# Supplementary material for: Landmark-based homologous multi-point warping approach to 3D facial recognition using multiple datasets
Source: PeerJ Comput Sci. 2020 Jan 16;6:e249. doi: 10.7717/peerj-cs.249 (PMC7924716; doi:10.7717/peerj-cs.249)
Supplement: Supplemental Information 1 — Three-dimensional raw data for each dataset: 1,500 columns (48 columns for 16 fixed anatomical landmarks and 1,452 columns for 484 the sliding semilandmarks). [file peerj-cs-06-249-s001.xlsx]

## Sheet: Stirling
ID	X 5-se	Y 5-se	Z 5-se	X 9-alr	Y 9-alr	Z 9-alr	X 8-all	Y 8-all	Z 8-all	X 7-su	Y 7-su	Z 7-su	X 6-pr	Y 6-pr	Z 6-pr	X 4-enr	Y 4-enr	Z 4-enr	X 3-exr	Y 3-exr	Z 3-exr	X 2-exl	Y 2-exl	Z 2-exl	X 1-enl	Y 1-enl	Z 1-enl	X 16-obr	Y 16-obr	Z 16-obr	X 15-obl	Y 15-obl	Z 15-obl	X 14-gn	Y 14-gn	Z 14-gn	X 13-li	Y 13-li	Z 13-li	X 12-ls	Y 12-ls	Z 12-ls	X 11-chr	Y 11-chr	Z 11-chr	X 10-chl	Y 10-chl	Z 10-chl	X s 99
F1001	12.1606	22.4744	16.1917	28.459	-16.1684	14.4027	-1.95138	-16.18	17.9423	13.1349	-18.2355	29.3447	13.3795	-12.8077	39.8836	51.2509	21.9051	2.54346	29.6609	20.0885	1.12702	-5.20949	21.0148	0.319282	-25.9264	22.0946	-1.13237	71.785	-33.6629	-53.7523	-47.5608	-27.9653	-59.695	11.9347	-79.1682	11.8868	12.5283	-46.3464	22.1977	12.5906	-34.6	25.9556	35.8072	-40.1549	6.86717	-9.99146	-40.8684	10.7159	73.6428
F1002	14.422	34.9439	41.5732	30.0172	-9.13094	35.9027	-1.10305	-6.82503	40.4285	12.8548	-8.94155	48.4194	11.8008	-0.675493	64.3857	58.8054	33.7335	21.1814	33.2065	32.6431	23.5752	-4.75499	32.9038	24.4428	-30.2481	33.3272	20.0475	76.3139	-32.8168	-41.1106	-48.2933	-25.097	-44.4557	13.7352	-76.1379	28.6756	13.3257	-42.3899	40.988	12.8491	-26.6733	44.9486	38.96	-31.4114	28.7793	-10.5814	-32.3131	28.3	79.9456
F1003	2.76415	33.813	5.48865	18.4678	-7.48301	1.67147	-7.87787	-8.66653	3.8085	4.23542	-7.04169	15.0738	2.63177	0.122843	26.05	42.0751	31.4566	-12.4099	20.2875	32.3015	-11.3597	-13.2662	31.5509	-13.0056	-39.282	30.5732	-17.1302	71.3917	-27.5736	-62.4819	-60.6775	-27.8194	-67.366	2.84116	-78.1038	0.00953014	2.83113	-41.0469	7.89518	2.5285	-24.6978	11.5994	26.8736	-32.7126	-4.10582	-18.5225	-34.021	-3.77373	72.9099
F1004	2.52776	35.0661	-10.2804	18.4104	-9.59877	-15.73	-10.2703	-9.66321	-9.02685	3.0733	-9.66332	0.185449	3.5526	-4.15094	10.7184	44.7675	35.6803	-27.7372	22.2021	34.8969	-26.3569	-14.7672	34.2521	-24.7061	-38.1854	31.3455	-30.956	70.6276	-3.54239	-94.8432	-58.1595	-7.25014	-96.3385	6.2234	-78.4411	-25.0529	6.44629	-46.5718	-11.9868	5.03996	-28.8191	-5.89215	27.1233	-35.5866	-23.7219	-18.443	-36.7238	-22.1009	71.8811
F1005	17.3008	28.3866	31.2993	32.9315	-11.2529	31.0096	2.16998	-10.9248	31.0714	18.0079	-14.2249	39.8914	17.7974	-5.22482	52.9579	61.8843	27.6515	14.9707	38.2307	27.9706	16.228	-1.20468	27.2299	17.5442	-27.6436	27.4059	11.7581	84.0953	-22.7713	-42.6326	-44.4254	-12.6453	-41.2531	15.9652	-78.4415	28.9321	15.3951	-45.5086	38.5868	15.4657	-27.325	40.5556	40.0557	-34.6887	27.5288	-6.81504	-34.4683	24.9634	86.7139
F1006	-0.528703	11.9298	-4.53168	21.0945	-26.5522	0.879488	-16.4734	-26.6653	-0.24729	0.683593	-28.7425	10.8328	-1.46987	-19.8818	22.4935	41.4367	11.0551	-12.4892	19.216	9.04559	-15.3784	-15.3929	5.41882	-19.1725	-39.7631	1.98165	-26.4718	78.1503	-48.8947	-59.0983	-51.0121	-56.0775	-79.9026	4.37329	-90.2491	8.82816	2.66178	-55.6889	12.7752	1.96899	-43.6933	11.7525	30.9118	-50.8317	1.71638	-20.7122	-54.4573	-4.61983	79.6232
F1007	18.869	15.4349	45.0788	33.2924	-24.6975	41.6886	5.60793	-24.6349	43.5042	19.2901	-26.1138	55.5376	19.3296	-16.9863	66.2401	59.2555	9.8917	32.5951	39.7851	12.1558	32.8082	-0.00470143	12.8896	30.4399	-24.7024	11.0977	24.1437	76.5036	-42.1678	-26.872	-37.8437	-42.7284	-24.3308	14.4644	-90.4105	42.0783	15.1231	-58.0631	49.2697	16.2847	-42.4394	50.141	39.4573	-50.017	33.5238	-4.89305	-47.9586	32.2559	80.4306
F1008	-5.25296	6.32515	-2.66528	14.5777	-33.3334	-1.31996	-19.8874	-34.657	-4.45406	-4.18054	-35.1316	10.4177	-5.75478	-28.9658	22.5982	31.3909	9.83897	-12.9463	13.3732	5.8627	-17.4153	-26.2916	4.91507	-18.1037	-47.1137	2.1002	-22.6837	68.6989	-43.0065	-61.643	-68.7172	-42.107	-78.1552	-2.36581	-94.7752	-5.85918	-2.92153	-64.1707	4.06614	-2.87021	-47.6361	6.88868	17.7394	-55.4045	-2.28477	-22.3686	-56.6231	-6.63892	69.2462
F1009	-1.48427	33.442	5.60593	14.4071	-10.0676	9.28634	-12.9581	-8.58264	11.5413	0.175988	-8.22794	21.9159	-0.321319	1.1007	33.2728	38.8347	30.0463	-6.76951	17.9012	29.0584	-8.56119	-19.5287	29.7176	-6.42467	-41.7521	28.9339	-9.54337	65.2817	-28.3814	-70.1772	-60.8217	-28.5567	-71.3873	0.464445	-81.035	16.7367	-0.0234001	-40.7106	22.261	-0.697895	-27.6725	21.9676	24.8016	-36.367	7.06326	-27.131	-36.724	6.12887	69.8838
F1010	-7.99709	31.2713	-0.623903	8.10091	-7.0417	-3.65828	-19.5814	-7.88689	-4.31364	-6.8843	-7.37892	6.21692	-7.4821	0.143241	16.9641	32.2074	27.5949	-15.1079	11.218	27.6702	-16.8214	-25.525	27.6687	-19.2522	-48.3753	28.2072	-23.3359	63.3954	-22.9695	-72.578	-66.5402	-24.6093	-81.1836	-3.64206	-78.5612	-0.249	-4.86024	-42.2076	5.82939	-5.98113	-21.6812	6.79519	16.598	-33.573	-5.9584	-28.2567	-35.4173	-6.75813	64.6745
F1011	-0.779345	16.1733	11.9376	13.4019	-23.1158	8.81438	-17.9137	-21.6372	10.0809	-2.05949	-23.7033	28.7145	-2.73289	-17.5832	34.6784	38.2648	13.0194	-5.22248	14.7299	12.9928	-3.29115	-19.6859	13.0402	-2.88745	-45.349	13.3619	-8.74539	62.8995	-39.2413	-55.5291	-69.3217	-20.4032	-52.4549	-2.98234	-93.4873	14.7501	-2.47397	-56.4698	19.1617	-1.93738	-40.3002	20.6519	18.9625	-49.3886	7.47001	-24.0821	-49.9183	10.5258	64.4036
F1012	-5.40673	46.8486	-46.0206	11.6948	6.13697	-47.1768	-19.4751	6.20682	-46.4912	-4.7232	7.07045	-31.2826	-3.19176	13.8661	-23.4337	37.1334	43.4873	-63.9624	13.2417	41.3519	-65.0534	-23.5227	42.4166	-65.6595	-49.3408	42.4665	-65.2267	59.8174	-10.9277	-119.536	-67.8375	-7.86189	-114.153	-1.22982	-65.0542	-44.8222	-1.86224	-29.3462	-36.9198	-2.16103	-11.1408	-36.6024	21.1651	-19.5677	-49.7541	-23.5779	-22.975	-47.2345	61.5692
F1013	28.7841	27.6771	68.9809	46.8917	-9.85817	58.6866	17.1279	-10.6094	63.9479	30.4586	-13.968	68.4723	28.7492	-8.29275	83.0644	71.5575	28.372	53.186	47.8551	27.3768	54.3321	11.7778	25.3654	54.4219	-14.5027	25.7323	52.927	91.3955	-11.5799	-1.99454	-29.4928	-7.92413	0.19034	31.7888	-76.2891	46.9644	31.5032	-42.3823	61.6235	31.9866	-28.2873	64.7824	56.055	-33.4475	49.2	10.4484	-35.2977	53.8343	93.7231
F1014	6.99721	55.5509	5.99938	24.2588	11.265	-1.89524	-4.63856	10.462	4.11893	10.021	6.03135	12.2646	9.98473	12.1852	23.8435	48.3356	53.7352	-11.5899	23.4654	53.4145	-8.70154	-9.93926	52.4645	-10.8654	-33.8179	52.369	-12.9543	73.5975	6.77736	-83.2053	-52.6932	8.53741	-88.2033	9.50481	-62.317	-15.7098	11.3365	-24.3377	3.89661	9.0467	-4.61284	9.34846	31.0397	-12.9328	-8.40296	-11.9059	-15.0896	-9.05181	77.0407
F1015	6.14563	32.5523	68.3128	20.133	-10.7642	73.9583	-8.77616	-10.7554	70.0596	5.58824	-10.6263	81.629	5.87611	-1.75082	93.7956	51.2294	29.6943	45.5359	25.3936	29.2774	52.8258	-13.0409	29.3388	52.2068	-41.0755	28.9016	44.997	76.9632	-33.3914	-7.06984	-66.3422	-28.7026	-10.0114	2.53085	-80.9885	69.223	4.21752	-40.6662	77.7483	5.21331	-27.3118	79.7873	27.2988	-37.6967	66.4369	-21.517	-37.4468	63.3814	79.8323
F1016	20.4708	40.8791	42.8599	35.3264	-9.12811	41.7094	6.74953	-8.64793	41.8611	19.9259	-8.25746	53.0486	18.3921	-0.0909504	63.6715	65.9586	38.0582	26.5445	40.8357	37.1016	26.4596	4.32466	35.8263	24.9917	-21.276	38.6584	21.923	91.255	-11.1622	-24.9635	-37.4939	-20.9865	-31.4442	19.2404	-77.3657	38.8402	19.0829	-42.0845	50.5179	19.5077	-25.7374	48.7764	47.413	-32.0313	40.5945	-1.9734	-32.2012	34.7828	92.8971
F1017	2.78629	39.9915	29.3716	18.1199	-0.246194	23.7569	-10.0785	-0.55804	24.2743	4.08356	-2.89074	35.9045	5.16477	1.58338	46.122	46.7528	45.8949	13.0758	23.2155	43.0377	14.9583	-21.3379	40.3262	16.4019	-44.6786	41.6359	14.3125	66.6385	1.31963	-52.9742	-62.4773	-5.23171	-53.0131	6.74257	-62.8513	14.2617	4.11266	-33.1814	24.166	3.90407	-16.4524	28.674	27.8621	-22.0417	12.3195	-20.9133	-24.4263	12.3362	69.8773
F1019	11.1429	54.3285	17.3603	26.9879	12.2862	16.2795	-5.74178	12.9702	17.7412	7.85483	11.5273	31.6342	8.53683	20.4375	42.8591	51.097	53.1139	-3.63229	31.9263	53.2765	-3.6033	-9.93042	53.7551	-1.44121	-30.3385	53.434	-4.16773	73.3789	5.41928	-57.3449	-50.9264	0.641256	-57.1719	7.08971	-55.5127	16.0894	7.72142	-21.5604	26.6241	9.04042	-2.65141	29.3842	31.7705	-13.3499	12.6168	-13.7813	-11.7663	12.9254	75.0572
F1020	-9.32948	-3.92367	-21.3348	10.4761	-46.47	-27.2686	-24.6874	-47.6681	-23.9629	-9.53816	-46.4582	-16.4892	-9.84591	-40.6777	-9.41077	34.0744	-2.96722	-34.6446	10.5825	-5.08424	-29.9963	-30.8523	-2.07646	-29.1973	-52.4761	-0.673736	-36.5555	63.3224	-34.6103	-101.682	-78.7854	-38.5045	-97.8637	-11.2086	-108.245	-42.071	-7.71481	-80.9155	-25.2815	-8.33315	-65.2012	-18.0741	12.8674	-71.4449	-34.891	-33.7836	-70.4081	-35.0943	64.1881
F1021	10.8112	44.9274	-0.159345	25.9988	4.41655	-7.6819	-4.52541	5.0534	-3.10268	9.98716	2.88553	6.5536	9.401	13.2152	19.1838	50.6466	45.4106	-16.69	25.5974	42.9555	-15.8125	-8.36199	41.8979	-18.0992	-34.4665	43.7463	-21.5834	75.4749	3.09811	-78.6952	-58.8615	-2.07447	-87.6528	7.13298	-61.1735	-9.97405	9.52861	-29.1418	-5.06808	8.93647	-12.4243	2.65082	32.5066	-21.3588	-17.9468	-17.5527	-20.1266	-14.6993	76.867
F1022	13.1729	29.4976	58.188	28.6387	-6.83851	60.5643	-1.36991	-7.53716	57.9276	13.4281	-7.81669	69.7655	13.0571	4.57602	80.033	55.0053	33.934	40.9982	30.588	32.7589	43.3772	-4.29312	30.3832	41.0991	-26.7243	29.6651	39.4538	85.7522	-9.23089	-7.80587	-48.1872	-24.8365	-21.7219	13.9422	-71.6996	64.372	14.816	-40.491	69.4016	13.4595	-20.9077	69.2125	34.2767	-30.474	57.4723	-7.87424	-33.1093	55.4964	88.4237
F1023	-5.6914	19.6539	2.69165	8.82171	-27.6477	1.96553	-19.4027	-25.1797	-0.776768	-7.83923	-26.9873	14.536	-9.15615	-21.1414	22.4329	42.1096	14.8132	-5.99303	15.3287	16.1291	-6.47075	-18.501	18.9062	-12.4171	-42.4222	17.6292	-21.726	74.6611	-32.4884	-56.1867	-57.5897	-32.0871	-80.7255	-6.28792	-93.4832	-9.46682	-5.99824	-62.4594	2.85568	-7.05664	-49.134	7.50128	12.3313	-53.8363	-0.614469	-22.4629	-54.3254	-9.33794	75.6704
F1024	25.9984	0.911941	15.2517	43.8231	-35.8748	9.40023	10.5183	-35.2886	9.65448	27.1803	-39.8475	18.335	26.5381	-33.3993	33.3221	69.3251	5.119	-1.90194	45.6077	3.49584	-1.18287	9.4034	2.88072	-4.34822	-18.6491	2.42953	-10.6966	95.8438	-43.5591	-70.8445	-37.4479	-40.1362	-66.3871	25.8676	-95.5287	11.9467	25.1439	-63.5978	16.2934	26.1055	-48.5596	19.3861	46.3598	-56.4316	9.07116	3.41955	-58.8599	2.35366	98.8672
F1025	27.1813	34.2184	21.8139	40.5844	-5.8638	15.8119	13.5733	-4.57053	11.7694	27.3983	-6.95072	28.76	26.4895	-0.278258	38.332	72.2062	33.3015	3.31058	47.3987	34.28	2.74833	13.2157	34.6614	0.377333	-14.3605	34.3263	-5.41727	98.4097	-18.6836	-47.9478	-29.8148	-19.7915	-55.7698	28.3435	-71.1364	-2.92321	27.3319	-41.9614	15.4467	26.8753	-20.5143	23.0097	48.3102	-29.3552	10.8504	8.74409	-30.0398	6.12206	100.543
F1026	-9.49887	32.5416	37.7902	9.50713	-3.84121	38.2194	-24.6533	-6.68027	38.4434	-8.83832	-7.54831	50.9471	-11.1092	3.48411	64.8883	34.1612	30.5779	19.0821	9.895	30.4489	20.8183	-24.9079	28.4486	18.3062	-51.5019	28.7753	11.4283	61.7863	-26.8869	-11.7986	-62.185	-52.2017	-26.7488	-7.91234	-73.8144	44.7266	-8.8446	-34.144	49.1924	-9.92616	-20.9045	49.0991	15.6316	-31.9451	37.6121	-34.0779	-34.7874	31.1517	63.4997
F1027	39.2114	16.7891	39.7866	58.1106	-27.0922	38.5386	25.4304	-28.3286	38.1152	38.529	-26.2672	50.9295	36.8902	-19.8382	63.5437	85.6265	17.0532	19.6288	58.9683	16.1593	21.4004	20.0235	14.5834	21.0213	-2.3185	11.8289	17.8916	106.706	-40.0404	-23.5864	-21.0428	-41.84	-25.0042	41.0969	-94.5149	37.8396	41.3785	-59.3837	45.7641	40.6074	-43.374	48.8042	63.3831	-52.3371	35.5502	20.4186	-55.3929	31.901	108.581
F1028	13.4281	13.8876	19.4458	31.0052	-27.378	8.37061	-1.20531	-28.6045	15.1678	14.8009	-27.4247	26.0895	15.3746	-20.5147	36.5773	55.1779	14.5957	3.15664	31.172	14.2129	5.31843	-4.67172	15.351	5.74387	-29.3634	15.6543	1.15997	79.2753	-25.182	-48.852	-49.1608	-33.0823	-56.0597	12.9835	-91.0493	-4.29718	14.6414	-60.6154	9.71983	13.604	-48.7315	16.7332	32.2214	-53.604	2.55002	-4.66317	-54.4295	1.64334	81.3001
F1029	18.5666	5.76098	70.0889	36.9304	-34.1336	66.7939	5.19869	-33.5557	62.5121	18.1408	-36.9815	75.275	15.8695	-31.0017	87.2558	66.1912	8.76556	53.6832	36.8159	6.27035	54.6677	6.20163	6.87192	49.1192	-21.1149	6.01771	37.1819	104.162	-31.9596	0.56085	-39.8527	-37.4414	-10.3928	21.1625	-99.2495	47.2545	21.1067	-63.1378	64.8032	20.5587	-49.9122	70.3145	46.8639	-55.7001	56.6978	-2.83812	-57.344	48.8257	105.517
F1030	-1.7858	-4.74037	3.08102	17.2817	-46.2798	0.582027	-16.4401	-47.0311	-0.674972	-0.877633	-46.5065	15.6028	-3.2135	-38.9952	25.8926	44.2602	-5.50138	-10.1471	18.6779	-6.89177	-7.2213	-20.4227	-7.80408	-10.6368	-44.7786	-8.53062	-15.6263	72.1247	-53.8299	-58.9586	-60.4682	-60.8848	-62.6682	2.73154	-114.788	-5.00822	2.16733	-80.6632	7.8965	-0.0861815	-62.3994	11.7236	27.4544	-73.4058	-3.80679	-24.0994	-75.2172	-8.41588	73.1417
M0000	-1.68222	51.2569	14.3785	16.9654	5.33253	12.3929	-17.0447	4.3902	15.9686	0.999554	5.90342	28.0647	0.660078	15.7649	40.8259	43.4553	48.6685	-7.38854	19.5064	48.3085	-4.30562	-24.5342	47.1228	-1.71424	-49.3308	47.6787	-4.45494	59.7486	-7.73053	-74.4067	-71.2393	-11.4136	-71.4675	-3.01575	-63.7796	20.7755	-1.97746	-27.544	28.6622	-2.58624	-16.4602	28.9061	29.0981	-20.3035	9.4878	-33.5486	-20.9944	10.8425	62.5255
M1002	8.47586	41.9811	18.0828	28.8192	0.53333	19.811	-6.32016	-1.63464	11.5059	10.7443	-1.14543	24.5216	9.0199	7.13364	38.9968	55.3191	42.2919	-0.516804	32.0357	41.3283	0.786649	-12.4345	37.3804	-1.92368	-38.2745	37.2971	-9.11399	84.1126	-6.99126	-68.4542	-50.6525	-10.3057	-75.3245	15.1289	-72.6345	9.45668	13.1359	-34.1438	24.5226	10.5121	-17.654	25.0878	35.2601	-24.5285	12.3379	-9.82173	-26.3082	10.5907	86.0368
M1003	15.2645	16.2189	15.3473	29.5626	-24.9987	15.9398	-3.36409	-26.1037	14.4779	13.4153	-26.2032	28.5701	12.7261	-17.5687	40.2081	58.2173	12.7682	-3.95401	32.2201	12.8802	-1.62703	-4.51325	14.5014	-3.88271	-29.5432	13.2757	-8.63902	86.4674	-47.431	-58.733	-52.5262	-45.7091	-64.3061	8.80111	-97.0236	14.2451	12.9002	-60.2839	28.3537	12.8107	-43.7515	29.6919	37.8808	-51.4166	15.131	-12.0454	-50.884	12.6739	88.4587
M1004	14.084	17.9432	14.1149	31.2945	-25.3497	14.303	-2.46856	-26.1459	15.9448	11.5539	-24.5783	31.5004	12.8935	-15.9044	40.4423	58.0251	14.506	-1.3599	33.6735	12.2481	-2.61271	-6.36316	15.3407	-3.04958	-30.5823	13.9846	-8.16147	85.9206	-47.5883	-50.4335	-50.6072	-56.2756	-62.7438	12.7693	-96.3716	15.6988	12.825	-61.1071	27.7125	13.3642	-41.2298	29.3972	34.3872	-50.041	16.9633	-13.323	-51.3916	12.23	86.4732
M1005	13.5291	6.38711	25.2968	33.6739	-33.5355	18.7867	-0.564191	-34.0135	28.5543	16.8969	-35.9054	38.7656	16.877	-27.6136	49.4418	52.7941	5.63567	5.82016	29.6368	4.92677	6.16077	-1.78157	5.45672	6.85054	-27.5827	6.43433	5.96429	78.7293	-48.511	-57.8483	-51.8191	-49.1821	-54.1774	14.054	-112.303	21.1489	13.7957	-73.2289	34.7568	13.9589	-53.993	37.0705	38.1432	-66.026	18.0517	-10.3745	-66.8568	18.8906	81.6693
M1006	10.0476	10.4485	9.3769	27.2267	-33.5718	15.1221	-5.87213	-35.4265	12.3172	10.1263	-34.0411	29.7229	11.1486	-25.515	40.2279	51.7227	7.21661	-8.42579	30.3723	9.72984	-6.9162	-14.6625	7.61092	-5.00429	-37.9542	5.56142	-10.2794	80.6283	-58.7841	-47.2722	-65.0264	-50.195	-49.2089	13.6008	-108.646	16.4746	12.7071	-68.3503	22.4488	11.8942	-52.8911	24.6433	35.9862	-62.9599	9.77108	-12.937	-64.5201	10.2494	81.7891
M1008	-0.694837	22.1523	49.7311	18.6079	-24.7732	46.8298	-18.1371	-23.2797	44.2251	1.17684	-27.1533	59.3524	0.649518	-17.6928	71.1901	41.2404	20.5606	34.7501	17.6037	20.1195	34.1485	-19.7659	19.4207	33.0733	-44.4279	18.4018	31.6059	71.4809	-25.8219	-27.9545	-66.0616	-31.5275	-36.4069	-1.31691	-87.2742	42.0612	0.564702	-51.9695	51.9073	0.372513	-40.9079	58.9133	26.7083	-45.5798	39.7217	-26.1305	-46.5559	39.2805	73.4111
M1009	5.54904	48.3482	13.2268	27.1057	4.07961	10.2348	-12.2482	3.47667	10.1671	5.59679	-0.422984	21.3524	3.54301	10.349	41.4464	56.5928	47.4467	-3.55465	28.7085	48.431	1.85696	-16.3442	47.855	-1.15244	-44.729	45.2883	-12.7848	99.4141	-14.0669	-57.232	-72.5898	-13.0909	-73.902	4.94282	-74.1713	12.2511	5.30657	-31.1886	21.0986	5.5355	-15.2036	24.746	32.7011	-26.1864	11.5843	-17.4657	-26.1336	9.54862	99.6085
M1010	5.61941	46.2161	-37.832	23.5366	7.44411	-41.6994	-4.28192	5.14141	-39.6417	7.67961	6.57338	-29.2043	6.16509	16.4709	-17.9994	52.2889	43.1216	-59.1663	25.5975	43.0559	-56.1495	-9.90124	42.852	-53.3949	-36.0276	42.054	-58.3584	79.7234	-10.3342	-102.413	-59.8716	-11.42	-111.211	11.0213	-58.2645	-30.0922	10.2226	-24.4933	-29.4748	8.94648	-11.5192	-27.063	29.735	-18.3255	-36.1954	-10.4651	-21.5157	-38.6434	81.2239
M1011	-9.18263	29.636	36.0076	9.90527	-13.9282	33.0452	-23.5661	-15.638	29.8947	-5.39647	-18.786	39.7082	-5.74261	-10.8022	53.3662	33.7678	30.456	10.6559	8.20764	26.9667	13.9287	-30.9112	29.9773	17.5367	-53.3625	29.5643	14.9138	64.5731	-14.6291	-52.4113	-84.9805	-12.3721	-49.3223	-4.70996	-86.4235	12.4004	-4.81768	-49.2468	29.3921	-6.92502	-35.2721	37.4415	18.1523	-40.4233	13.8811	-31.6433	-41.9719	19.2788	65.7096
M1012	15.5216	58.5986	-72.3726	37.722	13.8141	-71.2988	-0.30514	14.0829	-65.8271	18.7521	12.8912	-57.019	18.0714	25.0204	-45.6211	59.6915	56.2312	-93.2221	33.9363	55.011	-90.304	-1.91156	55.1231	-91.0545	-26.1533	52.1237	-94.3591	91.9915	-10.6639	-139.728	-50.4838	-10.2266	-143.056	20.349	-54.2795	-65.928	20.5548	-15.654	-56.1794	18.822	2.29895	-53.5652	42.096	-6.05253	-67.5916	-6.94103	-9.38205	-72.0116	95.6292
M1013	-4.71542	48.1074	29.5469	16.638	3.62245	10.2061	-17.8065	1.84731	14.854	-2.17379	-1.51347	26.611	-4.96831	5.12676	42.9926	45.0383	52.2797	3.43449	15.9291	48.9413	7.00058	-18.8148	48.9774	7.07319	-48.0866	50.8004	0.380028	64.5517	7.12268	-60.8769	-62.752	8.81154	-64.8855	1.64282	-66.5044	-3.25275	-0.544142	-32.1512	12.5447	-0.862217	-17.2496	18.0919	23.3277	-20.2705	2.42502	-21.7229	-21.7822	0.508512	67.4704
M1014	1.60316	30.7418	62.1217	17.7653	-9.36288	52.3797	-11.7912	-10.2692	53.5426	3.09436	-10.2776	63.3259	1.20137	-4.30516	77.1049	47.3449	33.8311	42.6421	23.0748	34.2065	41.905	-14.2469	31.1862	37.5929	-41.375	33.3207	33.7909	79.3728	-16.6571	-15.2088	-55.7019	-24.9791	-27.7577	5.12266	-80.8102	42.1554	4.3556	-40.5484	57.5397	3.00212	-25.622	61.7347	28.2705	-34.2328	45.9037	-16.0511	-35.97	45.0748	82.3288
M1015	-13.793	19.4599	48.9123	7.04867	-13.3506	34.6569	-29.1581	-17.7626	37.226	-11.7307	-24.6682	49.65	-11.9649	-17.9648	64.0311	30.821	24.2887	28.5443	2.11286	22.1392	28.2495	-29.2336	20.6924	26.8329	-57.7507	19.8753	24.8148	59.0329	-26.4934	-30.7192	-76.4639	-24.9495	-32.9517	-13.1018	-86.032	40.825	-12.9048	-50.1688	46.4143	-12.184	-34.7525	41.5519	17.6079	-42.3791	29.4664	-40.5303	-45.9033	25.1113	59.0166
M1016	1.73444	47.9536	53.8968	23.8789	5.87443	44.8614	-14.3872	6.18095	46.4441	4.27086	4.08102	57.8951	2.93597	14.0751	72.8626	47.0345	46.8457	32.1489	15.2891	45.9637	39.8827	-11.8828	45.8507	40.9152	-44.8285	46.1221	33.7465	69.5075	-14.1684	-13.4161	-65.82	-14.6007	-31.8799	1.15608	-61.0389	48.1194	3.07309	-24.5823	58.3425	3.63022	-9.33459	61.3865	27.0404	-18.9088	46.6694	-21.9393	-19.7444	44.7964	71.8575
M1017	5.23811	24.8679	31.271	25.317	-20.691	17.7483	-7.57281	-21.3333	17.5513	9.40819	-21.8688	31.7837	5.9632	-15.405	48.0732	48.0632	27.5139	10.2962	19.6833	24.0214	12.8927	-10.3177	23.96	12.1579	-39.7043	24.042	7.99293	77.2065	-17.2259	-47.0418	-61.2576	-20.5111	-56.4328	6.27929	-90.2551	10.196	10.3419	-54.474	22.6595	8.32465	-34.3675	28.1818	34.6476	-44.0566	11.8157	-13.2294	-42.5297	11.2299	77.0488
M1018	-12.2744	14.207	24.615	7.53741	-28.1094	16.0951	-26.0561	-26.8642	16.2788	-12.486	-29.426	33.0903	-12.9015	-19.2457	44.7113	29.8796	13.6521	5.49895	8.81915	12.8412	3.22331	-28.0932	14.3708	-3.23449	-53.3195	14.3478	-8.93432	62.0507	-45.2124	-42.6008	-70.073	-37.4987	-70.4481	-9.46387	-93.4464	15.749	-12.5339	-58.4038	26.4662	-12.4521	-44.1093	26.3701	14.8855	-50.2932	12.7056	-36.9446	-49.3161	6.57172	63.4444
M1019	7.79613	45.1715	20.7891	30.2778	1.38843	16.626	-4.7535	0.546578	19.8388	11.0166	-0.939078	32.449	8.76853	10.3743	47.1533	51.4328	48.2688	6.78643	27.6995	44.1625	4.07903	-11.4056	43.4	2.75611	-34.2491	39.829	1.21395	82.372	-11.9697	-52.1683	-55.573	-15.637	-50.6103	15.4056	-71.6353	21.951	14.1339	-38.5112	27.7843	11.3492	-16.3653	31.1059	34.9242	-26.819	16.7366	-8.36057	-29.1022	13.7057	83.1617
M1020	6.73522	52.441	40.0978	23.0611	3.49568	34.3955	-10.3373	2.42806	35.8174	6.61166	3.26329	46.4654	4.56374	14.6278	63.7358	53.2079	51.3786	22.4226	25.334	50.2308	23.9261	-18.6741	50.7921	21.7603	-39.5306	51.0385	20.3499	78.0798	-0.160489	-40.4688	-59.9277	0.252003	-53.4755	3.64354	-75.6873	29.0789	4.31467	-33.1042	44.5272	4.78087	-15.9611	46.4565	29.9603	-26.5278	30.1822	-21.9979	-24.6579	29.7231	81.6096
M1021	-2.37323	23.5406	-28.4576	15.7326	-21.6863	-37.488	-15.3282	-20.9982	-34.3014	0.986168	-24.9126	-28.682	-1.07977	-15.5101	-14.6684	45.1862	21.0616	-41.372	17.0167	20.5652	-38.995	-22.2308	20.1127	-40.4515	-48.7796	19.8596	-44.9143	67.6734	-27.5436	-81.0813	-67.8941	-39.9386	-104.281	1.2001	-88.5714	-52.7557	1.57147	-58.7179	-34.998	-0.912069	-41.3629	-28.4362	20.0498	-48.3477	-42.239	-22.7484	-50.4799	-46.0161	69.1588
M1022	9.089	32.4146	-9.05112	30.8389	-12.2326	-15.7445	-5.77148	-11.6546	-11.3646	13.3525	-13.3235	-1.59304	9.08013	-3.5807	14.1457	55.5661	28.0394	-28.8579	29.3195	28.46	-27.6974	-10.1202	29.3976	-30.4046	-37.7029	27.1771	-37.9086	87.1569	-27.5335	-83.1013	-54.8936	-39.8368	-102.012	12.0563	-86.662	-4.42836	11.822	-38.8514	2.06149	11.1256	-31.2826	0.362727	37.5206	-38.4494	-11.0212	-12.4984	-40.2932	-12.0227	87.2892
M1023	-4.83088	20.4233	3.48845	12.5904	-28.587	-6.33674	-22.984	-26.3081	-2.52666	-4.48991	-32.2454	6.3065	-6.9824	-21.593	24.1814	41.7294	17.765	-19.6594	13.4088	17.1416	-17.2465	-21.4391	18.7732	-15.6081	-47.5688	18.9643	-19.5152	65.3623	-28.3094	-84.269	-72	-29.6889	-87.3728	0.369111	-97.1468	-19.9659	-6.53564	-65.1566	-6.10257	-6.05023	-44.4233	3.73982	19.4665	-48.1416	-11.7906	-30.4286	-48.7056	-15.0363	67.0382
M1024	-9.25126	8.65517	38.1549	9.99289	-27.7103	43.8424	-23.0844	-31.4639	40.8168	-6.10943	-30.1974	50.0613	-8.58521	-21.7565	62.0506	34.2352	8.49971	21.5061	9.72509	6.72663	22.6378	-28.4962	6.92731	21.8695	-52.5954	5.00079	11.7757	71.6971	-52.84	-14.6152	-69.5655	-60.321	-49.4272	-5.038	-96.0188	44.7483	-6.3966	-62.1515	49.5886	-8.66914	-46.699	50.5378	22.923	-51.3148	34.4685	-31.6345	-56.0757	26.8771	73.1619
M1025	-0.461543	24.143	12.8035	21.308	-20.8998	15.0149	-14.653	-23.6859	10.8312	2.92025	-22.4561	22.8243	-0.316048	-12.3855	34.387	48.0417	28.8928	-7.11534	21.0226	24.0659	-3.91747	-21.0839	20.0641	-7.64541	-45.7914	17.4826	-12.7325	81.9543	-35.0268	-57.2387	-55.0155	-51.4196	-71.2531	12.7741	-103.001	9.1683	5.69377	-59.5225	27.4634	3.13791	-39.6651	28.8311	37.3062	-47.2382	10.8429	-20.3097	-53.255	7.16914	82.0563
M1026	1.2936	50.8045	8.27414	21.5605	6.53785	-5.66655	-12.1213	4.61818	-6.82889	3.44833	1.91895	9.41348	-0.77003	9.76246	26.1622	48.6563	51.3886	-10.8913	24.159	52.4593	-9.77005	-14.7302	51.4265	-13.3588	-38.0802	49.2694	-17.3461	73.3283	-0.330764	-67.9652	-56.3285	-0.717027	-69.307	8.28155	-72.0524	-14.2083	5.65353	-31.1958	4.1453	4.43518	-15.5639	7.5247	28.6065	-21.8552	-9.051	-19.9521	-23.0909	-10.7245	74.7839
M1028	18.3842	38.0377	38.7609	35.8311	-1.25297	39.2616	1.92854	-3.04952	40.0901	17.9806	-4.09693	55.1348	16.1173	5.09136	66.3816	56.8681	38.9108	20.3646	33.3303	36.0802	22.0675	-0.809711	35.9924	20.6777	-24.7444	33.3237	15.7563	84.5171	-15.8694	-19.8513	-42.996	-18.9661	-26.3123	24.3908	-81.4524	33.2435	20.5017	-40.977	51.4504	19.0535	-23.3276	52.1011	44.7086	-28.0109	37.4986	-3.36202	-31.3141	35.6856	86.3671
M1030	-4.02123	45.9234	6.46063	14.2178	3.20845	3.05125	-19.303	2.56043	4.9117	-3.9186	1.76279	18.1115	-4.92878	12.8983	30.638	39.8768	41.7014	-15.121	16.2893	42.6748	-16.872	-23.8171	40.645	-19.7123	-47.7098	36.9997	-23.7121	69.1695	-23.0651	-75.3227	-62.4322	-30.1526	-85.9249	0.0988963	-77.3393	-6.3	-1.49238	-34.7873	17.3987	-2.61719	-17.4956	19.0597	22.5473	-26.6754	4.36687	-25.4023	-27.8946	2.20657	73.0575
M1031	1.98112	41.1851	20.3222	17.6452	-3.16305	15.3993	-9.88743	-2.8405	15.0785	4.02883	-5.14707	26.4558	2.57416	2.1051	37.5537	39.9541	39.9482	7.88229	18.4504	38.5699	7.88755	-17.7202	38.7785	5.40348	-37.3733	36.0202	2.99891	71.7772	-9.79464	-45.6638	-60.7444	-11.1368	-48.4461	4.93049	-65.2624	6.21649	5.53173	-33.001	13.7674	4.03178	-19.7171	19.1487	28.2853	-23.0723	5.87934	-18.8634	-24.4443	2.76682	72.1528
M1032	2.92701	56.8898	-5.04302	17.8686	8.75334	-16.5886	-13.0348	10.2147	-16.3704	2.55999	8.61468	-0.558843	2.36733	17.6203	14.1476	45.1188	55.5533	-25.4634	19.6847	55.8579	-24.8611	-15.3874	54.0286	-27.5978	-43.1856	55.4005	-31.0582	77.9416	-2.90008	-82.06	-69.2958	-8.04654	-88.5522	3.91947	-65.3422	-22.9952	3.51075	-25.0223	-8.44073	3.15255	-6.80514	-2.66706	25.1065	-18.3026	-20.2204	-21.6731	-17.2257	-21.3609	79.552
[truncated: 1,451 more columns]

## Sheet: Bosphorus
ID	X 5-se	Y 5-se	Z 5-se	X 9-alr	Y 9-alr	Z 9-alr	X 8-all	Y 8-all	Z 8-all	X 7-su	Y 7-su	Z 7-su	X 6-pr	Y 6-pr	Z 6-pr	X 4-enr	Y 4-enr	Z 4-enr	X 3-exr	Y 3-exr	Z 3-exr	X 2-exl	Y 2-exl	Z 2-exl	X 1-enl	Y 1-enl	Z 1-enl	X 16-obr	Y 16-obr	Z 16-obr	X 15-obl	Y 15-obl	Z 15-obl	X 14-gn	Y 14-gn	Z 14-gn	X 13-li	Y 13-li	Z 13-li	X 12-ls	Y 12-ls	Z 12-ls	X 11-chr	Y 11-chr	Z 11-chr	X 10-chl	Y 10-chl	Z 10-chl	X s 99
FN0	120.88	13.747	-70.5763	-33.1269	-55.266	-87.9935	-44.7053	44.2113	-99.9686	-41.6599	-5.19397	-109.138	-18.7238	-0.347787	-146.147	133.676	-157.057	-22.8018	124.234	-77.6025	-27.6331	95.2314	92.0673	-29.8599	86.8964	171.954	-25.9426	-40.2636	-284.841	147.607	-150.396	241.54	146.74	-258.229	-34.6359	-58.7021	-139.811	-16.4971	-102.736	-87.1093	-6.07402	-106.653	-111.433	-77.9672	-79.5482	-130.639	63.1416	-75.9795	-1.22514
FN2	122.668	16.4699	-69.6509	-31.7046	-47.424	-90.1761	-52.2102	46.1687	-92.5649	-43.4469	-0.756543	-110.041	-20.8506	3.27911	-147.461	140.552	-147.17	-19.748	129.888	-65.7517	-27.3585	101.433	87.1519	-31.0179	90.6782	177.126	-24.5237	-61.2424	-254.024	157.548	-129.344	229.001	143.078	-261.994	-48.1508	-61.4864	-145.192	-26.5368	-103.988	-88.5414	-15.2648	-108.657	-99.6795	-83.1779	-76.4398	-130.897	50.1722	-75.0944	-17.3652
FN3	138.28	16.2848	-81.9669	-39.9395	-62.3045	-100.671	-63.8573	48.703	-112.793	-57.9804	0.070538	-129.333	-25.985	9.81327	-174.225	152.776	-177.146	-26.7527	136.017	-87.8137	-32.088	108.93	114.041	-37.5155	99.7363	210.941	-31.1479	-62.6048	-280.229	186.892	-156.448	252.163	164.476	-304.18	-54.9338	-70.6497	-166.967	-28.0196	-122.305	-110.352	-14.4601	-127.753	-118.548	-89.2651	-98.9715	-150.231	69.638	-82.0612	-11.4864
FN11	114.535	12.7273	-73.2985	-39.3892	-54.4574	-99.5096	-50.9976	26.5942	-105.171	-46.5087	-15.5298	-119.907	-23.0334	-14.8314	-155.067	133.537	-145.769	-16.2083	122.683	-67.5424	-26.0244	93.5589	101.042	-31.1871	88.5484	174.184	-30.5135	-57.1554	-225.65	154.859	-117.396	200.259	155.677	-265.17	-39.5153	-66.1943	-149.939	-30.9856	-113.943	-98.8135	-24.8279	-115.901	-111.014	-90.339	-82.5626	-132.998	43.7913	-75.8663	-13.4987
FN12	123.351	19.2335	-73.5788	-44.6776	-60.2545	-95.3389	-53.5178	34.178	-108.725	-53.6665	-16.4613	-114.933	-24.2251	-8.81611	-157.591	139.457	-138.433	-14.1209	125.266	-63.7285	-24.6428	100.727	99.2494	-35.2179	88.9975	175.187	-32.0916	-54.9357	-249.963	154.971	-124.682	202.278	158.8	-275.372	-35.3014	-65.5667	-164.833	-27.587	-114.25	-106.586	-12.908	-115.788	-115.606	-83.808	-83.0343	-141.24	53.2128	-80.9548	-10.114
FN13	110.763	8.80809	-70.0772	-31.374	-55.451	-95.148	-44.2737	32.3957	-99.9583	-45.3885	-12.0384	-105.881	-14.6262	-6.37169	-148.196	125.503	-158.923	-23.6126	112.241	-77.8284	-27.8211	91.2427	90.5793	-31.0656	84.4353	187.454	-23.5223	-29.2158	-256.879	151.404	-127.473	223.887	137.804	-260.229	-33.1319	-66.5441	-147.011	-23.1883	-106.707	-91.5599	-16.269	-109.213	-105.548	-86.5006	-75.1909	-125.449	53.9742	-70.4231	6.2154
FN29	121.766	13.6305	-74.1044	-41.1224	-51.032	-95.4969	-55.5004	25.085	-102.522	-56.831	-5.62786	-107.482	-25.4044	-7.73633	-148.698	132.66	-151.156	-24.6249	123.603	-74.7591	-32.9286	98.9131	104.214	-36.7283	90.1459	182.632	-33.3312	-43.2466	-259.54	161.345	-124.012	224.065	159.134	-263.668	-36.2929	-71.8128	-142.001	-21.6203	-104.722	-96.5579	-13.8696	-108.904	-113.148	-75.1863	-81.1193	-134.679	47.0089	-74.6949	-0.12747
FN14	131.365	12.2961	-78.4597	-37.708	-54.5524	-105.19	-49.8272	39.4295	-112.476	-50.5558	-5.58665	-123.189	-26.4035	-3.1168	-167.174	138.349	-169.913	-26.7435	127.732	-70.8182	-34.5478	98.5146	105.798	-31.799	87.1968	195.127	-26.1992	-58.6583	-268.924	178.627	-136.509	238.511	170.452	-284.143	-47.6195	-75.8011	-156.195	-24.5782	-117.778	-114.141	-19.8344	-121.928	-118.595	-85.4441	-90.5933	-139.484	45.4028	-85.0778	-12.4111
FN15	132.68	20.5726	-79.2737	-40.5736	-47.9337	-115.349	-53.3705	35.9743	-114.357	-57.8531	-11.4857	-120.939	-21.3896	-4.65348	-169.003	146.652	-164.14	-28.0111	135.519	-73.394	-32.1421	106.546	98.0002	-29.4942	97.1151	189.094	-23.5307	-50.8358	-252.37	177.888	-136.801	225.466	160.245	-296.386	-46.2989	-71.0137	-172.415	-26.5123	-121.128	-103.497	-14.7351	-125.86	-122.322	-88.7374	-88.0252	-145.844	56.482	-81.0483	-3.8052
FN18	120.745	15.5829	-74.2178	-31.3072	-44.2861	-100.473	-43.4273	42.3677	-100.33	-43.0862	-1.59891	-112.258	-18.8729	-0.333073	-150.506	139.042	-151.205	-26.0524	126.597	-67.1551	-34.4909	99.5082	97.7186	-34.2041	93.023	179.741	-29.0501	-60.0954	-240.511	159.574	-137.773	210.324	147.151	-272.789	-49.4335	-57.5317	-143.757	-23.8853	-106.641	-98.9553	-16.1944	-109.77	-106.82	-80.6116	-82.1906	-132.671	52.2022	-74.5796	-16.5104
FN20	122.172	11.8041	-81.9043	-41.8757	-61.4932	-111.736	-55.5252	42.3768	-121.809	-56.7666	-7.11514	-132.078	-27.6858	-1.75929	-175.055	143.868	-178.202	-24.2088	125.935	-88.2914	-30.4604	102.574	106.405	-37.972	89.546	198.481	-29.0977	-45.4077	-261.759	180.628	-132.767	237.862	180.729	-289.553	-47.5273	-79.865	-169.262	-26.8053	-130.798	-118.499	-15.5943	-130.956	-125.489	-95.2405	-91.2081	-149.823	56.7482	-93.4293	0.0713651
FN26	119.783	3.30622	-67.1663	-34.4251	-54.1623	-98.5213	-52.5738	30.3082	-96.5826	-50.2161	-19.9436	-105.392	-20.0824	-13.0401	-148.89	136.517	-154.181	-12.9756	120.281	-73.0739	-22.7622	101.436	85.1869	-28.6182	88.1193	167.411	-19.8544	-52.3067	-234.569	121.1	-130.872	222.195	140.44	-271.397	-51.6485	-59.5151	-152.628	-43.3943	-102.088	-97.7681	-26.4032	-106.199	-106.633	-94.3747	-71.2258	-139.498	56.2021	-64.6077	-8.76751
FN28	115.665	14.6742	-75.166	-36.1541	-52.1429	-92.0945	-50.7261	45.6953	-96.7048	-54.2424	-4.8292	-108.14	-25.3305	0.505976	-151.507	142.295	-154.058	-26.3666	123.515	-66.1435	-31.8077	100.868	103.16	-36.6201	92.3494	183.319	-29.6717	-58.621	-247.318	163.191	-128.446	198.482	151.105	-259.551	-39.3644	-75.1544	-153.546	-18.9929	-105.754	-103.19	-6.18445	-109.697	-109.158	-85.7596	-71.7546	-131.59	66.3411	-64.483	-14.2505
FN31	118.803	14.5652	-76.0287	-44.1602	-54.2732	-107.738	-57.2297	25.7918	-106.158	-54.9164	-13.1874	-119.908	-29.6841	-13.5408	-161.592	136.63	-154.681	-17.704	123.59	-65.8832	-31.5502	92.2894	94.9642	-30.4436	84.4194	185.021	-25.9099	-59.1901	-238.156	159.529	-114.542	216.973	159.25	-276.91	-44.7312	-64.9095	-158.644	-30.5059	-117.021	-106.497	-22.538	-119.838	-115.152	-90.0883	-84.9884	-137.717	40.9703	-84.3643	-13.8573
FN43	112.027	16.2977	-79.0499	-39.9796	-50.2083	-109.42	-50.7695	22.121	-112.616	-50.2941	-19.0119	-119.581	-19.9374	-12.4756	-163.709	129.243	-154.05	-23.4264	112.056	-54.7452	-30.8658	94.7128	93.9238	-34.2488	80.278	177.227	-26.6512	-48.8169	-240.783	176.98	-109.761	221.391	173.384	-271.258	-45.4402	-77.4423	-155.122	-35.8184	-120.792	-105.731	-23.6766	-123.099	-113.89	-85.0678	-92.5222	-131.126	43.7278	-90.3802	-6.20606
FN45	120.254	21.0115	-73.5385	-35.3289	-48.5079	-98.5209	-48.6059	48.0591	-107.626	-53.294	-4.19603	-111.363	-23.363	2.28325	-154.205	141.086	-151.733	-22.871	124.789	-72.8827	-30.2449	95.0605	105.793	-33.1166	86.984	186.01	-26.4251	-54.1739	-248.371	159.853	-128.233	227.972	137.387	-271.445	-47.2441	-69.6713	-159.913	-30.5074	-108.837	-98.7108	-15.0723	-113.706	-106.974	-104.805	-71.3225	-139.616	68.3312	-75.5471	-10.4437
FN46	118.866	15.6071	-75.9462	-34.7522	-47.6221	-93.1672	-47.7581	46.8375	-104.037	-43.9788	3.54112	-117.834	-18.6783	12.1857	-150.325	140.425	-147.549	-25.4903	124.533	-62.3748	-33.7746	99.0932	97.9502	-37.6752	87.939	182.401	-33.8984	-48.2948	-268.946	157.024	-125.5	228.008	143.264	-271.906	-38.7677	-65.8083	-155.147	-18.7412	-104.421	-101.589	-10.4001	-109.308	-109.148	-95.7208	-73.7454	-133.986	67.3228	-74.4392	-5.95218
FN48	122.906	12.1324	-67.9371	-42.0734	-40.4926	-98.6458	-54.0542	35.5484	-97.3184	-50.316	-7.56487	-106.814	-22.5178	-0.700289	-142.417	132.555	-141.669	-22.2052	117.458	-58.9935	-30.1879	95.1353	89.5688	-35.4768	86.488	173.782	-27.7321	-48.335	-226.383	142.422	-121.285	183.379	137.875	-252.469	-38.3739	-53.8886	-158.282	-18.4789	-101.673	-108.307	-9.5711	-104.428	-109.961	-89.039	-65.9555	-130.806	65.0815	-66.6977	-7.80001
FN52	107.824	11.287	-72.099	-44.8919	-44.457	-101.11	-56.0882	29.2769	-103.028	-55.0255	-10.7676	-111.451	-23.5882	-3.23389	-143.126	122.819	-157.927	-24.4315	113.213	-78.7158	-32.6771	87.753	98.7146	-36.0455	75.0855	183.532	-29.2771	-29.3849	-247.069	156.151	-120.565	211.227	154.081	-241.553	-29.4854	-76.254	-147.868	-16.1675	-104.609	-103.114	-7.45688	-107.762	-104.464	-88.7663	-68.8943	-127.005	62.7503	-69.4943	8.32098
FN53	110.421	1.3711	-66.6164	-33.8264	-58.3904	-84.1917	-41.8291	20.587	-90.893	-45.01	-17.3301	-94.9281	-16.7497	-13.8172	-134.418	132.528	-140.829	-26.2766	114.138	-64.4912	-32.6996	92.6727	75.7731	-27.0382	84.6972	150.341	-23.347	-51.3414	-225.634	126.037	-124.987	211.776	145.468	-242.216	-38.615	-56.0483	-134.31	-30.7835	-94.4701	-84.5408	-20.8684	-97.9607	-100.612	-87.3308	-67.9944	-126.156	43.2938	-64.1487	-11.4816
FN57	127.336	15.7393	-82.4771	-43.1433	-47.8682	-108.072	-50.5172	45.7448	-115.055	-52.9583	-6.49207	-122.983	-19.2904	3.76199	-168.821	151.874	-158.797	-22.7861	134.666	-70.6028	-31.699	101.653	102.291	-36.7022	90.9231	189.236	-34.1363	-61.9304	-280.683	182.797	-126.273	238.839	180.198	-285.193	-47.8975	-84.5064	-165.502	-25.5134	-121.68	-117.139	-16.3789	-124.662	-124.27	-93.3648	-84.5206	-150.706	45.6639	-90.7767	-14.3416
FN58	106.436	13.6779	-63.3182	-34.4521	-43.6188	-77.6676	-42.5703	38.8369	-85.4891	-40.3582	-13.1918	-89.9569	-16.7289	-2.63781	-126.442	118.74	-136.5	-18.8313	106.188	-53.5967	-26.2686	85.791	91.9144	-31.7496	81.6016	158.037	-31.3207	-54.1956	-217.24	118.366	-103.587	183.881	131.68	-228.512	-44.9057	-52.2045	-132.267	-27.3846	-87.5938	-87.2105	-16.3753	-91.7675	-92.8736	-75.9803	-64.7688	-115.261	51.9346	-63.9972	-15.5601
FN60	115.744	14.1175	-73.6088	-45.2098	-60.7638	-96.762	-56.385	26.0879	-103.739	-55.9502	-14.0738	-115.825	-25.8474	-12.3894	-154.882	137.398	-168.373	-26.0889	123.801	-83.4213	-30.9656	95.1843	100.118	-31.5168	85.4932	189.036	-22.2823	-50.5721	-256.797	153.246	-125.872	240.546	154.707	-259.235	-41.7516	-72.1864	-163.511	-27.4436	-112.83	-110.647	-18.8944	-113.926	-109.087	-102.087	-71.0649	-133.651	44.3976	-83.9879	-7.78336
FN62	118.415	4.52133	-76.1172	-32.9198	-56.7799	-103.621	-49.176	29.847	-99.2041	-44.4339	-14.887	-112.6	-17.5801	-13.1359	-152.116	139.02	-159.269	-25.3908	118.638	-72.1799	-33.4738	96.1249	93.4228	-33.9759	81.8261	175.972	-29.7407	-47.7497	-242.828	154.545	-124.062	225.737	153.558	-269.707	-42.9111	-68.6776	-148.961	-22.3345	-106.089	-95.0747	-17.4232	-111.504	-106.536	-89.787	-83.1313	-134.079	60.029	-72.2852	-5.222
FN63	115.137	17.5702	-70.2462	-41.22	-46.9702	-99.5106	-52.6382	27.8979	-98.515	-48.6435	-16.5265	-106.671	-22.5708	-10.9139	-145.982	130.684	-147.841	-28.552	120.171	-62.7141	-35.3674	93.5368	90.4865	-31.3883	84.3973	173.337	-25.7175	-53.7864	-223.665	151.575	-116.665	196.968	149.829	-246.222	-42.1328	-71.2358	-143.79	-27.4847	-106.37	-90.7866	-13.777	-108.474	-99.9196	-97.4763	-65.1565	-127.982	56.2227	-70.9549	-13.1485
FN68	120.88	13.7473	-70.576	-33.1267	-55.2658	-87.9938	-44.7051	44.2116	-99.9685	-41.6597	-5.19372	-109.138	-18.7235	-0.34743	-146.147	133.676	-157.057	-22.8019	124.234	-77.6024	-27.633	95.2314	92.0674	-29.8595	86.8963	171.954	-25.942	-40.2637	-284.841	147.606	-150.397	241.539	146.74	-258.229	-34.6359	-58.7028	-139.811	-16.4969	-102.736	-87.1091	-6.07381	-106.653	-111.433	-77.9671	-79.5486	-130.639	63.1417	-75.9796	-1.22521
FN69	122.668	16.4702	-69.6505	-31.7043	-47.4237	-90.1763	-52.21	46.169	-92.5649	-43.4466	-0.75624	-110.041	-20.8502	3.27954	-147.461	140.553	-147.17	-19.748	129.888	-65.7516	-27.3583	101.433	87.1521	-31.0173	90.6782	177.126	-24.5229	-61.2426	-254.025	157.548	-129.345	229.001	143.078	-261.993	-48.1508	-61.4873	-145.192	-26.5366	-103.989	-88.5411	-15.2646	-108.657	-99.6792	-83.1777	-76.4404	-130.897	50.1724	-75.0947	-17.3655
FN71	138.28	16.2851	-81.9664	-39.9391	-62.3041	-100.672	-63.8569	48.7034	-112.793	-57.9799	0.0709404	-129.333	-25.9844	9.81384	-174.225	152.776	-177.146	-26.7527	136.018	-87.8135	-32.0878	108.93	114.042	-37.5147	99.7362	210.941	-31.1468	-62.6053	-280.229	186.891	-156.449	252.163	164.477	-304.18	-54.9338	-70.6509	-166.966	-28.0193	-122.305	-110.352	-14.4597	-127.753	-118.548	-89.2649	-98.9723	-150.231	69.6382	-82.0615	-11.4869
FN74	114.535	12.7277	-73.298	-39.3888	-54.4571	-99.51	-50.9972	26.5945	-105.172	-46.5082	-15.5294	-119.908	-23.0327	-14.8309	-155.067	133.537	-145.769	-16.2083	122.683	-67.5422	-26.0241	93.559	101.042	-31.1864	88.5484	174.184	-30.5125	-57.1559	-225.651	154.858	-117.397	200.259	155.678	-265.169	-39.5152	-66.1955	-149.938	-30.9852	-113.944	-98.813	-24.8275	-115.902	-111.013	-90.3388	-82.5634	-132.997	43.7915	-75.8667	-13.4992
FN77	123.352	19.2338	-73.5781	-44.6772	-60.2542	-95.3393	-53.5173	34.1784	-108.725	-53.666	-16.4609	-114.934	-24.2244	-8.81552	-157.591	139.457	-138.433	-14.1208	125.266	-63.7284	-24.6425	100.727	99.2495	-35.2171	88.9976	175.187	-32.0906	-54.9363	-249.963	154.97	-124.683	202.277	158.8	-275.371	-35.3013	-65.5681	-164.832	-27.5866	-114.251	-106.586	-12.9076	-115.789	-115.605	-83.8077	-83.0352	-141.24	53.2131	-80.9552	-10.1145
MN2	118.065	14.2487	-85.3487	-35.3528	-51.5053	-107.054	-47.0751	21.7949	-110.205	-47.5264	-18.462	-117.003	-21.4766	-13.2963	-164.071	145.689	-152.775	-20.0199	138.206	-70.6317	-35.2161	108.891	96.6807	-39.2787	91.5139	179.815	-30.2898	-68.1586	-276.627	164.503	-139.989	231.82	161.207	-287.759	-50.0484	-73.3381	-149.509	-19.181	-116.678	-111.166	-16.5744	-119.546	-120.598	-84.5895	-89.9076	-140.605	62.6503	-72.2688	-20.4689
MN4	127.312	16.5248	-80.0555	-28.7215	-47.6619	-110.127	-39.9513	28.7142	-112.946	-42.9512	-14.5434	-115.272	-12.8212	-6.33293	-162.624	137.664	-147.067	-25.0635	127.876	-62.0164	-32.3967	96.9411	93.4468	-34.8531	80.7557	168.803	-32.5186	-78.2206	-257.552	181.148	-136.138	226.226	182.878	-281.465	-52.3103	-73.0532	-142.226	-31.9974	-113.236	-95.8034	-19.5392	-117.168	-99.3499	-87.2177	-94.6563	-122.769	44.1361	-81.9751	-29.0156
MN5	137.612	13.8851	-92.0645	-36.7574	-51.022	-129.677	-53.7621	42.5833	-128.955	-51.0231	-7.4021	-137.389	-20.377	2.79443	-188.166	150.347	-173.339	-29.0293	143.334	-91.9459	-37.2607	108.454	108.115	-38.0629	94.2914	202.978	-32.2474	-65.552	-298.921	209.881	-147.678	267.788	202.49	-312.554	-64.85	-89.7591	-175.54	-25.8304	-136.753	-120.522	-13.6271	-140.467	-130.601	-94.347	-109.357	-157.286	61.751	-98.0664	-14.5855
MN6	134.616	5.29473	-87.0462	-49.4333	-58.1083	-126.493	-59.1994	36.5644	-129.679	-58.8453	-12.1633	-138.553	-24.1981	-3.67826	-186.326	149.691	-172.625	-29.8024	135.743	-81.6088	-35.3851	105.383	91.7121	-37.7589	90.8294	189.495	-31.0118	-51.0085	-283.267	199.098	-146.207	261.025	202.282	-298.963	-51.91	-96.4079	-165.52	-28.357	-138.048	-121.238	-13.8039	-139.47	-131.758	-102.145	-99.3252	-152.285	64.5961	-95.7445	-2.17352
MN7	138.049	22.257	-82.32	-46.4843	-58.9753	-113.321	-54.6202	34.9209	-122.85	-58.2983	-10.4367	-131.03	-26.8431	-5.80821	-171.283	143.929	-161.666	-28.7893	134.644	-78.4384	-34.4168	110.633	109	-39.5628	94.4418	203.938	-33.874	-59.3204	-300.778	189.422	-142.305	268.322	175.764	-300.198	-46.283	-75.4144	-163.646	-28.8634	-122.788	-118.725	-19.0376	-126.786	-131.869	-103.762	-94.6848	-150.527	50.9485	-90.0788	-11.0896
MN8	126.334	16.6398	-73.4835	-43.386	-47.7041	-104.774	-51.2274	32.3981	-110.339	-55.5479	-12.3677	-109.289	-28.7228	-4.68457	-152.02	135.98	-154.234	-25.0192	123.042	-68.674	-33.8775	102.979	102.208	-34.2623	90.9431	177.548	-30.8918	-52.7737	-266.667	165.091	-139.371	236.228	165.961	-265.485	-45.7665	-70.2977	-158.986	-24.5401	-111.867	-107.498	-18.2703	-113.335	-112.984	-89.1328	-83.752	-140.845	57.7154	-78.098	-7.71617
MN9	125.98	11.3058	-76.245	-41.0238	-47.2949	-119.391	-57.0174	21.3259	-116.18	-54.8849	-14.6787	-124.395	-32.9399	-9.05851	-165.481	133.235	-157.43	-26.0572	124.667	-76.0778	-33.4774	101.521	101.376	-31.8682	88.3494	176.368	-27.89	-54.571	-240.616	182.056	-124.576	227.352	177.846	-280.215	-54.5825	-77.7069	-159.7	-34.7609	-121.989	-109.089	-23.4025	-123.787	-108.385	-85.509	-95.0927	-134.983	56.105	-90.1821	-8.24421
MN10	118.693	15.2944	-72.7426	-32.4932	-42.8819	-105.595	-48.8148	33.436	-101.194	-45.6637	-10.3302	-108.323	-23.7023	-5.22039	-148.766	132.372	-152.11	-26.0912	121.391	-75.3211	-31.6545	92.8782	83.2106	-29.6464	85.2616	162.303	-24.0689	-48.7947	-243.522	161.651	-133.603	222.653	164.095	-263.401	-41.3602	-70.8721	-148.155	-22.6135	-107.673	-94.6462	-9.48809	-109.924	-103.231	-86.5786	-78.4223	-132.554	53.4783	-75.5008	-5.52872
M16	125.402	16.1898	-75.5934	-28.9544	-61.1696	-107.879	-41.1662	34.2287	-109.73	-41.5629	-17.7751	-113.398	-9.68262	-12.7833	-158.256	134.943	-140.332	-26.1199	120.543	-61.597	-32.1191	101.981	90.3317	-38.187	88.0683	169.901	-30.018	-73.8461	-267.396	165.902	-139.82	240.827	169.365	-266.953	-49.3862	-77.2638	-140.837	-32.7494	-113.319	-89.8428	-18.9622	-115.852	-97.2973	-101.494	-83.0465	-115.783	62.0066	-74.6262	-27.1267
M17	135.376	10.907	-87.1186	-49.6942	-51.6885	-126.872	-60.9591	25.4787	-127.373	-60.1914	-15.9019	-134.16	-24.7457	-10.0784	-183.844	161.356	-170.83	-28.0172	135.167	-73.4557	-35.4027	112.722	94.6071	-37.8105	100.545	188.777	-27.8778	-58.082	-250.582	196.936	-139.254	213.973	191.448	-313.372	-41.3616	-87.8242	-178.272	-27.0979	-135.016	-134.122	-22.518	-134.355	-146.327	-91.3444	-101.388	-161.231	56.2375	-87.2339	-8.51062
M19	125.925	14.0596	-79.7627	-32.2425	-57.806	-111.642	-49.7768	33.7829	-108.572	-48.3399	-8.48774	-117.922	-17.303	-1.95778	-160.561	148.433	-151.925	-32.1596	132.245	-75.5416	-35.4549	101.018	104.882	-33.8489	89.3999	180.037	-28.2579	-62.6655	-229.644	181.392	-129.689	212.87	174.675	-283.47	-45.8472	-77.608	-156.239	-24.2783	-115.239	-94.0648	-11.6549	-118.3	-109.591	-90.8872	-88.7217	-133.483	52.1886	-82.6196	-13.7328
M21	133.062	11.6714	-82.7378	-46.7645	-52.2173	-120.16	-58.4109	23.6566	-118.232	-62.8958	-15.8973	-125.073	-21.6491	-9.09051	-169.918	148.084	-165.94	-30.6891	135.913	-83.0815	-40.0987	109.137	105.608	-36.9838	94.1189	180.772	-30.2179	-60.1598	-239.249	179.179	-137.758	232.331	188.37	-283.944	-46.7349	-85.9767	-174.762	-32.7279	-123.176	-115.719	-21.4165	-128.314	-127.626	-106.726	-87.8292	-151.838	49.0889	-84.9639	-10.6229
M22	113.041	13.5419	-73.0549	-25.8804	-56.8235	-101.397	-40.3111	18.8763	-102.467	-37.0682	-17.7476	-109.075	-3.58468	-13.8698	-146.818	125.582	-146.78	-25.5176	111.166	-61.4945	-30.1786	90.8119	87.8946	-32.1956	81.7944	165.422	-27.503	-54.2208	-233.917	156.045	-126.471	212.363	156.02	-259.04	-40.6546	-72.7042	-147.084	-27.1056	-106.431	-93.8751	-19.8357	-108.49	-92.257	-96.9364	-72.2624	-115.664	60.4236	-70.5346	-12.3428
M23	129.098	11.0243	-78.5035	-27.919	-60.3291	-105.583	-40.2477	15.4785	-110.028	-41.6067	-22.5717	-112.912	-7.10272	-13.173	-157.588	144.171	-158.217	-31.8146	132.149	-71.2374	-35.7806	101.746	101.361	-37.0814	91.6981	184.078	-31.5499	-67.4384	-263.97	173.165	-142.192	244.118	177.286	-265.55	-40.3129	-81.0129	-144.266	-39.0525	-111.636	-92.0843	-31.7444	-115.066	-110.439	-102.283	-82.4706	-134.721	48.2285	-77.9954	-19.7409
M24	145.288	18.8045	-88.544	-40.4332	-47.0672	-123.635	-54.9015	42.6894	-125.651	-57.0206	-1.52301	-134.889	-24.6117	2.47844	-182.468	166.658	-172.988	-29.7419	153.238	-89.2073	-37.2104	119.39	121.942	-43.3044	110.581	206.612	-37.8539	-59.7164	-275.045	189.441	-146.205	250.669	187.476	-292.266	-45.9227	-93.1934	-200.837	-29.8385	-124.131	-166.588	-27.0516	-135.824	-165.276	-103.328	-89.9385	-192.616	58.8888	-82.1977	-7.3972
M25	124.745	12.0785	-77.5288	-28.4732	-40.7233	-105.843	-39.0277	31.6092	-105.088	-37.7627	-9.88772	-112.112	-9.3007	-6.77918	-155.617	135.061	-138.53	-26.0296	123.369	-62.4698	-32.633	102.077	88.8601	-35.5835	87.3692	164.761	-29.9216	-61.2478	-240.033	172.419	-136.059	210.069	168.902	-267.083	-38.9164	-79.723	-165.013	-30.617	-100.846	-110.282	-22.6552	-109.579	-116.167	-93.3468	-74.625	-140.181	49.4204	-75.2815	-16.7189
M27	123.922	19.1026	-79.6927	-30.7642	-39.9389	-110.882	-43.6456	41.7726	-113.757	-36.3482	-3.18399	-123.619	-5.2527	5.32851	-163.958	134.279	-145.086	-23.9874	120.583	-60.3863	-34.3764	102.483	90.271	-34.8248	91.7475	172.313	-34.2944	-51.4426	-292.132	184.673	-151.602	237.889	167.922	-282.455	-38.8968	-71.3153	-150.342	-14.7409	-119.69	-94.4787	-6.35108	-123.311	-107.329	-87.606	-85.3653	-135.3	81.0907	-84.2081	-6.83289
M30	128.716	11.9654	-78.9851	-36.43	-49.3565	-105.453	-47.1559	39.5679	-108.589	-43.9392	-7.77469	-122.087	-13.6736	-2.08817	-159.24	137.696	-152.327	-27.1757	126.566	-74.8421	-35.5266	101.981	111.3	-36.8034	94.7838	188.422	-34.9045	-49.2119	-262.918	170.521	-138.179	226.181	164.704	-279.753	-43.9438	-77.962	-153.511	-26.6013	-110.563	-110.438	-17.4338	-115.86	-113.822	-93.9746	-79.2161	-128.798	61.1521	-78.0502	-5.96549
M32	118.239	14.6343	-78.0102	-41.4239	-42.8439	-112.512	-52.5265	28.0364	-109.916	-54.9258	-8.68543	-118.388	-21.6359	-10.6399	-160.873	130.611	-140.368	-25.8149	118.856	-62.8767	-32.502	96.8751	94.3087	-32.8725	86.5689	175.31	-28.3194	-42.4237	-251.732	175.403	-124.254	213.421	165.191	-268.458	-35.6878	-81.8705	-156.012	-22.3002	-118.529	-109.516	-19.5998	-119.941	-118.771	-91.4527	-76.1167	-143.427	56.8246	-77.2864	0.195529
M33	124.207	18.7232	-80.3255	-45.5438	-42.9383	-111.543	-55.3609	27.8789	-118.141	-54.7805	-8.41048	-123.331	-19.843	0.429027	-168.73	140.113	-146.974	-24.7764	125.966	-69.7537	-31.5119	100.066	96.6959	-38.7946	85.7488	179.509	-30.6573	-58.181	-247.454	186.262	-126.908	222.032	172.172	-282.11	-44.8898	-82.478	-153.587	-26.7317	-126.413	-97.6623	-16.2649	-127.709	-116.467	-88.9814	-91.5135	-140.224	60.0708	-84.1675	-10.2402
M34	128.306	14.7236	-82.2396	-35.54	-55.5759	-119.39	-51.9336	35.4651	-120.798	-51.6732	-12.6025	-129.559	-15.0908	-13.9526	-174.403	143.554	-161.461	-23.0613	131.312	-73.2624	-33.341	104.334	109.92	-40.415	87.9871	202.224	-33.9278	-58.7825	-269.011	186.447	-133.43	245.412	180.997	-287.323	-46.7472	-89.6865	-161.513	-32.6592	-131.795	-100.586	-25.9394	-131.446	-118.498	-117.903	-83.2099	-143.448	66.6882	-87.7284	-10.9981
M35	126.904	11.2993	-73.9159	-20.894	-52.6302	-106.122	-35.0449	24.7153	-104.213	-30.5023	-14.6882	-112.93	-0.19724	-9.4811	-152.458	133.141	-152.242	-31.6222	125.286	-75.0541	-37.7541	99.4429	101.061	-32.8963	88.3626	171.921	-30.4407	-56.4732	-240.274	163.93	-134.992	216.788	167.285	-272.842	-42.8139	-71.3985	-146.182	-27.8991	-111.236	-97.6048	-18.0795	-114.105	-101.081	-99.7506	-79.598	-128.524	57.888	-75.1359	-13.7705
M36	137.231	16.0132	-82.9817	-32.4828	-72.65	-110.409	-50.2488	47.579	-111.095	-48.0618	-18.5548	-123.011	-13.9987	-12.6212	-169.55	153.783	-159.521	-31.3849	139.875	-78.2989	-38.9877	104.671	106.576	-37.8254	94.4884	182.159	-34.8651	-68.6286	-252.568	175.927	-138.451	223.983	176.785	-295.464	-51.6544	-76.9612	-170.423	-32.2499	-124.55	-116.912	-22.4855	-124.975	-121.893	-99.6416	-94.3179	-141.455	67.3516	-80.7656	-18.93
M37	120.505	7.70428	-77.1167	-37.8819	-57.8769	-109.699	-49.9426	16.718	-110.925	-47.2336	-19.3746	-119.604	-20.6606	-18.2693	-160.692	137.298	-153.723	-23.7934	126.539	-77.7201	-32.3215	99.0947	104.593	-33.0596	87.8474	180.873	-26.1911	-58.8623	-228.422	176.535	-126.391	211.961	174.326	-272.012	-45.9819	-75.5535	-153.47	-27.9515	-118.119	-107.308	-22.8072	-119.891	-114.548	-80.7189	-88.0335	-138.894	41.1189	-77.7321	-13.2742
M38	128.087	13.6123	-77.7195	-29.6278	-53.2655	-111.217	-36.7931	20.8152	-114.669	-33.5485	-18.7865	-126.701	-8.07861	-17.0221	-161.598	135.289	-140.641	-31.83	129.988	-72.9504	-36.2435	104.257	100.897	-34.4721	92.7268	171.296	-28.4181	-61.5077	-232.868	175.587	-131.375	206.313	178.766	-277.678	-39.6295	-83.6819	-156.45	-26.9831	-119.315	-100.397	-16.9245	-119.732	-113.701	-93.794	-73.2738	-134.127	49.2745	-83.5215	-15.6184
M39	119.758	15.0361	-68.471	-32.8117	-52.953	-97.8595	-44.6775	30.2703	-100.594	-40.893	-12.7897	-110.982	-14.7712	-9.53947	-141.914	130.535	-144.916	-25.9419	118.618	-68.8977	-32.5114	93.0451	91.166	-29.144	80.87	167.965	-25.251	-55.3651	-240.371	159.318	-122.289	214.357	156.15	-239.3	-39.6905	-72.1638	-137.648	-23.4031	-99.5313	-100.074	-15.4394	-104.721	-102.025	-91.0592	-69.8093	-122.354	50.7653	-75.8052	-13.2417
M40	115.713	12.855	-70.2913	-33.9032	-53.2781	-96.7412	-46.1718	26.1626	-102.822	-50.5797	-17.0159	-108.125	-21.2782	-10.3725	-150.845	129.067	-140.101	-21.7571	113.031	-62.521	-28.1034	93.2754	78.5377	-28.6404	85.099	164.092	-21.2626	-46.6586	-230.402	156.2	-117.16	205.118	149.329	-264.921	-43.491	-64.841	-147.565	-25.2472	-111.312	-92.2978	-13.1857	-112.58	-111.423	-88.8926	-78.0538	-128.199	48.4246	-77.0661	-7.07462
[truncated: 1,451 more columns]

## Sheet: FRGC
ID	X 5-se	Y 5-se	Z 5-se	X 9-alr	Y 9-alr	Z 9-alr	X 8-all	Y 8-all	Z 8-all	X 7-su	Y 7-su	Z 7-su	X 6-pr	Y 6-pr	Z 6-pr	X 4-enr	Y 4-enr	Z 4-enr	X 3-exr	Y 3-exr	Z 3-exr	X 2-exl	Y 2-exl	Z 2-exl	X 1-enl	Y 1-enl	Z 1-enl	X 16-obr	Y 16-obr	Z 16-obr	X 15-obl	Y 15-obl	Z 15-obl	X 14-gn	Y 14-gn	Z 14-gn	X 13-li	Y 13-li	Z 13-li	X 12-ls	Y 12-ls	Z 12-ls	X 11-chr	Y 11-chr	Z 11-chr	X 10-chl	Y 10-chl	Z 10-chl	X s 99
FG1	-2.38296	18.7573	-113.804	-19.0326	-68.1439	-125.063	27.5107	-67.7179	-123.544	2.54689	-70.9662	-128.359	4.16853	-58.5494	-149.499	-87.0742	14.0364	-90.4054	-42.8371	12.0003	-92.3453	38.8881	16.3251	-91.5765	83.9422	17.2502	-88.9192	-122.249	-77.1424	19.5229	122.292	-77.8009	20.5225	2.77422	-176.434	-94.3333	5.09867	-125.126	-120.931	4.6131	-96.9908	-125.081	-33.8566	-107.317	-107.031	49.9338	-107.298	-101.78	-126.61
FG2	-5.28139	22.2898	-110.474	-26.2437	-58.7832	-115.591	27.8861	-58.4595	-115.144	1.00541	-60.456	-122.924	1.09197	-48.2104	-144.499	-84.3838	12.8477	-84.6481	-37.8615	14.7484	-88.656	30.0306	20.9953	-88.9176	75.7464	21.8182	-86.059	-124.212	-73.2747	16.4935	124.055	-74.8256	15.3872	1.1701	-166.879	-94.8731	3.6012	-107.404	-117.029	3.21777	-81.6424	-120.703	-39.9765	-91.5123	-101.59	44.9864	-92.83	-100.916	-128.418
FG3	-5.42211	16.115	-105.629	-23.0481	-67.8247	-111.051	22.6121	-66.6348	-113.127	0.789367	-67.7193	-118.444	0.00287584	-57.6893	-138.283	-91.9131	10.3463	-82.4494	-49.8634	10.2698	-85.298	31.6184	13.648	-84.0682	74.4069	16.0914	-82.0098	-117.723	-72.5599	15.8971	119.024	-68.5271	20.175	1.45491	-164.061	-86.5512	1.02258	-114.728	-112.481	2.40813	-88.9066	-115.938	-35.862	-98.5814	-99.8869	45.1852	-97.8603	-93.8816	-121.987
FG4	-3.46164	18.6286	-109.791	-44.3929	-65.9636	-109.715	20.7916	-65.8042	-114.065	-10.8383	-70.1796	-122.226	-13.6218	-56.4174	-145.064	-87.231	12.7138	-85.6523	-41.3835	13.0285	-89.0582	37.689	16.7659	-89.5839	84.4191	17.2997	-85.9993	-124.699	-77.5333	22.2353	125.12	-76.6255	18.6363	-5.69908	-170.015	-92.8537	-1.65503	-124.032	-116.726	-3.99118	-92.2018	-121.56	-44.5673	-102.025	-99.9788	45.5886	-100.532	-99.8174	-128.965
FG5	-3.31826	15.5347	-107.369	-27.6916	-66.686	-110.905	31.092	-63.0402	-109.486	0.900823	-68.781	-120.843	-0.434753	-60.0941	-140.464	-85.5867	10.3783	-83.7992	-44.4583	10.6118	-87.3499	31.2992	15.9554	-87.0336	74.9362	15.9351	-83.0988	-103.558	-77.317	2.22051	117.515	-70.4438	18.0032	7.7428	-166.348	-89.0852	1.56591	-122.337	-113.506	0.136286	-93.1393	-117.978	-33.2674	-103.336	-99.8415	44.3891	-99.6117	-99.0894	-109.52
FG6	-8.47754	21.2024	-103.931	-31.3639	-60.9312	-111.112	18.7849	-60.8563	-111.753	-6.42936	-62.8722	-116.601	-6.16681	-53.3349	-136.453	-90.7603	14.8282	-80.6833	-45.2166	15.5547	-84.5205	30.2632	17.4794	-83.337	75.104	17.935	-80.8539	-118.193	-68.6863	10.6286	124.563	-69.4458	13.1332	0.727059	-152.988	-91.3769	-4.15289	-108.696	-111.052	-4.18069	-81.3048	-114.36	-37.7945	-92.8031	-98.6557	39.6946	-93.4431	-98.1736	-122.213
FG7	-3.653	16.1946	-104.761	-26.1564	-59.5887	-110.502	25.8828	-59.4962	-111.275	-1.68091	-61.4496	-117.332	-1.08205	-51.0642	-136.628	-84.542	10.6456	-80.5212	-39.4943	10.2871	-83.536	32.0741	13.8694	-84.0207	74.0709	14.5039	-82.3595	-123.928	-64.4715	12.8975	123.111	-68.3338	16.2614	-3.86578	-161.615	-85.3191	-1.67419	-105.592	-109.805	-0.600812	-79.1757	-114.22	-42.4052	-91.2453	-97.7132	39.3313	-91.7007	-94.311	-127.192
FG8	-0.919723	19.6528	-112.355	-18.3887	-62.9456	-118.444	30.4111	-61.7385	-121.158	4.54109	-64.1972	-126.349	7.1141	-53.2018	-146.91	-78.6678	13.5752	-87.7633	-36.6841	13.9577	-90.2975	29.083	16.3994	-88.9121	72.4903	18.1212	-86.7591	-120.08	-70.6242	15.5284	118.976	-76.578	18.2566	4.77254	-172.399	-93.3412	9.13251	-117.057	-117.642	7.73551	-89.6755	-122.875	-30.707	-98.3519	-108.597	44.7629	-98.9008	-101.561	-123.65
FG9	-6.93668	15.9141	-123.781	-28.8996	-68.7656	-132.907	27.06	-69.6892	-133.863	-1.62046	-73.3921	-137.689	1.21162	-59.3259	-163.185	-97.1592	9.5522	-96.0596	-47.4748	8.46527	-98.6573	27.023	14.3052	-99.3067	75.5274	14.1963	-96.436	-117.762	-78.449	24.8672	120.011	-82.2528	21.1468	4.63744	-189.928	-105.419	1.50887	-128.098	-132.034	2.02253	-101.108	-136.577	-46.0739	-109.362	-114.263	42.3971	-109.598	-117.25	-126.169
FG10	-3.95047	13.4897	-126.22	-34.0509	-75.886	-128.425	24.7097	-75.8981	-134.022	-2.31234	-77.278	-141.956	-3.17637	-61.9029	-163.783	-99.2948	8.55593	-96.0488	-47.6512	9.54569	-101.077	31.7377	15.9122	-101.039	81.384	16.6674	-97.4157	-135.657	-76.481	25.2546	134.965	-81.553	21.4174	-3.94518	-196.073	-97.3305	-0.284498	-129.289	-133.246	-1.34912	-98.8139	-137.199	-45.2461	-109.519	-116.495	41.3364	-111.149	-116.421	-121.579
FG11	1.83662	21.674	-104.3	-21.0873	-54.9505	-109.194	30.719	-53.9731	-110.059	3.96777	-57.1332	-114.46	3.76052	-44.8418	-135.984	-85.6988	18.5463	-79.5117	-37.8651	19.2985	-84.4617	40.1485	21.6684	-82.9751	86.9643	23.6807	-80.7516	-109.681	-70.3866	5.84232	118.963	-66.2401	16.4067	13.6558	-159.255	-85.22	7.11697	-104.017	-109.348	5.15755	-78.1942	-113.824	-36.0412	-86.8358	-94.4635	43.6207	-86.6561	-97.7291	-116.795
FG12	0.714841	8.16281	-113.28	-29.2528	-67.9631	-116.972	24.5287	-69.8809	-120.863	-0.917685	-73.5731	-124.259	-1.43066	-62.289	-147.345	-81.9856	5.81994	-87.389	-38.8977	4.85356	-89.5887	38.0844	6.13618	-89.6978	82.5838	8.00497	-87.5567	-118.851	-76.2934	18.2318	119.184	-75.7817	24.1239	0.155419	-172.371	-96.4064	-2.13121	-125.067	-119.456	-1.16467	-98.5944	-123.683	-35.4225	-106.031	-105.92	35.3403	-108.698	-103.269	-122.988
FG13	-5.75159	25.952	-110.369	-26.0014	-58.5882	-113.97	24.6491	-57.5525	-117.149	-0.0382299	-59.773	-123.879	-0.741954	-46.1613	-145.299	-92.3215	25.961	-86.4515	-51.1181	25.4944	-89.5802	34.7171	29.1595	-88.3718	73.5554	30.4884	-86.8088	-114.135	-70.2579	11.314	114.155	-71.6639	16.7812	-0.193249	-169.547	-93.6154	-1.15914	-115.863	-116.828	-3.14879	-83.9479	-121.582	-34.5947	-96.2381	-105.67	33.1611	-93.4538	-105.227	-117.649
FG14	-3.61772	14.0317	-103.699	-28.0388	-64.6381	-107.545	25.4659	-63.9305	-107.533	-2.80252	-65.9742	-115.105	-2.61579	-53.9106	-135.971	-85.7734	8.5232	-80.2372	-41.2176	9.02465	-84.4699	31.5972	15.9557	-82.3124	72.853	16.2446	-81.3374	-119.188	-68.2928	4.38931	119.418	-69.492	14.7244	3.48172	-155.859	-91.3299	4.9558	-113.248	-108.848	1.18065	-84.2024	-113.568	-28.7146	-95.8765	-97.3688	47.1118	-95.9663	-96.4594	-122.575
FG15	0.0828497	6.52105	-102.083	-20.5689	-69.2482	-107.398	20.0833	-68.9691	-108.841	0.533762	-71.8386	-111.773	0.87371	-60.7253	-133.161	-76.4353	4.89167	-79.1653	-38.5714	3.48288	-80.8288	35.6052	4.65616	-80.7105	73.0875	5.04438	-78.0335	-102.724	-61.9316	8.93917	101.989	-67.45	17.3835	-0.808233	-155.679	-86.6087	0.48135	-111.036	-107.168	1.30233	-91.3096	-111.15	-31.1488	-95.3826	-94.6258	33.5014	-97.5246	-95.8157	-105.421
FG16	-0.118534	33.6994	-90.9381	-24.9505	-41.231	-93.5197	22.1929	-41.2994	-96.8411	-0.445349	-43.8177	-101.092	-0.014282	-33.0588	-119.863	-79.4278	32.1693	-71.4561	-41.5776	31.0968	-73.1708	34.7673	31.6754	-74.3387	72.7391	32.1628	-71.4247	-103.864	-58.6287	8.47619	104.58	-57.3273	13.3566	-1.59704	-140.57	-75.9093	-1.94007	-92.0635	-95.4641	-1.8981	-68.0064	-100.226	-33.7009	-73.4999	-85.2971	32.2056	-76.321	-85.7547	-107.459
FG17	-0.549908	18.9023	-96.9099	-26.6216	-56.9424	-102.34	25.8633	-58.8016	-101.455	-0.114717	-62.0324	-106.435	-1.20527	-50.1111	-127.426	-74.0859	12.7636	-77.0343	-36.2078	11.7471	-77.7746	38.0037	15.1172	-77.1738	76.4966	17.3829	-77.2445	-116.089	-60.7148	9.8357	116.401	-61.2299	11.5564	-2.55734	-148.957	-82.0648	-3.73649	-104.395	-102.698	-3.13584	-81.7611	-106.597	-38.0328	-88.8524	-90.0781	40.1575	-89.3533	-88.8374	-119.201
FG18	4.5229	14.7438	-103.906	-13.1807	-62.9737	-107.924	32.064	-62.0506	-111.669	7.97408	-64.0526	-116.706	9.93499	-52.1416	-135.897	-70.3127	13.9072	-80.7811	-28.5167	12.0311	-83.4453	44.8641	9.96833	-82.7323	82.8166	10.9202	-81.3165	-107.476	-65.5466	12.496	107.849	-65.7452	9.1764	1.04376	-157.783	-89.4001	5.5332	-111.317	-109.805	4.58012	-87.9957	-113.85	-28.4629	-95.8118	-97.9292	41.7687	-97.2881	-94.1151	-110.567
FG19	-2.77004	11.6783	-107.808	-21.4238	-59.4172	-115.62	21.665	-61.3234	-113.541	-0.740697	-62.7915	-118.712	-1.17408	-53.2419	-140.25	-71.6674	7.87083	-83.9473	-33.2381	8.17939	-85.708	31.2216	13.5303	-87.1991	72.6161	13.4088	-83.4216	-108.197	-71.5121	19.9359	109.636	-67.9813	12.3293	1.43219	-167.14	-87.4932	-2.27911	-106.157	-114.555	-2.1025	-84.6467	-118.075	-33.165	-92.2309	-102.782	36.6482	-91.7527	-99.3009	-112.074
FG20	-4.93217	23.5518	-99.4091	-23.7955	-54.0782	-104.823	22.7501	-53.9471	-106.737	-2.28048	-57.9029	-109.942	-0.223873	-45.1716	-130.853	-81.0902	17.9313	-78.2798	-43.6604	16.0667	-79.4151	28.2029	20.5455	-79.2217	66.0615	21.6518	-76.8939	-104.701	-63.0302	19.4768	104.801	-64.9095	13.0766	2.04511	-152.025	-85.199	1.21273	-100.88	-106.242	2.4666	-83.8387	-108.841	-28.2355	-88.7688	-96.4666	31.3566	-90.2461	-94.0873	-108.451
FG21	-2.57683	15.0351	-98.5665	-25.1194	-55.5035	-101.683	25.6648	-55.3248	-101.925	-0.750429	-59.7138	-107.087	1.0535	-47.3213	-128.256	-81.5347	8.42515	-74.828	-41.4145	9.01422	-77.7745	38.191	12.631	-77.5681	76.0782	13.298	-76.5458	-108.849	-62.2968	15.6587	108.607	-65.1701	17.6362	1.1266	-150.874	-81.3525	0.16998	-102.996	-103.012	0.535915	-78.7468	-107.27	-32.8335	-84.9418	-90.0893	38.767	-88.4268	-91.0957	-112.449
FG22	-5.07014	13.3044	-101.798	-29.3531	-57.1537	-107.563	20.8346	-57.505	-107.681	-4.64763	-61.2367	-110.898	-4.88353	-47.4777	-132.529	-89.6934	7.64679	-78.2353	-44.9209	8.15474	-82.4584	32.8486	14.3813	-81.4986	76.3795	13.9709	-78.9542	-118.701	-62.5492	15.4619	118.399	-65.2279	14.9053	-0.709179	-157.101	-82.3992	-1.05352	-107.803	-106.04	-0.384539	-79.2078	-110.808	-35.1995	-90.5656	-93.465	42.8737	-91.0735	-93.8014	-122.18
FG23	0.29649	16.7948	-96.7664	-20.2185	-52.1341	-103.992	19.9295	-51.5674	-105.618	0.787527	-54.8963	-107.606	-0.0618343	-45.1568	-126.469	-69.7225	15.4671	-75.6266	-33.3929	14.7956	-76.8117	31.6441	14.92	-76.6935	68.9008	15.3975	-74.1553	-101.164	-58.0418	19.372	101.327	-59.5802	18.4453	7.99042	-145.832	-81.9796	4.62193	-93.6905	-102.075	4.29622	-74.476	-105.807	-24.8875	-84.3474	-91.886	36.4375	-82.3673	-88.3974	-104.53
FG24	2.34697	18.1835	-101.421	-13.9918	-63.8083	-105.083	31.933	-62.1215	-109.414	7.74153	-64.466	-113.255	12.3444	-51.9078	-133.292	-72.2768	11.6606	-79.2108	-33.1761	11.6491	-81.9925	33.6558	16.5353	-82.8895	74.2565	17.107	-79.693	-109.353	-66.2234	16.4562	108.95	-69.635	18.5078	3.62485	-155.554	-86.1233	8.53461	-104.289	-108.262	10.2042	-83.9558	-111.704	-27.7605	-90.1721	-93.1083	42.8434	-90.6122	-96.9748	-129.046
FG25	-4.38078	19.2886	-103.43	-29.952	-61.2353	-108.778	21.3049	-60.6252	-110.309	-5.49202	-62.627	-115.34	-5.00704	-52.0229	-135.793	-80.1608	12.5991	-81.1311	-37.3056	13.6764	-83.6883	25.7213	15.9438	-82.6143	68.6957	16.0256	-80.6922	-125.758	-63.4094	13.068	124.734	-68.403	15.7114	-0.281422	-157.983	-88.9558	0.405147	-111.223	-108.215	-1.16844	-87.3343	-113.839	-35.0988	-95.7102	-99.3747	39.5861	-96.1198	-96.8839	-113.134
FG26	-3.40211	20.3026	-99.1989	-18.2095	-51.4789	-105.163	21.4123	-50.6573	-103.998	-0.452282	-52.4222	-109.143	0.338163	-43.4218	-128.697	-72.9225	15.5384	-75.637	-34.4978	15.5914	-78.4403	27.26	19.3597	-78.6022	66.3181	20.4153	-76.4509	-103.762	-62.7122	19.7971	103.063	-67.319	19.2461	-0.785454	-149.612	-84.157	-1.49411	-93.011	-104.914	0.337009	-71.3938	-107.985	-32.2255	-81.1849	-92.3943	32.4331	-80.0791	-93.0009	-107.566
FG27	10.4522	15.8732	-117.874	-9.58324	-73.8403	-124.062	35.694	-73.4469	-127.094	15.2117	-75.3641	-130.723	14.304	-63.8949	-154.264	-69.1367	13.2074	-91.5137	-23.9455	12.0345	-93.9991	47.3976	8.55775	-93.4783	90.8327	9.26998	-91.7695	-112.446	-76.9999	23.5279	120.194	-78.8718	23.0699	13.7765	-179.295	-98.3592	15.3525	-125.017	-125.542	16.4203	-96.7558	-129.363	-23.7664	-105.913	-111.82	54.6992	-106.786	-107.483	-118.2
FG28	3.34199	15.0252	-118.235	-21.6561	-71.3238	-123.393	33.1772	-71.0623	-125.205	5.13171	-74.272	-130.611	6.46602	-61.1512	-154.603	-81.7359	12.4356	-90.5062	-34.4193	11.7318	-93.4077	45.6363	14.2579	-94.7805	91.2573	14.3306	-91.3441	-126.155	-73.3918	19.9201	126.069	-76.1851	16.9461	4.36849	-181.182	-98.6259	7.67923	-124.653	-124.735	3.87201	-96.9016	-129.453	-34.0881	-109.754	-109.054	48.5084	-109.924	-107.448	-130.03
FG29	-4.13613	19.1248	-91.2746	-23.2922	-51.4118	-100.381	11.2635	-52.0764	-99.5164	-8.13311	-54.7552	-101.474	-6.90792	-44.877	-120.454	-67.9903	16.6409	-71.3078	-33.8664	15.2241	-73.0906	22.4967	16.4086	-74.1293	55.8443	17.3944	-71.711	-91.1707	-58.2481	18.6501	90.979	-61.563	14.9486	-7.85787	-139.437	-77.5899	-7.73118	-92.4164	-97.3227	-7.29821	-74.8588	-100.706	-28.9157	-79.329	-89.3506	26.1386	-79.9581	-85.2669	-94.6459
FG30	-1.90907	17.1743	-121.925	-26.0445	-66.0691	-130.81	18.5891	-65.618	-133.221	-3.12358	-67.2441	-139.109	-3.28546	-53.9571	-160.568	-82.0719	13.0305	-95.7881	-39.3221	14.1003	-98.7853	34.7541	18.3331	-99.1249	82.2002	19.396	-93.9467	-121.605	-77.2312	21.474	121.88	-78.6914	19.3483	4.2939	-189.844	-99.952	0.518318	-122.139	-130.094	1.42031	-93.0392	-134.513	-28.1966	-103.95	-118.849	38.2847	-102.75	-113.08	-125.602
MG1	2.14551	18.3889	-126.359	-25.1777	-68.8219	-135.981	27.9087	-70.3797	-131.695	-2.29085	-73.7173	-138.623	-0.710672	-59.2575	-165.484	-87.4292	12.2267	-98.184	-41.9845	10.4745	-100.306	42.0025	14.0479	-100.337	87.25	15.0415	-97.8674	-125.904	-87.54	16.3094	126.992	-84.3144	19.1831	-2.3779	-195.048	-104.26	-1.74651	-123.103	-133.937	-3.75047	-100.083	-137.885	-41.5569	-104.898	-117.462	39.5729	-107.404	-118.699	-137.552
MG2	-0.787636	17.6029	-120.333	-23.9063	-64.1203	-126.758	25.6942	-63.3251	-126.642	-0.0947058	-65.997	-131.326	0.0517988	-51.3733	-156.444	-92.1744	19.2734	-92.0566	-42.6702	20.5249	-97.6191	35.7662	16.5901	-95.1084	82.9624	16.8354	-92.3946	-124.805	-67.7959	18.0226	134.292	-66.9677	16.1036	1.46369	-180.015	-103.42	-2.26067	-122.797	-125.104	-3.66951	-95.3996	-130.941	-40.0932	-104.858	-113.703	37.6976	-105.772	-112.61	-130.461
MG3	0.662462	18.5685	-116.75	-27.2261	-63.8577	-119.04	33.8376	-64.0035	-122.043	4.39916	-67.0107	-129.703	6.20727	-56.6571	-152.321	-84.3522	14.4542	-89.4299	-36.3732	15.9715	-94.3095	35.2766	17.6467	-93.5968	82.917	17.6147	-89.637	-128.163	-74.8741	9.69842	127.459	-79.6837	16.7329	3.24756	-181.459	-94.0749	5.1782	-116.09	-122.579	5.79637	-87.769	-127.914	-39.2396	-100.718	-107.933	45.4413	-101.417	-106.601	-131.773
MG4	0.672462	18.5685	-116.75	-27.2261	-63.8577	-119.04	33.8376	-64.0035	-122.043	4.39916	-67.0107	-129.703	6.20727	-56.6571	-152.321	-84.3522	14.4542	-89.4299	-36.3732	15.9715	-94.3095	35.2766	17.6467	-93.5968	82.917	17.6147	-89.637	-128.163	-74.8741	9.69842	127.459	-79.6837	16.7329	3.24756	-181.459	-94.0749	5.1782	-116.09	-122.579	5.79637	-87.769	-127.914	-39.2396	-100.718	-107.933	45.4413	-101.417	-106.601	-121.773
MG5	-3.6922	14.9544	-112.931	-36.1828	-58.1273	-115.588	17.6528	-59.8147	-119.545	-10.8074	-60.6598	-124.343	-6.97349	-47.6924	-147.83	-85.9235	12.12	-86.3798	-36.395	11.6376	-90.3726	25.1239	11.2844	-90.9437	74.5808	12.1975	-87.2616	-126.826	-70.337	22.2637	126.462	-74.9581	12.0347	-5.23248	-176.201	-88.6116	-7.8482	-111.979	-119.337	-7.02438	-85.1248	-123.65	-47.8905	-97.1492	-105.47	31.3906	-98.631	-105.245	-130.968
MG6	0.233986	22.9456	-120.821	-20.9864	-53.8415	-130.153	26.1641	-54.7624	-129.012	2.2805	-56.735	-133.731	2.20246	-47.4117	-155.571	-89.7076	23.4644	-92.7414	-39.5099	23.7686	-96.1953	31.5162	22.7084	-96.6244	81.7404	21.2032	-90.8724	-135.058	-74.7183	25.5908	135.38	-76.058	22.4183	2.14589	-186.076	-94.7787	-0.00182554	-107.11	-126.969	1.14708	-84.7498	-130.677	-41.652	-91.7961	-113.661	43.4687	-93.3989	-109.443	-140.117
MG7	-3.653	16.1946	-104.761	-26.1564	-59.5887	-110.502	25.8828	-59.4962	-111.275	-1.68091	-61.4496	-117.332	-1.08205	-51.0642	-136.628	-84.542	10.6456	-80.5212	-39.4943	10.2871	-83.536	32.0741	13.8694	-84.0207	74.0709	14.5039	-82.3595	-123.928	-64.4715	12.8975	123.111	-68.3338	16.2614	-3.86578	-161.615	-85.3191	-1.67419	-105.592	-109.805	-0.600812	-79.1757	-114.22	-42.4052	-91.2453	-97.7132	39.3313	-91.7007	-94.311	-128.348
MG8	2.30984	29.4216	-122.319	-23.2847	-56.8852	-130.227	30.2805	-58.7979	-129.276	3.97291	-63.837	-133.37	4.06995	-48.5174	-159.61	-79.8626	24.3658	-93.7623	-33.3444	24.4125	-96.7662	42.7997	25.6768	-98.0791	88.1047	24.9488	-94.3204	-128.775	-74.608	23.151	129.343	-74.3468	27.7281	6.53635	-188.81	-98.8121	4.72397	-115.833	-127.749	3.32766	-85.1856	-133.602	-36.7979	-96.1725	-112.444	49.3458	-99.1503	-111.921	-133.185
MG9	-8.60653	26.0314	-112.207	-33.2485	-57.695	-117.449	15.6596	-56.5784	-120.515	-9.55921	-58.8265	-125.186	-7.81728	-48.141	-145.996	-105.356	18.0186	-86.2698	-61.3624	18.3975	-89.6132	33.6818	24.1081	-88.3492	77.3746	24.9079	-86.8171	-122.711	-69.7434	17.2319	123.084	-70.145	18.1438	-2.13385	-162.752	-100.532	-4.77467	-110.284	-118.537	-4.98032	-85.3751	-121.957	-44.9933	-91.9673	-102.49	40.3973	-92.147	-99.9953	-126.651
MG10	-3.95047	13.4897	-126.22	-34.0509	-75.886	-128.425	24.7097	-75.8981	-134.022	-2.31234	-77.278	-141.956	-3.17637	-61.9029	-163.783	-99.2948	8.55593	-96.0488	-47.6512	9.54569	-101.077	31.7377	15.9122	-101.039	81.384	16.6674	-97.4157	-135.657	-76.481	25.2546	134.965	-81.553	21.4174	-3.94518	-196.073	-97.3305	-0.284498	-129.289	-133.246	-1.34912	-98.8139	-137.199	-45.2461	-109.519	-116.495	41.3364	-111.149	-116.421	-140.061
MG11	1.83662	21.674	-104.3	-21.0873	-54.9505	-109.194	30.719	-53.9731	-110.059	3.96777	-57.1332	-114.46	3.76052	-44.8418	-135.984	-85.6988	18.5463	-79.5117	-37.8651	19.2985	-84.4617	40.1485	21.6684	-82.9751	86.9643	23.6807	-80.7516	-109.681	-70.3866	5.84232	118.963	-66.2401	16.4067	13.6558	-159.255	-85.22	7.11697	-104.017	-109.348	5.15755	-78.1942	-113.824	-36.0412	-86.8358	-94.4635	43.6207	-86.6561	-97.7291	-140.921
MG12	0.199492	16.8959	-108.176	-25.3569	-63.8863	-112.333	24.6979	-63.8682	-113.424	-2.3954	-65.2977	-119.396	-0.223169	-52.2402	-141.037	-84.8375	11.4233	-82.577	-37.0007	10.6075	-86.0198	33.3526	13.4953	-86.1099	80.5063	14.8812	-83.0852	-121.336	-66.0828	14.6788	119.402	-74.9051	20.3311	-0.89589	-165.864	-89.3915	-0.433782	-110.39	-113.903	-0.735964	-89.7492	-117.607	-40.6247	-95.4975	-98.786	35.4716	-98.1479	-101.785	-124.814
MG13	0.929704	17.6741	-101.734	-20.3604	-56.6968	-109.732	17.6261	-56.7391	-109.746	-0.26286	-58.9186	-112.698	-1.85418	-47.7981	-132.641	-78.0572	14.2789	-77.601	-38.3978	14.6997	-81.2214	31.4495	14.1389	-82.3161	72.1644	13.6058	-78.0604	-106.664	-63.075	14.4325	106.013	-67.4903	19.9339	0.85563	-155.495	-84.7572	0.962481	-107.398	-105.557	-1.55768	-83.3752	-110.977	-33.4731	-91.2808	-94.6984	31.4226	-93.9309	-95.6655	-110.039
MG14	-12.336	16.9223	-113.401	-45.8987	-59.5016	-116.662	10.5683	-59.8604	-119.784	-18.18	-65.3628	-122.852	-19.2479	-53.4483	-145.84	-93.5968	15.1696	-86.7421	-49.4469	15.2409	-88.9543	23.3323	18.7252	-88.3048	69.8373	20.2215	-86.0027	-123.114	-67.9437	22.3971	123.233	-68.7709	23.7484	-5.1474	-171.856	-92.0589	-14.5292	-111.135	-117.796	-13.8071	-89.3062	-122.18	-53.0497	-97.5616	-99.1378	32.5546	-100.415	-102.179	-127.149
MG15	-11.336	16.9223	-113.401	-45.8987	-59.5016	-116.662	10.5683	-59.8604	-119.784	-18.18	-65.3628	-122.852	-19.2479	-53.4483	-145.84	-93.5968	15.1696	-86.7421	-49.4469	15.2409	-88.9543	23.3323	18.7252	-88.3048	69.8373	20.2215	-86.0027	-123.114	-67.9437	22.3971	123.233	-68.7709	23.7484	-5.1474	-171.856	-92.0589	-14.5292	-111.135	-117.796	-13.8071	-89.3062	-122.18	-53.0497	-97.5616	-99.1378	32.5546	-100.415	-102.179	-137.149
MG16	-3.8705	19.3042	-110.205	-34.5195	-63.8146	-118.582	17.6794	-66.5554	-115.802	-11.2552	-71.9091	-119.651	-8.1247	-55.3817	-143.591	-96.9372	16.9418	-85.2748	-51.1036	17.0902	-88.8675	33.6181	19.3818	-87.9946	79.491	19.3345	-84.6951	-125.232	-68.647	16.7649	125.638	-68.0699	21.9463	-0.580771	-163.318	-97.254	-2.10472	-112.867	-116.241	-3.00022	-88.5694	-120.046	-44.3116	-98.7655	-98.6988	40.275	-98.9563	-101.994	-129.266
MG17	-1.33843	17.6741	-104.158	-21.3695	-50.5591	-110.872	24.5733	-51.2733	-111.175	0.185454	-53.2395	-115.558	1.35537	-41.7835	-135.996	-74.4891	16.607	-81.039	-34.703	15.4085	-82.7602	33.4622	16.4378	-82.6305	72.2648	18.6532	-80.9819	-114.289	-64.3664	18.8691	114.408	-65.4124	22.1662	2.85733	-160.44	-84.9119	1.42074	-95.8329	-110.369	1.43567	-76.5006	-113.554	-32.6016	-82.4938	-97.8645	39.6277	-82.8892	-96.1561	-118.015
MG18	-1.33843	17.6741	-104.158	-21.3695	-50.5591	-110.872	24.5733	-51.2733	-111.175	0.185454	-53.2395	-115.558	1.35537	-41.7835	-135.996	-74.4891	16.607	-81.039	-34.703	15.4085	-82.7602	33.4622	16.4378	-82.6305	72.2648	18.6532	-80.9819	-114.289	-64.3664	18.8691	114.408	-65.4124	22.1662	2.85733	-160.44	-84.9119	1.42074	-95.8329	-110.369	1.43567	-76.5006	-113.554	-32.6016	-82.4938	-97.8645	39.6277	-82.8892	-96.1561	-144.541
MG19	-3.22133	19.4902	-129.177	-30.8201	-71.1664	-139.639	20.6713	-71.2465	-140.602	-3.05881	-74.5946	-143.65	-3.61889	-61.7341	-169.587	-95.9074	9.48003	-100.966	-45.6156	8.86462	-104.045	28.9355	15.6229	-103.439	81.5255	16.9616	-99.9562	-140.04	-78.4805	27.5317	139.332	-82.9524	29.105	-2.59393	-194.347	-113.79	-3.06952	-127.567	-138.068	-2.95264	-104.34	-141.947	-42.4833	-111.461	-122.405	43.3863	-116.61	-120.976	-144.609
MG20	8.53917	9.21897	-135.411	-15.8239	-79.3198	-143.301	41.3973	-81.2242	-144.441	9.40404	-81.362	-152.873	11.2272	-70.2451	-176.219	-82.8703	5.05007	-103.476	-33.4258	6.62001	-106.926	45.3735	7.83326	-108.37	96.7337	6.44806	-103.235	-141.419	-76.9028	22.0345	138.334	-91.1911	21.8314	7.14304	-192.941	-125.565	6.14897	-134.212	-143.824	6.8386	-111.258	-147.818	-35.6044	-124.826	-124.982	55.4739	-125.363	-122.804	-141.206
MG21	7.24514	24.1032	-122.707	-13.0445	-59.2579	-132.568	42.1467	-62.1253	-129.504	14.1455	-62.1097	-138.44	14.0386	-48.8805	-161.516	-83.8779	11.2329	-95.5859	-30.0163	13.4137	-97.591	39.6497	18.5188	-97.9072	89.8292	19.639	-95.8751	-136.69	-81.6564	18.1765	137.849	-78.7492	24.8444	17.7452	-177.288	-110.512	19.5809	-116.239	-129.299	17.5349	-90.0988	-135.082	-20.4426	-100.243	-118.51	62.7198	-97.7964	-114.204	-137.552
MG22	2.14551	18.3889	-126.359	-25.1777	-68.8219	-135.981	27.9087	-70.3797	-131.695	-2.29085	-73.7173	-138.623	-0.710672	-59.2575	-165.484	-87.4292	12.2267	-98.184	-41.9845	10.4745	-100.306	42.0025	14.0479	-100.337	87.25	15.0415	-97.8674	-125.904	-87.54	16.3094	126.992	-84.3144	19.1831	-2.3779	-195.048	-104.26	-1.74651	-123.103	-133.937	-3.75047	-100.083	-137.885	-41.5569	-104.898	-117.462	39.5729	-107.404	-118.699	-130.461
MG23	-0.787636	17.6029	-120.333	-23.9063	-64.1203	-126.758	25.6942	-63.3251	-126.642	-0.0947058	-65.997	-131.326	0.0517988	-51.3733	-156.444	-92.1744	19.2734	-92.0566	-42.6702	20.5249	-97.6191	35.7662	16.5901	-95.1084	82.9624	16.8354	-92.3946	-124.805	-67.7959	18.0226	134.292	-66.9677	16.1036	1.46369	-180.015	-103.42	-2.26067	-122.797	-125.104	-3.66951	-95.3996	-130.941	-40.0932	-104.858	-113.703	37.6976	-105.772	-112.61	-131.773
MG24	0.662462	18.5685	-116.75	-27.2261	-63.8577	-119.04	33.8376	-64.0035	-122.043	4.39916	-67.0107	-129.703	6.20727	-56.6571	-152.321	-84.3522	14.4542	-89.4299	-36.3732	15.9715	-94.3095	35.2766	17.6467	-93.5968	82.917	17.6147	-89.637	-128.163	-74.8741	9.69842	127.459	-79.6837	16.7329	3.24756	-181.459	-94.0749	5.1782	-116.09	-122.579	5.79637	-87.769	-127.914	-39.2396	-100.718	-107.933	45.4413	-101.417	-106.601	-121.773
MG25	0.672462	18.5685	-116.75	-27.2261	-63.8577	-119.04	33.8376	-64.0035	-122.043	4.39916	-67.0107	-129.703	6.20727	-56.6571	-152.321	-84.3522	14.4542	-89.4299	-36.3732	15.9715	-94.3095	35.2766	17.6467	-93.5968	82.917	17.6147	-89.637	-128.163	-74.8741	9.69842	127.459	-79.6837	16.7329	3.24756	-181.459	-94.0749	5.1782	-116.09	-122.579	5.79637	-87.769	-127.914	-39.2396	-100.718	-107.933	45.4413	-101.417	-106.601	-130.968
MG26	-3.6922	14.9544	-112.931	-36.1828	-58.1273	-115.588	17.6528	-59.8147	-119.545	-10.8074	-60.6598	-124.343	-6.97349	-47.6924	-147.83	-85.9235	12.12	-86.3798	-36.395	11.6376	-90.3726	25.1239	11.2844	-90.9437	74.5808	12.1975	-87.2616	-126.826	-70.337	22.2637	126.462	-74.9581	12.0347	-5.23248	-176.201	-88.6116	-7.8482	-111.979	-119.337	-7.02438	-85.1248	-123.65	-47.8905	-97.1492	-105.47	31.3906	-98.631	-105.245	-140.117
MG27	0.233986	22.9456	-120.821	-20.9864	-53.8415	-130.153	26.1641	-54.7624	-129.012	2.2805	-56.735	-133.731	2.20246	-47.4117	-155.571	-89.7076	23.4644	-92.7414	-39.5099	23.7686	-96.1953	31.5162	22.7084	-96.6244	81.7404	21.2032	-90.8724	-135.058	-74.7183	25.5908	135.38	-76.058	22.4183	2.14589	-186.076	-94.7787	-0.00182554	-107.11	-126.969	1.14708	-84.7498	-130.677	-41.652	-91.7961	-113.661	43.4687	-93.3989	-109.443	-128.348
MG28	-3.653	16.1946	-104.761	-26.1564	-59.5887	-110.502	25.8828	-59.4962	-111.275	-1.68091	-61.4496	-117.332	-1.08205	-51.0642	-136.628	-84.542	10.6456	-80.5212	-39.4943	10.2871	-83.536	32.0741	13.8694	-84.0207	74.0709	14.5039	-82.3595	-123.928	-64.4715	12.8975	123.111	-68.3338	16.2614	-3.86578	-161.615	-85.3191	-1.67419	-105.592	-109.805	-0.600812	-79.1757	-114.22	-42.4052	-91.2453	-97.7132	39.3313	-91.7007	-94.311	-133.185
MG29	2.30984	29.4216	-122.319	-23.2847	-56.8852	-130.227	30.2805	-58.7979	-129.276	3.97291	-63.837	-133.37	4.06995	-48.5174	-159.61	-79.8626	24.3658	-93.7623	-33.3444	24.4125	-96.7662	42.7997	25.6768	-98.0791	88.1047	24.9488	-94.3204	-128.775	-74.608	23.151	129.343	-74.3468	27.7281	6.53635	-188.81	-98.8121	4.72397	-115.833	-127.749	3.32766	-85.1856	-133.602	-36.7979	-96.1725	-112.444	49.3458	-99.1503	-111.921	-126.651
MG30	-8.60653	26.0314	-112.207	-33.2485	-57.695	-117.449	15.6596	-56.5784	-120.515	-9.55921	-58.8265	-125.186	-7.81728	-48.141	-145.996	-105.356	18.0186	-86.2698	-61.3624	18.3975	-89.6132	33.6818	24.1081	-88.3492	77.3746	24.9079	-86.8171	-122.711	-69.7434	17.2319	123.084	-70.145	18.1438	-2.13385	-162.752	-100.532	-4.77467	-110.284	-118.537	-4.98032	-85.3751	-121.957	-44.9933	-91.9673	-102.49	40.3973	-92.147	-99.9953	-140.061
FG31	-2.62126	20.6331	-125.185	-20.9359	-74.9583	-137.57	30.2618	-74.4896	-135.898	2.80158	-78.0628	-141.195	4.58539	-64.4043	-164.449	-95.7817	15.44	-99.4459	-47.1208	13.2003	-101.58	42.7769	17.9576	-100.734	92.3364	18.9753	-97.8111	-134.473	-84.8566	21.4752	134.521	-85.5809	22.5747	3.05164	-194.078	-103.767	5.60854	-137.639	-133.025	5.07441	-106.69	-137.589	-37.2423	-118.049	-117.734	54.9272	-118.028	-111.958	-139.271
FG32	-5.80953	24.5188	-121.522	-28.8681	-64.6615	-127.15	30.6748	-64.3054	-126.658	1.10595	-66.5016	-135.216	1.20117	-53.0315	-158.949	-92.8222	14.1324	-93.1129	-41.6476	16.2232	-97.5216	33.0337	23.0949	-97.8094	83.321	24.0001	-94.6649	-136.633	-80.6022	18.1428	136.461	-82.3081	16.9259	1.28711	-183.567	-104.36	3.96132	-118.144	-128.732	3.53955	-89.8066	-132.774	-43.9741	-100.664	-111.749	49.485	-102.113	-111.008	-141.26
FG33	-5.96432	17.7265	-116.192	-25.3529	-74.6072	-122.156	24.8733	-73.2982	-124.44	0.868303	-74.4912	-130.289	0.00316342	-63.4582	-152.111	-101.104	11.3809	-90.6943	-54.8498	11.2968	-93.8278	34.7803	15.0128	-92.475	81.8476	17.7006	-90.2107	-129.496	-79.8159	17.4868	130.926	-75.3798	22.1925	1.6004	-180.468	-95.2063	1.12484	-126.201	-123.729	2.64894	-97.7972	-127.532	-39.4482	-108.44	-109.876	49.7037	-107.646	-103.27	-134.185
FG34	-3.80781	20.4915	-120.77	-48.8322	-72.56	-120.687	22.8708	-72.3846	-125.472	-11.9221	-77.1975	-134.449	-14.984	-62.0591	-159.571	-95.9541	13.9852	-94.2176	-45.5219	14.3314	-97.9641	41.4579	18.4425	-98.5423	92.861	19.0297	-94.5992	-137.169	-85.2866	24.4588	137.633	-84.288	20.5	-6.26899	-187.016	-102.139	-1.82053	-136.435	-128.398	-4.3903	-101.422	-133.716	-49.024	-112.227	-109.977	50.1474	-110.585	-109.799	-141.862
FG35	-3.65009	17.0882	-118.106	-30.4607	-73.3546	-121.995	34.2012	-69.3442	-120.435	0.990905	-75.6591	-132.927	-0.478228	-66.1035	-154.51	-94.1453	11.4161	-92.1791	-48.9041	11.6729	-96.0849	34.4291	17.551	-95.737	82.4299	17.5286	-91.4086	-113.914	-85.0487	2.44256	129.266	-77.4882	19.8036	8.51708	-182.983	-97.9937	1.7225	-134.571	-124.856	0.149915	-102.453	-129.775	-36.5942	-113.67	-109.826	48.8281	-109.573	-108.998	-120.472
FG36	-9.32529	23.3226	-114.324	-34.5003	-67.0243	-122.224	20.6634	-66.942	-122.929	-7.07229	-69.1595	-128.262	-6.78349	-58.6684	-150.098	-99.8364	16.311	-88.7516	-49.7382	17.1102	-92.9725	33.2896	19.2273	-91.6707	82.6144	19.7285	-88.9392	-130.013	-75.5549	11.6914	137.019	-76.3904	14.4465	0.799765	-168.287	-100.515	-4.56818	-119.565	-122.157	-4.59876	-89.4352	-125.796	-41.5739	-102.083	-108.521	43.6641	-102.787	-107.991	-134.434
FG37	-4.0183	17.8141	-115.237	-28.772	-65.5476	-121.553	28.4711	-65.4459	-122.403	-1.849	-67.5946	-129.065	-1.19026	-56.1706	-150.291	-92.9962	11.7102	-88.5733	-43.4437	11.3158	-91.8896	35.2815	15.2563	-92.4227	81.478	15.9543	-90.5954	-136.321	-70.9186	14.1872	135.422	-75.1671	17.8876	-4.25235	-177.776	-93.851	-1.84161	-116.152	-120.786	-0.660893	-87.0933	-125.642	-46.6457	-100.37	-107.484	43.2645	-100.871	-103.742	-139.912
FG38	-1.0117	21.6181	-123.59	-20.2276	-69.2401	-130.288	33.4522	-67.9123	-133.274	4.9952	-70.6169	-138.984	7.82551	-58.522	-161.601	-86.5346	14.9327	-96.5396	-40.3525	15.3535	-99.3273	31.9913	18.0393	-97.8033	79.7393	19.9333	-95.4351	-132.088	-77.6867	17.0813	130.873	-84.2358	20.0822	5.24979	-189.639	-102.675	10.0458	-128.763	-129.406	8.50906	-98.6431	-135.162	-33.7777	-108.187	-119.456	49.2392	-108.791	-111.717	-136.015
FG39	-7.63035	17.5055	-136.16	-31.7896	-75.6421	-146.198	29.766	-76.6581	-147.249	-1.78251	-80.7313	-151.458	1.33278	-65.2585	-179.503	-106.875	10.5074	-105.666	-52.2223	9.31179	-108.523	29.7253	15.7357	-109.237	83.0801	15.6159	-106.08	-129.539	-86.2939	27.3539	132.012	-90.4781	23.2615	5.10119	-208.921	-115.961	1.65976	-140.907	-145.237	2.22478	-111.218	-150.235	-50.6813	-120.299	-125.689	46.6368	-120.557	-128.975	-138.786
FG40	-4.34551	14.8387	-138.842	-37.456	-83.4746	-141.268	27.1807	-83.4879	-147.424	-2.54358	-85.0058	-156.151	-3.494	-68.0931	-180.162	-109.224	9.41153	-105.654	-52.4163	10.5003	-111.184	34.9115	17.5034	-111.143	89.5224	18.3341	-107.157	-149.223	-84.1291	27.7801	148.462	-89.7082	23.5591	-4.3397	-215.681	-107.064	-0.312948	-142.218	-146.57	-1.48403	-108.695	-150.919	-49.7707	-120.471	-128.145	45.47	-122.264	-128.064	-133.737
FG41	2.02028	23.8414	-114.73	-23.196	-60.4456	-120.113	33.7909	-59.3705	-121.065	4.36455	-62.8465	-125.905	4.13657	-49.326	-149.582	-94.2687	20.401	-87.4629	-41.6516	21.2284	-92.9078	44.1634	23.8352	-91.2726	95.6607	26.0488	-88.8268	-120.649	-77.4253	6.42655	130.86	-72.8642	18.0474	15.0214	-175.181	-93.742	7.82867	-114.418	-120.283	5.6733	-86.0137	-125.206	-39.6453	-95.5194	-103.91	47.9828	-95.3217	-107.502	-128.474
FG42	0.786325	8.97909	-124.608	-32.1781	-74.7594	-128.669	26.9816	-76.869	-132.95	-1.00945	-80.9305	-136.685	-1.57373	-68.5179	-162.079	-90.1841	6.40193	-96.1279	-42.7875	5.33892	-98.5476	41.8928	6.7498	-98.6676	90.8421	8.80547	-96.3124	-130.736	-83.9227	20.055	131.103	-83.3599	26.5363	0.170961	-189.608	-106.047	-2.34433	-137.574	-131.402	-1.28113	-108.454	-136.051	-38.9648	-116.634	-116.512	38.8744	-119.568	-113.596	-135.287
FG43	-6.32675	28.5472	-121.405	-28.6015	-64.447	-125.367	27.114	-63.3078	-128.864	-0.0420529	-65.7503	-136.267	-0.816149	-50.7774	-159.829	-101.554	28.5572	-95.0967	-56.2299	28.0438	-98.5383	38.1888	32.0755	-97.209	80.9109	33.5373	-95.4896	-125.548	-77.2837	12.4454	125.57	-78.8303	18.4594	-0.212574	-186.502	-102.977	-1.27506	-127.449	-128.51	-3.46367	-92.3427	-133.74	-38.0542	-105.862	-116.238	36.4772	-102.799	-115.75	-129.414
FG44	-3.9795	15.4348	-114.069	-30.8426	-71.1019	-118.299	28.0125	-70.3235	-118.286	-3.08277	-72.5716	-126.615	-2.87736	-59.3017	-149.568	-94.3507	9.37553	-88.261	-45.3393	9.92711	-92.9169	34.7569	17.5513	-90.5437	80.1383	17.8691	-89.4711	-131.107	-75.122	4.82824	131.36	-76.4412	16.1969	3.82989	-171.445	-100.463	5.45138	-124.573	-119.733	1.29871	-92.6226	-124.924	-31.586	-105.464	-107.106	51.823	-105.563	-106.105	-134.833
FG45	0.0911347	7.17315	-112.291	-22.6257	-76.173	-118.138	22.0916	-75.866	-119.725	0.587138	-79.0224	-122.951	0.961081	-66.7978	-146.477	-84.0788	5.38084	-87.0819	-42.4285	3.83117	-88.9117	39.1657	5.12177	-88.7815	80.3963	5.54882	-85.8368	-112.996	-68.1247	9.83308	112.188	-74.195	19.1219	-0.889056	-171.246	-95.2696	0.529484	-122.14	-117.885	1.43256	-100.441	-122.265	-34.2637	-104.921	-104.088	36.8516	-107.277	-105.397	-115.964
FG46	-0.130387	37.0694	-100.032	-27.4455	-45.3541	-102.872	24.4122	-45.4294	-106.525	-0.489884	-48.1995	-111.201	-0.0157102	-36.3647	-131.85	-87.3706	35.3863	-78.6017	-45.7354	34.2065	-80.4879	38.244	34.843	-81.7726	80.013	35.3791	-78.5671	-114.251	-64.4916	9.32381	115.038	-63.0601	14.6923	-1.75675	-154.627	-83.5002	-2.13408	-101.27	-105.011	-2.0879	-74.807	-110.249	-37.071	-80.8499	-93.8268	35.4261	-83.9531	-94.3301	-118.205
FG47	-0.604898	20.7925	-106.601	-29.2837	-62.6366	-112.574	28.4497	-64.6817	-111.6	-0.126189	-68.2356	-117.078	-1.3258	-55.1222	-140.168	-81.4945	14.0399	-84.7378	-39.8286	12.9218	-85.552	41.8041	16.6289	-84.8912	84.1463	19.1212	-84.969	-127.697	-66.7862	10.8193	128.041	-67.3529	12.7121	-2.81307	-163.853	-90.2713	-4.11014	-114.834	-112.968	-3.44942	-89.9372	-117.257	-41.8361	-97.7377	-99.086	44.1732	-98.2886	-97.7211	-131.121
FG48	4.97519	16.2182	-114.297	-14.4987	-69.2711	-118.716	35.2704	-68.2556	-122.836	8.77149	-70.4579	-128.377	10.9285	-57.3557	-149.487	-77.3439	15.2979	-88.8592	-31.3684	13.2342	-91.7898	49.3506	10.9652	-91.0055	91.0983	12.0122	-89.4482	-118.224	-72.1013	13.7456	118.634	-72.3197	10.094	1.14814	-173.561	-98.3401	6.08652	-122.448	-120.786	5.03813	-96.7953	-125.235	-31.3091	-105.393	-107.722	45.9456	-107.017	-103.527	-121.624
FG49	-3.04705	12.8461	-118.589	-23.5662	-65.3589	-127.182	23.8315	-67.4557	-124.895	-0.814766	-69.0706	-130.584	-1.29149	-58.566	-154.275	-78.8341	8.65792	-92.3421	-36.5619	8.99733	-94.2788	34.3438	14.8833	-95.919	79.8777	14.7497	-91.7637	-119.016	-78.6633	21.9295	120.6	-74.7794	13.5622	1.57541	-183.854	-96.2426	-2.50702	-116.773	-126.01	-2.31275	-93.1114	-129.883	-36.4815	-101.454	-113.06	40.313	-100.928	-109.231	-123.281
FG50	-5.42539	25.9069	-109.35	-26.175	-59.4861	-115.305	25.0251	-59.3418	-117.411	-2.50853	-63.6932	-120.936	-0.24626	-49.6888	-143.939	-89.1993	19.7244	-86.1078	-48.0264	17.6734	-87.3566	31.0232	22.6001	-87.1439	72.6676	23.817	-84.5833	-115.171	-69.3333	21.4245	115.281	-71.4004	14.3842	2.24962	-167.227	-93.7189	1.334	-110.968	-116.867	2.71326	-92.2225	-119.725	-31.059	-97.6457	-106.113	34.4923	-99.2707	-103.496	-119.296
FG51	-2.83452	16.5386	-108.423	-27.6313	-61.0539	-111.851	28.2313	-60.8573	-112.118	-0.825472	-65.6852	-117.795	1.15886	-52.0534	-141.082	-89.6882	9.26766	-82.3108	-45.556	9.91565	-85.552	42.0101	13.8941	-85.3249	83.686	14.6278	-84.2003	-119.734	-68.5265	17.2246	119.468	-71.6871	19.3998	1.23926	-165.961	-89.4878	0.186978	-113.296	-113.313	0.589507	-86.6214	-117.997	-36.1169	-93.436	-99.0983	42.6438	-97.2695	-100.205	-123.694
FG52	-5.57715	14.6349	-111.978	-32.2884	-62.869	-118.319	22.9181	-63.2555	-118.449	-5.1124	-67.3604	-121.988	-5.37188	-52.2255	-145.782	-98.6628	8.41147	-86.0588	-49.413	8.97022	-90.7043	36.1334	15.8194	-89.6484	84.0175	15.3679	-86.8496	-130.572	-68.8042	17.008	130.239	-71.7507	16.3958	-0.780097	-172.811	-90.6392	-1.15887	-118.583	-116.644	-0.422993	-87.1286	-121.889	-38.7194	-99.6222	-102.812	47.1611	-100.181	-103.182	-134.398
FG53	0.326139	18.4743	-106.443	-22.2404	-57.3475	-114.391	21.9225	-56.7242	-116.18	0.866279	-60.386	-118.366	-0.0680177	-49.6725	-139.116	-76.6948	17.0138	-83.1892	-36.7322	16.2751	-84.4929	34.8085	16.4119	-84.3628	75.7909	16.9372	-81.5709	-111.28	-63.8459	21.3092	111.46	-65.5382	20.2898	8.78947	-160.415	-90.1775	5.08413	-103.06	-112.282	4.72584	-81.9236	-116.387	-27.3762	-92.7821	-101.075	40.0812	-90.604	-97.2371	-114.983
FG54	2.58167	20.0018	-111.563	-15.391	-70.1891	-115.591	35.1263	-68.3336	-120.356	8.51569	-70.9126	-124.581	13.5788	-57.0986	-146.621	-79.5045	12.8267	-87.1319	-36.4938	12.8141	-90.1918	37.0214	18.1889	-91.1785	81.6821	18.8177	-87.6624	-120.288	-72.8457	18.1019	119.845	-76.5985	20.3586	3.98733	-171.11	-94.7356	9.38807	-114.717	-119.088	11.2247	-92.3514	-122.875	-30.5365	-99.1893	-102.419	47.1277	-99.6734	-106.672	-141.95
FG55	-4.81886	21.2175	-113.773	-32.9472	-67.3588	-119.656	23.4354	-66.6877	-121.34	-6.04123	-68.8897	-126.874	-5.50774	-57.2252	-149.372	-88.1769	13.859	-89.2442	-41.0362	15.044	-92.0571	28.2935	17.5382	-90.8757	75.5652	17.6281	-88.7614	-138.334	-69.7503	14.3747	137.208	-75.2433	17.2825	-0.309564	-173.782	-97.8514	0.445662	-122.345	-119.037	-1.28528	-96.0677	-125.223	-38.6087	-105.281	-109.312	43.5447	-105.732	-106.572	-124.448
FG56	-3.74232	22.3328	-109.119	-20.0304	-56.6268	-115.68	23.5535	-55.723	-114.398	-0.497511	-57.6644	-120.057	0.37198	-47.764	-141.566	-80.2148	17.0922	-83.2007	-37.9475	17.1506	-86.2844	29.986	21.2956	-86.4624	72.9499	22.4569	-84.096	-114.138	-68.9835	21.7768	113.37	-74.0509	21.1707	-0.864	-164.574	-92.5727	-1.64352	-102.312	-115.406	0.37071	-78.5332	-118.784	-35.4481	-89.3034	-101.634	35.6764	-88.087	-102.301	-118.322
FG57	11.4974	17.4605	-129.662	-10.5416	-81.2244	-136.468	39.2634	-80.7916	-139.803	16.7329	-82.9005	-143.795	15.7344	-70.2844	-169.69	-76.0504	14.5282	-100.665	-26.34	13.2379	-103.399	52.1373	9.41353	-102.826	99.9159	10.197	-100.946	-123.69	-84.6999	25.8807	132.214	-86.759	25.3769	15.1541	-197.224	-108.195	16.8878	-137.518	-138.096	18.0624	-106.431	-142.299	-26.143	-116.504	-123.002	60.1692	-117.464	-118.232	-130.02
FG58	3.67619	16.5277	-130.058	-23.8217	-78.4562	-135.733	36.4949	-78.1685	-137.725	5.64489	-81.6992	-143.672	7.11262	-67.2663	-170.064	-89.9095	13.6792	-99.5568	-37.8612	12.905	-102.748	50.1999	15.6837	-104.259	100.383	15.7637	-100.478	-138.77	-80.731	21.9122	138.676	-83.8036	18.6407	4.80534	-199.3	-108.489	8.44716	-137.118	-137.209	4.25921	-106.592	-142.398	-37.497	-120.729	-119.96	53.3592	-120.917	-118.193	-143.033
FG59	-4.54975	21.0373	-100.402	-25.6214	-56.553	-110.419	12.3899	-57.284	-109.468	-8.94642	-60.2307	-111.622	-7.59871	-49.3647	-132.499	-74.7893	18.3049	-78.4386	-37.253	16.7466	-80.3997	24.7464	18.0495	-81.5423	61.4287	19.1338	-78.8822	-100.288	-64.0729	20.5152	100.077	-67.7193	16.4435	-8.64365	-153.38	-85.3489	-8.5043	-101.658	-107.055	-8.02803	-82.3447	-110.777	-31.8072	-87.2619	-98.2857	28.7524	-87.9539	-93.7936	-104.111
FG60	-2.09998	18.8918	-134.117	-28.649	-72.676	-143.891	20.4481	-72.1798	-146.543	-3.43593	-73.9685	-153.02	-3.614	-59.3528	-176.625	-90.2791	14.3336	-105.367	-43.2544	15.5103	-108.664	38.2295	20.1664	-109.037	90.4202	21.3356	-103.341	-133.765	-84.9543	23.6214	134.068	-86.5606	21.2831	4.72329	-208.828	-109.947	0.570149	-134.353	-143.104	1.56235	-102.343	-147.964	-31.0162	-114.345	-130.734	42.1131	-113.024	-124.388	-138.162
MG31	2.36006	20.2278	-138.994	-27.6954	-75.7041	-149.579	30.6995	-77.4176	-144.865	-2.51993	-81.089	-152.486	-0.781739	-65.1832	-182.033	-96.1721	13.4494	-108.002	-46.183	11.522	-110.337	46.2028	15.4527	-110.37	95.975	16.5456	-107.654	-138.494	-96.2939	17.9403	139.691	-92.7458	21.1014	-2.61569	-214.553	-114.686	-1.92116	-135.413	-147.331	-4.12551	-110.092	-151.673	-45.7126	-115.388	-129.208	43.5302	-118.144	-130.569	-151.308
MG32	-0.866399	19.3632	-132.366	-26.297	-70.5323	-139.434	28.2636	-69.6576	-139.306	-0.104176	-72.5967	-144.458	0.0569786	-56.5106	-172.088	-101.392	21.2007	-101.262	-46.9372	22.5774	-107.381	39.3428	18.2491	-104.619	91.2586	18.519	-101.634	-137.285	-74.5755	19.8248	147.722	-73.6645	17.714	1.61006	-198.016	-113.762	-2.48674	-135.077	-137.614	-4.03646	-104.94	-144.035	-44.1025	-115.344	-125.073	41.4673	-116.349	-123.87	-143.507
MG33	0.728708	20.4254	-128.425	-29.9487	-70.2435	-130.944	37.2213	-70.4038	-134.247	4.83908	-73.7118	-142.673	6.82799	-62.3228	-167.553	-92.7875	15.8996	-98.3729	-40.0105	17.5687	-103.74	38.8043	19.4113	-102.957	91.2087	19.3761	-98.6007	-140.98	-82.3616	10.6683	140.205	-87.652	18.4062	3.57231	-199.605	-103.482	5.69602	-127.699	-134.837	6.376	-96.5459	-140.705	-43.1635	-110.79	-118.727	49.9854	-111.559	-117.261	-144.95
MG34	0.739708	20.4254	-128.425	-29.9487	-70.2435	-130.944	37.2213	-70.4038	-134.247	4.83908	-73.7118	-142.673	6.82799	-62.3228	-167.553	-92.7875	15.8996	-98.3729	-40.0105	17.5687	-103.74	38.8043	19.4113	-102.957	91.2087	19.3761	-98.6007	-140.98	-82.3616	10.6683	140.205	-87.652	18.4062	3.57231	-199.605	-103.482	5.69602	-127.699	-134.837	6.376	-96.5459	-140.705	-43.1635	-110.79	-118.727	49.9854	-111.559	-117.261	-133.95
MG35	-4.06142	16.4499	-124.224	-39.8011	-63.9401	-127.146	19.4181	-65.7962	-131.499	-11.8882	-66.7258	-136.778	-7.67083	-52.4617	-162.613	-94.5158	13.332	-95.0177	-40.0345	12.8014	-99.4098	27.6363	12.4129	-100.038	82.0389	13.4172	-95.9877	-139.508	-77.3708	24.49	139.108	-82.4539	13.2382	-5.75573	-193.821	-97.4727	-8.63302	-123.177	-131.271	-7.72681	-93.6373	-136.015	-52.6795	-106.864	-116.017	34.5296	-108.494	-115.769	-144.065
MG36	0.257385	25.2401	-132.903	-23.0851	-59.2256	-143.168	28.7805	-60.2386	-141.913	2.50856	-62.4085	-147.104	2.42271	-52.1528	-171.128	-98.6784	25.8109	-102.016	-43.4609	26.1454	-105.815	34.6678	24.9793	-106.287	89.9144	23.3235	-99.9596	-148.564	-82.1901	28.1499	148.918	-83.6638	24.6601	2.36048	-204.684	-104.257	-0.00200809	-117.821	-139.666	1.26179	-93.2248	-143.745	-45.8172	-100.976	-125.028	47.8155	-102.739	-120.388	-154.128
MG37	-4.0183	17.8141	-115.237	-28.772	-65.5476	-121.553	28.4711	-65.4459	-122.403	-1.849	-67.5946	-129.065	-1.19026	-56.1706	-150.291	-92.9962	11.7102	-88.5733	-43.4437	11.3158	-91.8896	35.2815	15.2563	-92.4227	81.478	15.9543	-90.5954	-136.321	-70.9186	14.1872	135.422	-75.1671	17.8876	-4.25235	-177.776	-93.851	-1.84161	-116.152	-120.786	-0.660893	-87.0933	-125.642	-46.6457	-100.37	-107.484	43.2645	-100.871	-103.742	-141.183
MG38	2.54082	32.3638	-134.55	-25.6132	-62.5737	-143.25	33.3086	-64.6777	-142.204	4.3702	-70.2207	-146.707	4.47694	-53.3691	-175.571	-87.8489	26.8023	-103.138	-36.6788	26.8538	-106.443	47.0797	28.2445	-107.887	96.9151	27.4436	-103.752	-141.653	-82.0688	25.4661	142.278	-81.7815	30.5009	7.18998	-207.691	-108.693	5.19636	-127.416	-140.524	3.66043	-93.7041	-146.962	-40.4776	-105.79	-123.688	54.2804	-109.065	-123.113	-146.503
MG39	-9.46719	28.6346	-123.428	-36.5734	-63.4645	-129.194	17.2256	-62.2363	-132.566	-10.5151	-64.7092	-137.705	-8.599	-52.9551	-160.596	-115.892	19.8204	-94.8967	-67.4986	20.2373	-98.5745	37.05	26.5189	-97.1841	85.1121	27.3987	-95.4988	-134.983	-76.7178	18.9551	135.392	-77.1595	19.9582	-2.34723	-179.027	-110.585	-5.25213	-121.312	-130.391	-5.47835	-93.9126	-134.152	-49.4926	-101.164	-112.739	44.437	-101.362	-109.995	-139.316
MG40	-4.34551	14.8387	-138.842	-37.456	-83.4746	-141.268	27.1807	-83.4879	-147.424	-2.54358	-85.0058	-156.151	-3.494	-68.0931	-180.162	-109.224	9.41153	-105.654	-52.4163	10.5003	-111.184	34.9115	17.5034	-111.143	89.5224	18.3341	-107.157	-149.223	-84.1291	27.7801	148.462	-89.7082	23.5591	-4.3397	-215.681	-107.064	-0.312948	-142.218	-146.57	-1.48403	-108.695	-150.919	-49.7707	-120.471	-128.145	45.47	-122.264	-128.064	-154.067
MG41	2.02028	23.8414	-114.73	-23.196	-60.4456	-120.113	33.7909	-59.3705	-121.065	4.36455	-62.8465	-125.905	4.13657	-49.326	-149.582	-94.2687	20.401	-87.4629	-41.6516	21.2284	-92.9078	44.1634	23.8352	-91.2726	95.6607	26.0488	-88.8268	-120.649	-77.4253	6.42655	130.86	-72.8642	18.0474	15.0214	-175.181	-93.742	7.82867	-114.418	-120.283	5.6733	-86.0137	-125.206	-39.6453	-95.5194	-103.91	47.9828	-95.3217	-107.502	-155.013
MG42	0.219441	18.5855	-118.994	-27.8926	-70.275	-123.566	27.1677	-70.255	-124.766	-2.63494	-71.8275	-131.335	-0.245486	-57.4642	-155.141	-93.3213	12.5656	-90.8347	-40.7008	11.6682	-94.6218	36.6879	14.8449	-94.7209	88.557	16.3694	-91.3937	-133.469	-72.6911	16.1467	131.342	-82.3956	22.3643	-0.985479	-182.45	-98.3307	-0.47716	-121.428	-125.293	-0.809561	-98.7242	-129.367	-44.6872	-105.047	-108.665	39.0188	-107.963	-111.963	-137.296
MG43	1.02267	19.4415	-111.907	-22.3964	-62.3664	-120.706	19.3887	-62.413	-120.72	-0.289146	-64.8105	-123.968	-2.0396	-52.5779	-145.905	-85.8629	15.7067	-85.3611	-42.2376	16.1697	-89.3435	34.5945	15.5528	-90.5477	79.3808	14.9663	-85.8664	-117.331	-69.3825	15.8757	116.614	-74.2393	21.9273	0.941193	-171.045	-93.2329	1.05873	-118.138	-116.113	-1.71345	-91.7127	-122.075	-36.8204	-100.409	-104.168	34.5649	-103.324	-105.232	-121.043
MG44	-13.5696	18.6145	-124.741	-50.4886	-65.4517	-128.329	11.6251	-65.8465	-131.763	-19.998	-71.8991	-135.137	-21.1727	-58.7931	-160.424	-102.956	16.6865	-95.4163	-54.3916	16.765	-97.8497	25.6655	20.5977	-97.1353	76.821	22.2436	-94.603	-135.426	-74.738	24.6368	135.556	-75.648	26.1233	-5.66214	-189.042	-101.265	-15.9821	-122.249	-129.575	-15.1878	-98.2368	-134.398	-58.3547	-107.318	-109.052	35.8101	-110.456	-112.397	-139.864
MG45	-12.4696	18.6145	-124.741	-50.4886	-65.4517	-128.329	11.6251	-65.8465	-131.763	-19.998	-71.8991	-135.137	-21.1727	-58.7931	-160.424	-102.956	16.6865	-95.4163	-54.3916	16.765	-97.8497	25.6655	20.5977	-97.1353	76.821	22.2436	-94.603	-135.426	-74.738	24.6368	135.556	-75.648	26.1233	-5.66214	-189.042	-101.265	-15.9821	-122.249	-129.575	-15.1878	-98.2368	-134.398	-58.3547	-107.318	-109.052	35.8101	-110.456	-112.397	-150.864
MG46	-4.25755	21.2346	-121.226	-37.9715	-70.196	-130.44	19.4473	-73.2109	-127.382	-12.3807	-79.1	-131.616	-8.93718	-60.9199	-157.95	-106.631	18.6359	-93.8023	-56.214	18.7992	-97.7543	36.9799	21.3199	-96.7941	87.4401	21.268	-93.1646	-137.755	-75.5117	18.4414	138.202	-74.8769	24.1409	-0.638848	-179.649	-106.979	-2.3152	-124.154	-127.865	-3.30024	-97.4264	-132.05	-48.7428	-108.642	-108.569	44.3025	-108.852	-112.194	-142.192
MG47	-1.47228	19.4415	-114.574	-23.5064	-55.615	-121.959	27.0307	-56.4006	-122.293	0.204	-58.5635	-127.113	1.49091	-45.9618	-149.596	-81.938	18.2677	-89.1429	-38.1734	16.9494	-91.0362	36.8084	18.0816	-90.8936	79.4912	20.5185	-89.0801	-125.717	-70.8031	20.756	125.848	-71.9536	24.3829	3.14307	-176.484	-93.4031	1.56281	-105.416	-121.406	1.57924	-84.1506	-124.909	-35.8618	-90.7432	-107.651	43.5904	-91.1782	-105.772	-129.816
MG48	-1.47228	19.4415	-114.574	-23.5064	-55.615	-121.959	27.0307	-56.4006	-122.293	0.204	-58.5635	-127.113	1.49091	-45.9618	-149.596	-81.938	18.2677	-89.1429	-38.1734	16.9494	-91.0362	36.8084	18.0816	-90.8936	79.4912	20.5185	-89.0801	-125.717	-70.8031	20.756	125.848	-71.9536	24.3829	3.14307	-176.484	-93.4031	1.56281	-105.416	-121.406	1.57924	-84.1506	-124.909	-35.8618	-90.7432	-107.651	43.5904	-91.1782	-105.772	-158.995
MG49	-3.54346	21.4392	-142.095	-33.9021	-78.283	-153.603	22.7385	-78.3711	-154.663	-3.3647	-82.0541	-158.014	-3.98077	-67.9076	-186.546	-105.498	10.428	-111.063	-50.1772	9.75108	-114.45	31.829	17.1852	-113.783	89.6781	18.6577	-109.952	-154.044	-86.3285	30.2849	153.265	-91.2476	32.0155	-2.85333	-213.782	-125.169	-3.37647	-140.323	-151.874	-3.2479	-114.774	-156.142	-46.7317	-122.607	-134.645	47.7249	-128.271	-133.074	-159.07
MG50	9.39308	10.1409	-148.952	-17.4063	-87.2518	-157.631	45.537	-89.3466	-158.885	10.3444	-89.4982	-168.161	12.3499	-77.2696	-193.841	-91.1573	5.55508	-113.823	-36.7683	7.28201	-117.618	49.9109	8.61658	-119.208	106.407	7.09287	-113.559	-155.561	-84.5931	24.2379	152.167	-100.31	24.0145	7.85734	-212.235	-138.121	6.76387	-147.633	-158.206	7.52246	-122.383	-162.6	-39.1649	-137.309	-137.481	61.0213	-137.899	-135.085	-155.326
MG51	7.96965	26.5135	-134.978	-14.3489	-65.1836	-145.825	46.3614	-68.3379	-142.455	15.56	-68.3206	-152.284	15.4425	-53.7685	-177.668	-92.2657	12.3562	-105.145	-33.0179	14.755	-107.35	43.6147	20.3707	-107.698	98.8121	21.6028	-105.463	-150.359	-89.8221	19.9941	151.634	-86.6241	27.3288	19.5197	-195.017	-121.563	21.539	-127.863	-142.229	19.2883	-99.1087	-148.59	-22.4869	-110.267	-130.361	68.9917	-107.576	-125.624	-151.308
MG52	2.36006	20.2278	-138.994	-27.6954	-75.7041	-149.579	30.6995	-77.4176	-144.865	-2.51993	-81.089	-152.486	-0.781739	-65.1832	-182.033	-96.1721	13.4494	-108.002	-46.183	11.522	-110.337	46.2028	15.4527	-110.37	95.975	16.5456	-107.654	-138.494	-96.2939	17.9403	139.691	-92.7458	21.1014	-2.61569	-214.553	-114.686	-1.92116	-135.413	-147.331	-4.12551	-110.092	-151.673	-45.7126	-115.388	-129.208	43.5302	-118.144	-130.569	-143.507
MG53	-0.866399	19.3632	-132.366	-26.297	-70.5323	-139.434	28.2636	-69.6576	-139.306	-0.104176	-72.5967	-144.458	0.0569786	-56.5106	-172.088	-101.392	21.2007	-101.262	-46.9372	22.5774	-107.381	39.3428	18.2491	-104.619	91.2586	18.519	-101.634	-137.285	-74.5755	19.8248	147.722	-73.6645	17.714	1.61006	-198.016	-113.762	-2.48674	-135.077	-137.614	-4.03646	-104.94	-144.035	-44.1025	-115.344	-125.073	41.4673	-116.349	-123.87	-144.95
MG54	0.728708	20.4254	-128.425	-29.9487	-70.2435	-130.944	37.2213	-70.4038	-134.247	4.83908	-73.7118	-142.673	6.82799	-62.3228	-167.553	-92.7875	15.8996	-98.3729	-40.0105	17.5687	-103.74	38.8043	19.4113	-102.957	91.2087	19.3761	-98.6007	-140.98	-82.3616	10.6683	140.205	-87.652	18.4062	3.57231	-199.605	-103.482	5.69602	-127.699	-134.837	6.376	-96.5459	-140.705	-43.1635	-110.79	-118.727	49.9854	-111.559	-117.261	-133.95
MG55	0.739708	20.4254	-128.425	-29.9487	-70.2435	-130.944	37.2213	-70.4038	-134.247	4.83908	-73.7118	-142.673	6.82799	-62.3228	-167.553	-92.7875	15.8996	-98.3729	-40.0105	17.5687	-103.74	38.8043	19.4113	-102.957	91.2087	19.3761	-98.6007	-140.98	-82.3616	10.6683	140.205	-87.652	18.4062	3.57231	-199.605	-103.482	5.69602	-127.699	-134.837	6.376	-96.5459	-140.705	-43.1635	-110.79	-118.727	49.9854	-111.559	-117.261	-144.065
MG56	-4.06142	16.4499	-124.224	-39.8011	-63.9401	-127.146	19.4181	-65.7962	-131.499	-11.8882	-66.7258	-136.778	-7.67083	-52.4617	-162.613	-94.5158	13.332	-95.0177	-40.0345	12.8014	-99.4098	27.6363	12.4129	-100.038	82.0389	13.4172	-95.9877	-139.508	-77.3708	24.49	139.108	-82.4539	13.2382	-5.75573	-193.821	-97.4727	-8.63302	-123.177	-131.271	-7.72681	-93.6373	-136.015	-52.6795	-106.864	-116.017	34.5296	-108.494	-115.769	-154.128
MG57	0.257385	25.2401	-132.903	-23.0851	-59.2256	-143.168	28.7805	-60.2386	-141.913	2.50856	-62.4085	-147.104	2.42271	-52.1528	-171.128	-98.6784	25.8109	-102.016	-43.4609	26.1454	-105.815	34.6678	24.9793	-106.287	89.9144	23.3235	-99.9596	-148.564	-82.1901	28.1499	148.918	-83.6638	24.6601	2.36048	-204.684	-104.257	-0.00200809	-117.821	-139.666	1.26179	-93.2248	-143.745	-45.8172	-100.976	-125.028	47.8155	-102.739	-120.388	-141.183
MG58	-4.0183	17.8141	-115.237	-28.772	-65.5476	-121.553	28.4711	-65.4459	-122.403	-1.849	-67.5946	-129.065	-1.19026	-56.1706	-150.291	-92.9962	11.7102	-88.5733	-43.4437	11.3158	-91.8896	35.2815	15.2563	-92.4227	81.478	15.9543	-90.5954	-136.321	-70.9186	14.1872	135.422	-75.1671	17.8876	-4.25235	-177.776	-93.851	-1.84161	-116.152	-120.786	-0.660893	-87.0933	-125.642	-46.6457	-100.37	-107.484	43.2645	-100.871	-103.742	-146.503
MG59	2.54082	32.3638	-134.55	-25.6132	-62.5737	-143.25	33.3086	-64.6777	-142.204	4.3702	-70.2207	-146.707	4.47694	-53.3691	-175.571	-87.8489	26.8023	-103.138	-36.6788	26.8538	-106.443	47.0797	28.2445	-107.887	96.9151	27.4436	-103.752	-141.653	-82.0688	25.4661	142.278	-81.7815	30.5009	7.18998	-207.691	-108.693	5.19636	-127.416	-140.524	3.66043	-93.7041	-146.962	-40.4776	-105.79	-123.688	54.2804	-109.065	-123.113	-139.316
MG60	-9.46719	28.6346	-123.428	-36.5734	-63.4645	-129.194	17.2256	-62.2363	-132.566	-10.5151	-64.7092	-137.705	-8.599	-52.9551	-160.596	-115.892	19.8204	-94.8967	-67.4986	20.2373	-98.5745	37.05	26.5189	-97.1841	85.1121	27.3987	-95.4988	-134.983	-76.7178	18.9551	135.392	-77.1595	19.9582	-2.34723	-179.027	-110.585	-5.25213	-121.312	-130.391	-5.47835	-93.9126	-134.152	-49.4926	-101.164	-112.739	44.437	-101.362	-109.995	-154.067
[truncated: 1,451 more columns]
