# Supplementary material for: Landmark-based homologous multi-point warping approach to 3D facial recognition using multiple datasets
Source: PeerJ Comput Sci. 2020 Jan 16;6:e249. doi: 10.7717/peerj-cs.249 (PMC7924716; doi:10.7717/peerj-cs.249)
Supplement: Supplemental Information 2 — PCs scores for each dataset and combined datasets in four excel sheets (Bosphorus 51PCs, Stirling 57PCs, FRGC 59PCs and combined 168PCs). [file peerj-cs-06-249-s002.xlsx]

## Sheet: Bosphorus
Dim	PC1	PC2	PC3	PC4	PC5	PC6	PC7	PC8	PC9	PC10	PC11	PC12	PC13	PC14	PC15	PC16	PC17	PC18	PC19	PC20	PC21	PC22	PC23	PC24	PC25	PC26	PC27	PC28	PC29	PC30	PC31	PC32	PC33	PC34	PC35	PC36	PC37	PC38	PC39	PC40	PC41	PC42	PC43	PC44	PC45	PC46	PC47	PC48	PC49
x1	0.004677	0.01069	-0.034066	0.00087	-0.037177	-0.019596	0.011485	-0.019618	0.008755	-0.002493	0.010608	0.015647	-0.017529	0.039077	0.042868	0.002401	0.05378	0.024225	0.056852	0.047532	-0.00619	-0.01474	0.07164	0.057933	0.040613	-0.010858	-0.120919	0.028646	-0.022621	0.00278	-0.012947	-0.034262	0.005255	-0.093605	-0.068021	-0.121043	-0.025789	-0.093497	0.107137	0.039084	0.060557	-0.062987	-0.057425	0.035875	-0.047721	-0.052693	-0.038126	0.031442	-0.024731
y1	-0.011331	0.008323	-0.00244	-0.011429	-0.000925	0.010126	-0.001267	-0.006863	-2.6e-05	0.018987	0.006271	0.011289	-0.017945	0.020236	-0.004208	0.016189	0.04913	0.01185	0.003554	0.002779	-0.005978	-0.008428	0.020051	0.022485	0.018481	-0.015032	-0.026301	0.008868	0.009464	-0.007448	0.007351	-0.026494	-0.004147	-0.035502	-0.008754	-0.033	-0.012422	-0.058512	-0.000383	0.017267	-0.004432	-0.054755	-0.009235	-0.005645	-0.010237	0.018556	-0.014879	0.023613	-0.008583
z1	-0.001641	0.013163	-0.003986	0.031802	0.020451	-0.035401	0.02427	-0.014259	0.004038	0.00898	0.009186	0.0156	-0.057327	-0.013672	0.001967	-0.005658	0.029958	0.01256	-0.001345	-0.049398	-0.072087	-0.041469	0.026116	-0.036926	-0.078187	0.009421	0.008258	-0.032758	-0.017815	0.030412	-0.038536	0.013711	-0.072347	-0.054858	-0.010479	-0.074258	-7.1e-05	-0.051006	0.033845	-0.041346	-0.089199	0.039176	-0.010917	0.084404	0.032215	0.044441	0.046464	0.116242	0.080339
x2	-0.009377	-0.038714	-0.047784	0.014815	-0.022327	-0.015363	-0.040746	-0.018198	-0.005447	-0.029699	0.048258	0.033977	0.026346	0.019928	-0.050022	0.034732	-0.047917	-0.071065	-0.005137	-0.050913	0.005324	-0.035249	-0.008052	0.046119	-0.021144	0.035792	0.037516	0.01903	0.020017	0.008252	0.067007	-0.041894	0.04636	0.068973	-0.019737	-0.010784	-0.067453	-0.004727	0.015374	-0.018011	-0.041293	-0.033127	0.024399	0.143115	-0.082763	0.019177	-0.049074	-0.043576	0.054446
y2	-0.032533	0.039097	-0.030308	-0.009622	0.027239	0.012955	0.0114	-0.017722	-0.04328	-0.025526	-0.039571	0.040542	-0.026452	0.038814	-0.008714	-0.04428	0.009664	-0.007274	-0.029955	0.039578	-0.004111	-0.073128	-0.075899	-0.041534	0.125086	-0.041462	0.054697	-0.060016	-0.042642	-0.031332	-0.026332	-0.014187	-0.077994	0.081345	-0.006163	0.079053	0.124009	-0.029847	-0.000907	0.015961	0.041523	0.019957	0.056383	0.032932	-0.070525	-0.036487	0.138115	0.034416	-0.092244
z2	0.001435	0.009976	0.024621	0.062094	-0.01504	-0.003116	0.024417	-0.034632	-0.024766	0.040739	0.083282	-0.031546	0.061795	-0.047469	-0.043841	0.070003	-0.009743	0.039062	0.041274	-0.011863	0.043636	0.164491	0.023943	-0.103319	-0.086969	-0.015108	-0.07265	0.071895	0.068418	0.000286	0.010702	-0.001366	0.009987	-0.03136	-0.009517	-0.042359	-0.050343	0.029639	0.016789	-0.022448	0.05291	0.053003	-0.021211	0.054421	-0.006627	-0.041523	0.051234	0.017746	0.020679
x3	-0.005461	-0.044776	-0.037258	0.024041	-0.018765	-0.004754	0.008551	0.02116	0.001577	-0.044615	0.047862	0.04366	0.016633	0.015875	-0.023768	0.051691	-0.048514	-0.077443	0.019862	-0.040641	-0.054352	0.022835	-0.083423	0.044082	-0.003469	-0.045008	0.055217	0.057388	-0.031082	0.030819	0.049223	-0.006946	0.036573	0.000377	-0.025984	0.030901	-0.090121	-0.027718	-0.007137	0.026869	0.028591	0.069185	0.002487	0.010513	0.022158	0.095307	-0.022685	-0.001921	-0.056228
y3	-0.021093	0.019435	-0.0298	-0.015293	-0.005774	0.000375	-0.007697	-0.022935	-0.036953	-0.008299	-0.002602	-0.003244	0.029507	-0.008644	-0.002731	-0.016939	-0.005678	0.008073	-0.010775	0.014713	0.042871	-0.038563	0.014906	-0.022619	0.018899	0.050147	-0.044392	-0.070165	0.024399	-0.032723	-0.029072	-0.053585	-0.036382	0.050027	0.033356	0.028271	-0.054817	0.11462	0.035669	-0.0201	-0.077041	-0.050497	0.020206	-0.023224	-0.082092	-0.122734	-0.0616	-0.038293	0.035401
z3	-0.027649	0.062714	-0.021779	0.040849	0.025517	-0.0374	-0.034031	-0.076156	0.005656	-0.030922	0.014274	-0.058871	0.037521	0.060954	-0.006758	0.04651	0.063733	-0.014449	-0.04725	0.086727	-0.053539	-0.102791	-0.113466	0.027014	0.037429	-0.051799	0.032547	-0.138971	0.012817	-0.02526	-0.007879	-0.115894	0.070438	-0.114278	-0.000144	-0.023389	-0.13471	0.105141	0.017357	-0.09544	0.045463	0.068322	-0.091979	-0.061511	0.087126	0.051298	-0.023092	0.039283	0.023639
x4	-0.00899	-0.043239	-0.048272	0.027421	-0.01678	-0.013617	-0.020344	0.011658	0.011473	-0.049006	0.040937	0.0438	0.017127	0.067884	-0.014923	0.056618	-0.049205	-0.057409	0.021379	-0.013627	0.01691	0.028237	-0.058304	-0.017715	-0.012491	0.090609	-0.026818	0.062629	0.04658	0.007109	0.036762	-0.034117	0.056626	0.007016	0.120697	-0.068793	0.057358	0.011478	0.041562	-0.142087	-0.010472	-0.041058	0.081821	-0.042703	0.015945	0.065464	0.082567	0.045996	-0.054193
y4	-0.020457	0.005194	-0.023949	-0.00937	-0.02156	0.016537	0.028011	0.00081	-0.042042	0.018042	-0.005337	-0.019151	0.022523	-0.03847	-0.010507	-0.004203	-0.027386	-0.00832	-0.009304	-0.017574	-0.046718	-0.027723	0.042989	0.033935	0.000915	-0.07027	0.013042	-0.065067	-0.030725	0.046922	0.02916	-0.006088	-0.074689	0.133927	-0.158974	-0.047023	-0.134197	-0.02174	-0.000299	0.066503	0.009077	0.02763	-0.047941	-0.066054	-0.106086	-0.000113	-0.015368	0.061228	-0.013055
z4	-0.017388	0.034434	0.012322	0.047602	0.008223	-0.01323	-0.030216	-0.080168	-0.028667	-0.008166	0.049877	0.013991	0.021897	-0.01102	-0.006412	-0.007279	0.020283	-0.00149	-0.008332	0.060035	0.054538	-0.007451	-0.07018	-0.046683	0.00771	-0.014977	0.041331	0.037077	0.053499	-0.116744	-0.039949	-0.078632	0.133097	-0.039962	-0.057995	0.063432	0.059321	0.004973	-0.042353	0.010776	0.009752	-0.049652	-0.021131	0.015338	-0.029471	-0.046428	-0.019285	-0.124751	0.104822
x5	-0.004233	-0.04863	-0.040399	0.025273	-0.034814	-0.023295	-0.022451	0.034527	0.047549	-0.040554	0.036063	0.039453	0.01726	0.031419	-0.056276	0.016115	-0.062264	-0.075265	0.006702	0.000642	-0.031762	0.030367	-0.034871	0.035618	0.0205	-0.014644	-0.079513	0.011056	0.016867	-0.039706	-0.04387	0.068653	-0.074429	0.139526	-0.026587	-0.0836	0.032835	0.013074	-0.049843	-0.04234	-0.035338	0.04941	-0.105698	-0.091592	0.021513	-0.061261	0.080773	-0.057406	0.089787
y5	-0.029364	0.007514	-0.012846	-0.007132	-0.029142	0.001456	0.021468	0.002678	-0.031816	0.002023	-0.004478	0.004356	-0.00605	-0.015221	0.005118	-0.002017	-0.004144	-0.006044	0.019833	0.019391	-0.001348	-0.000911	-0.01256	0.019987	-0.015164	0.014831	-0.009089	0.026605	-0.006805	0.008853	0.010509	0.021109	-0.008005	0.020326	0.030626	-0.003192	0.010781	0.007957	0.002731	-0.022614	-0.027686	0.011648	-0.026813	0.001051	-0.019272	0.036524	0.002767	0.001521	0.023714
z5	-0.02059	0.04067	0.009017	0.059428	0.005308	-0.013204	-0.031458	-0.088797	-0.02991	0.012589	0.03167	-0.01898	0.030613	0.000787	-0.014242	0.023856	0.01206	-0.020786	-0.014061	0.08988	-0.024536	-0.018561	-0.084984	-0.05229	0.065417	-0.053772	0.00534	0.06189	0.016598	-0.109715	0.016104	0.033918	0.000809	0.119468	-0.014804	-0.019781	0.074191	-0.087693	-0.019999	0.105456	-0.01141	-0.031642	-0.007011	-0.008652	0.101163	0.04109	0.004587	-0.006753	-0.07207
x6	0.009361	0.035326	-0.038534	-0.023257	-0.022554	-0.02547	0.014873	-0.023193	0.001364	-0.02316	-0.005388	-0.008449	0.049986	0.013567	0.05852	-0.083928	0.032771	0.00429	-0.08655	0.011579	-0.007447	0.000833	0.0038	-0.043825	0.003443	0.000939	0.007435	-0.013243	-0.00454	-0.040944	-0.023244	0.080683	0.005789	0.054842	0.023292	-0.030892	-0.100454	0.015707	-0.047044	-0.029113	0.066631	-0.016076	0.057859	-0.053393	0.072367	0.059382	0.001926	-0.062708	-0.034821
y6	0.001105	0.023381	-0.004293	-0.004889	0.045481	0.02917	0.017094	0.004508	0.001049	0.011926	-0.013407	-0.017258	-0.028431	0.061093	-0.063147	0.008504	0.014516	0.017737	-0.073964	0.007964	0.031776	0.020847	0.022503	-0.001054	-0.071134	0.04069	-0.006634	0.00181	0.022127	0.037546	0.025571	0.044345	0.018653	-0.017549	0.004766	-0.005442	0.044012	0.051437	-0.042032	0.007965	0.051978	0.015454	-0.047809	-0.004003	-0.062852	-0.017238	0.001039	0.008369	-0.002533
z6	0.012229	-0.020594	-0.030347	0.077328	0.002086	0.006197	0.064052	0.022907	0.029824	0.03394	0.044418	0.011702	-0.05674	0.007413	-0.046616	-0.030342	0.051918	-0.019614	-0.051726	0.052789	0.078288	-0.051804	-0.042415	0.115562	-0.075902	-0.066891	0.01104	0.071011	-0.027818	0.039562	0.101126	-0.037251	-0.043977	-0.027486	0.016221	0.055755	0.075329	0.037685	-0.029655	0.069787	-0.014998	-0.03685	0.077105	-0.042631	0.00099	-0.073914	-0.021058	-0.045667	0.028815
x7	0.007086	0.018332	-0.036874	-0.009734	-0.024428	-0.020428	0.023434	-0.039055	-0.007089	-0.044335	-0.004642	0.013183	0.021894	0.034485	0.054457	-0.051226	0.047734	0.071132	0.000875	-0.036196	0.036663	-4.4e-05	-0.0166	-0.056017	-0.124057	0.024458	-0.032623	0.055895	-0.034796	0.007267	0.016565	-0.003958	-0.038189	0.02654	0.010282	0.034818	-0.025077	0.065944	0.067124	0.011567	-0.037404	0.065688	0.033409	0.039321	0.084407	0.014469	-0.033477	0.082905	0.019381
y7	-0.002367	0.014922	-0.00042	-0.003962	0.033545	0.02593	-0.001965	-0.005744	-0.00326	0.006413	-0.002884	0.004653	-0.021773	0.045987	-0.055583	0.001288	0.039189	-0.00677	-0.058573	0.001213	-0.014576	-0.011048	0.022111	0.012594	-0.002471	-0.025553	-0.001118	0.015297	0.038973	0.038957	0.019401	-0.000826	-0.009012	-0.001903	-0.001366	-0.061705	0.038563	0.022927	-0.034484	-0.020395	0.007907	0.02192	-0.026156	0.074798	0.067059	-0.050467	0.047019	-0.017053	-0.034382
z7	0.007714	-0.005811	-0.029783	0.045813	0.038503	-0.027069	0.066468	0.045846	0.010586	0.052547	0.024535	-0.046407	-0.000269	-0.002682	-0.02077	-0.029422	-0.003222	-0.068738	-0.037346	0.040458	-0.046971	0.116163	0.131167	-0.002692	0.091772	0.057706	-0.0375	-0.077994	-0.039332	-0.035946	-0.030152	-0.075849	0.063496	0.014625	-0.010261	0.078657	-0.040406	-0.030603	0.040912	-0.012172	-0.016506	0.002961	-0.002752	-0.041741	-0.058847	0.051978	-0.010896	-0.009048	-0.087097
x8	0.005726	0.01666	-0.030858	-0.002311	-0.025756	-0.00533	0.020998	-0.001488	0.010422	-0.007442	0.017354	0.003845	0.002349	0.000632	0.011723	-0.025602	0.005841	0.076528	-0.021656	-0.01136	0.029849	0.022151	0.051848	0.020399	0.05493	0.03409	-0.027772	-0.001768	0.053908	0.074619	0.002027	-0.002302	-0.016052	-0.001032	0.033279	0.061365	-0.004655	-0.1212	-0.033268	0.058627	-0.060535	0.112043	0.061441	-0.010963	0.090536	0.041803	0.063868	-0.127463	-0.004091
y8	-0.002085	-0.004246	-0.00195	-0.013205	0.007202	0.02246	-0.014954	-0.006279	-0.013071	0.019411	0.027144	0.015668	0.010278	0.016829	0.010708	0.002742	0.047469	-0.006058	0.032104	-0.041058	-0.042589	-0.018837	0.016857	-0.010363	-0.023971	0.008832	-0.00795	-0.022444	0.00229	-0.023015	-0.010116	-0.006611	0.010663	-0.017602	0.08991	0.030021	-0.035779	0.057581	0.054956	0.002073	0.070193	-0.128038	-0.03912	-0.043588	-0.027772	-0.044398	-0.001632	0.01622	-0.020474
z8	0.004544	0.031039	0.013983	-0.012523	-0.011478	-0.080418	-0.00023	-0.021207	-0.012544	-0.070968	-0.069412	0.050448	-0.097504	0.031106	-0.036069	0.004925	-0.095556	0.091084	0.069329	0.013143	0.007864	0.012887	-0.036758	0.027508	-0.062675	-0.084636	0.068707	0.071043	-0.089192	0.095531	-0.02473	-0.037077	0.105759	-0.016395	0.07872	0.080201	-0.061417	-0.012714	0.022337	-0.000451	0.024747	-0.08902	0.006079	0.014452	-0.041137	-0.030361	0.057648	-0.000545	-0.00179
x9	0.003238	0.033828	-0.03514	-0.009028	-0.02431	-0.011817	0.011187	-0.001895	0.006338	-0.034663	0.024535	0.017111	-0.012428	0.008661	0.032515	-0.020974	0.013499	0.079018	0.012682	-0.014527	-0.009528	0.05173	0.067154	-0.004311	0.069366	-0.03137	0.046386	-0.029367	0.10634	0.011329	0.016015	-0.025077	-0.023092	0.013612	0.08578	0.000832	0.058247	0.044936	-0.004861	0.026034	-0.012619	-0.039486	0.018747	0.008007	-0.025252	0.028819	-0.023385	0.040029	3.9e-05
y9	-0.000902	-0.003477	0.002809	-0.022549	0.010971	0.02655	-0.027737	-0.012868	-0.006682	0.02732	0.031698	0.013219	0.036121	-0.031899	0.005855	1.2e-05	0.068153	0.003739	-0.000131	-0.075729	-0.037631	-0.019669	0.017525	0.010515	0.013235	0.039388	-0.032973	0.006687	-0.005562	-0.002677	-0.019559	-0.015401	-0.03405	-0.010314	0.023152	-0.006638	-0.024874	-0.032829	-0.038012	-0.010243	0.037946	0.028384	0.085313	-0.047475	-0.046946	-0.032397	-0.005277	0.00388	0.001048
z9	-0.009075	0.052635	0.028737	-0.040598	0.047883	-0.084496	-0.037091	-0.011797	-0.010707	-0.056715	-0.032502	0.033749	-0.033018	-0.032777	-0.023783	-0.025865	-0.031028	0.068497	0.065039	-0.020248	0.067759	0.052206	0.028441	-0.014608	0.037535	0.021954	-0.067508	0.001232	-0.008029	-0.025226	0.029687	-0.056063	0.026944	0.02125	-0.116029	-0.093605	0.043213	0.032407	-0.070324	0.04411	-0.046967	0.049311	0.006448	-0.072365	0.041689	0.101988	-0.051983	-0.022188	-0.014565
x10	-0.02195	0.03077	0.088873	-0.005659	-0.010423	0.060811	-0.061543	0.068858	0.017063	-0.033239	0.081571	-0.004878	-0.003776	-0.011167	-0.01605	-0.017905	-0.010008	-0.013	0.042445	-0.008813	-0.010919	0.016652	-0.029156	0.010652	0.021634	-0.020849	-0.003475	-0.033787	-0.01324	0.030258	0.050767	0.008275	-0.022261	-0.037048	-0.029745	0.020319	0.018655	0.011551	0.045222	-0.058303	-0.028648	0.007677	0.021211	-0.005735	0.011874	-0.016844	-0.000429	0.018123	-0.021568
y10	0.032716	-0.062862	0.053798	0.089027	0.006345	-0.065567	-0.048967	-0.042583	-0.04502	0.007331	0.042084	0.069458	0.006366	-0.040834	0.037875	-0.009697	0.041255	-0.025521	-0.007252	-0.001831	0.061476	-0.021695	0.051739	0.015519	0.025654	-0.009933	0.02301	-0.015119	-0.000102	0.016778	0.030547	-0.00453	-0.027562	0.004461	0.016434	-0.01339	0.002991	-0.032421	-0.044911	-0.030013	0.016814	-0.056409	-0.07346	0.017886	0.054691	-0.001756	0.03284	0.007667	-0.035005
z10	0.076297	-0.000217	0.01793	-0.059564	-0.070442	-0.049683	-0.058764	-0.048465	0.012286	0.076587	-0.001346	0.023514	0.020891	-0.011208	-0.016265	0.006609	0.005558	-0.05036	0.018315	-0.013771	-0.00927	0.008035	0.020081	0.00846	-0.005694	-0.033416	0.009975	-0.004316	0.002599	-0.024789	-0.011018	-0.005632	-0.005028	-0.037669	0.036017	0.002816	0.022012	0.02362	-0.034149	0.019488	0.021552	-0.035393	-0.027112	0.003685	-0.009687	0.025408	0.008782	-0.005308	-0.022158
x11	0.026634	0.004812	0.057238	-0.023545	0.052506	-0.053918	0.048975	0.01069	-0.009021	0.016259	0.022965	-0.082704	-0.020371	0.024652	-0.039015	-0.053976	-0.029354	-0.02924	0.007266	-0.013605	0.040288	-0.050898	-0.044689	-0.036977	0.004052	-0.001928	-0.024202	0.008274	0.023205	-0.032542	0.010356	-0.00091	-0.015673	0.056115	0.030995	-0.015764	-0.048063	-0.03731	0.03553	0.057869	-0.004726	-0.016621	-0.004338	0.035007	-0.036821	0.037349	-0.025757	-0.048349	0.010744
y11	0.042586	-0.090414	0.035311	0.019535	-0.04544	-0.01143	0.044466	0.018711	-0.010737	-0.005543	-0.042058	0.010291	0.03755	0.072616	0.054147	0.025994	-0.030234	0.03244	-0.002855	0.090722	-0.092208	-0.017734	0.009539	0.021534	-0.011402	-0.024001	-0.013124	-0.02626	0.065609	0.027584	0.034792	-0.02264	0.04378	-0.000743	-0.015376	-0.014382	0.045025	-0.021741	-0.030548	-0.016471	-0.012107	-0.012067	0.039782	0.049182	-0.037032	-0.011986	-0.04065	-0.058939	-0.029416
z11	-0.057174	-0.05884	-0.002678	-0.040204	0.033588	0.051854	0.019315	-0.086086	0.021452	0.015591	0.061127	-0.015137	-0.029772	-0.012649	0.001468	-0.031898	-0.04544	0.007498	0.001099	-0.008551	0.022163	-0.032096	-0.033691	-0.024995	0.002771	-0.013729	-0.003069	0.011152	-0.001313	-0.002325	-0.00964	-0.024655	-0.008897	-0.023918	0.013456	0.006133	0.014747	0.006677	0.037126	-0.038578	-0.008092	-0.007637	0.043352	-0.015816	-0.016733	0.017245	0.016188	-0.040051	-0.014248
x12	-0.031808	-0.025704	0.05502	0.006646	-0.028388	6.8e-05	0.073648	-0.045242	0.030614	-0.029046	-0.058921	0.054071	0.058906	-0.034942	-0.006467	0.023843	0.02314	0.008344	-0.025925	0.003824	0.017128	0.003642	-0.00536	0.012049	0.012042	-0.047625	0.039724	0.029765	-0.011573	0.015467	0.021336	-0.06462	-0.038823	0.020597	0.037082	-0.06083	-0.029756	0.031793	0.030997	0.018797	-0.054107	0.001191	-0.007416	0.004896	-0.021852	0.031076	-0.009205	0.015755	-0.007517
y12	-0.02169	0.050949	-0.046235	-0.017798	0.033817	0.036335	-0.015518	-0.007573	-0.031566	0.037972	0.000949	-0.002685	-0.055273	0.043508	0.079862	0.024032	-0.008975	-0.032244	0.045611	0.023656	-0.018016	0.041091	0.025102	0.031663	-0.047455	0.078923	-0.013605	0.000127	0.015286	-0.046587	-0.015733	0.010405	0.013461	0.024396	-0.003755	-0.016847	0.012661	-0.006775	0.009411	0.034774	0.015972	-0.004982	-0.012105	0.063427	0.003254	-0.050631	-0.025568	-0.073337	-0.033366
z12	-0.006886	0.011043	0.029518	0.015492	-0.02146	0.018245	0.011054	0.079392	0.013923	-0.064608	0.003918	0.075013	-0.029467	-0.02297	-0.005461	-0.063716	0.041852	-0.048835	-0.043961	0.033914	-0.018507	0.037594	-0.008017	-0.058983	-0.04567	0.009762	-0.035332	-0.001718	-0.002362	-0.005165	-0.003467	-0.039828	-0.01937	-0.019186	-0.006507	0.021528	-0.012106	-0.042889	-0.060582	-0.050268	0.01129	-0.026449	0.014425	0.013142	-0.007702	0.010501	-0.01931	-0.023177	-0.017431
x13	-0.028199	-0.067886	-0.019642	0.02806	0.021922	0.026783	-0.030342	-0.012367	-0.065086	0.019409	-0.064025	-0.006682	-0.012614	0.013348	0.012677	-0.060528	-0.013753	0.009752	0.045762	-0.052571	0.098291	0.115804	-0.077335	0.060538	0.007552	-0.058125	0.050207	-0.061047	0.027906	-0.158857	0.063263	0.096012	0.047298	-0.073846	-0.030003	0.014816	-0.0226	-0.03263	-0.026573	-0.009365	-0.106875	-0.059348	0.12621	0.019782	-0.059623	0.026845	0.006525	0.102315	-0.076072
y13	-0.028191	0.015949	-0.029161	-0.005624	-0.030927	0.006038	0.032532	-0.020652	-0.044977	-0.018348	-0.0007	0.011093	0.031969	-0.033048	-0.040288	-0.009593	-0.024591	-0.033814	0.043773	0.070543	0.008578	-0.006853	0.021547	0.017077	-0.002665	0.034801	-0.011764	0.041036	0.002292	0.0343	-0.008763	0.003056	-0.009973	-0.047529	0.022714	-0.00379	-0.019052	-0.032962	0.049802	0.017663	0.065584	-0.032443	-0.010123	-0.023609	0.052941	-0.01613	0.048936	-0.038234	0.004575
z13	-0.014527	0.018116	0.024196	0.053086	-0.004306	0.008024	-0.026997	0.022972	-0.031767	-0.036498	-0.001593	0.010127	0.029452	-0.03884	0.079746	-0.009194	0.00331	-0.009902	-0.024904	-0.049096	0.035017	-0.029699	-0.088588	0.003816	-0.035714	0.068355	-0.020962	0.06649	0.029631	0.006867	-0.074795	0.030233	0.098319	-0.023218	0.011969	0.028662	0.046154	0.092604	0.005894	0.098373	-0.019072	0.00939	-0.070206	0.001369	-0.094527	0.041854	0.031652	0.004781	-0.012219
x14	-0.030801	-0.051964	-0.050885	0.00364	0.027707	0.002333	-0.08888	0.028097	-0.041778	0.092158	-0.0182	-0.009036	-0.05654	0.02347	0.006307	-0.134511	0.044891	0.027171	-0.012527	-0.015379	-0.043108	0.093492	-0.078954	-0.070734	-0.088684	-0.092436	-0.048685	-0.165885	-0.013531	0.100339	0.079935	-0.129365	-0.100335	0.086754	0.037318	-0.114483	0.055176	0.048621	0.013903	0.115499	0.025412	-0.017129	0.025319	0.084363	0.01515	-0.008375	-0.041803	-0.020657	0.002497
y14	-0.024386	0.009542	-0.024451	-0.007813	-0.022211	0.006457	0.020439	0.005008	-0.041345	-0.00372	-0.010805	0.00229	0.011537	-0.024019	-0.016256	-0.004072	-0.000888	-0.010994	0.02099	0.045185	-0.003455	-0.01174	-0.004577	0.017628	0.009912	0.025306	0.002833	0.034702	-0.017967	0.008002	0.00806	-0.009489	0.011212	-0.009399	-0.000216	-0.0217	-0.028861	-0.009007	-0.004221	-0.037938	0.014418	0.010569	0.005577	-0.003867	0.035466	0.001165	0.048805	0.0097	0.028139
z14	-0.017155	0.023023	0.012108	0.046658	-9.9e-05	0.002222	-0.041895	0.018142	-0.027458	0.003907	-0.015199	-0.021639	0.034425	-0.01628	0.063309	-0.008237	0.043013	0.017562	-0.033984	-0.005269	-0.067862	-0.08018	-0.105496	0.013215	-0.044513	0.022985	-0.024837	0.031601	0.045942	0.058919	-0.048766	0.018128	-0.086575	-0.073583	-0.02469	0.018083	0.124674	-0.053386	0.05438	0.126	-0.048809	-0.047642	0.069053	0.001485	0.031159	-0.012296	-0.031637	0.02424	-0.061601
x15	-0.025242	-0.048554	-0.038565	-0.000475	0.021712	-0.044156	-0.066857	0.011362	-0.031894	0.089111	-0.041563	-0.024118	-0.026421	-0.003245	-0.026674	0.021236	-0.019019	0.046993	-0.005833	0.056241	-0.027316	-0.055556	0.061779	-0.072139	-0.06841	0.001112	-0.029541	0.03103	-0.002184	-0.012172	-0.000295	-0.013619	-0.026898	0.027202	0.074049	0.039066	0.056384	-0.009347	0.050596	-0.033732	-0.065904	-0.059321	-0.092465	-0.05457	0.002217	0.070312	-0.014355	0.00756	0.006132
y15	-0.02073	0.019424	-0.005698	-0.021234	-0.033489	-0.044402	0.035329	0.052643	0.059162	-0.008206	0.029378	0.023927	0.064434	-0.054704	-0.063063	-0.002304	0.056236	0.059949	0.003516	-0.003801	-0.01704	0.013092	-0.056668	-0.056247	-0.012275	-0.002146	-0.046826	0.057503	0.0161	-0.000723	-0.043567	-0.08182	-0.02375	-0.073241	0.040841	0.019473	0.047945	0.051734	-0.043585	-0.011044	0.040639	0.080819	0.007234	0.005102	-0.034941	-0.032669	-0.06714	0.080482	-0.02286
z15	-0.001462	0.02093	0.010279	0.054494	0.03106	0.080583	-0.025104	-0.04058	-0.145179	-0.015804	-0.019674	0.016175	0.004642	0.068509	0.058278	-0.026428	-0.055922	0.029189	0.023142	-0.028478	0.025765	-0.038915	0.074757	0.055779	0.051326	0.008703	0.031163	0.035004	0.016089	0.026524	-0.008724	-0.043571	-0.02545	0.008547	0.070334	-0.013293	0.000295	-0.064061	-0.071808	-0.044776	0.006295	0.027733	0.026387	-0.100006	-0.03276	0.013219	-0.084881	0.100673	0.057121
x16	-0.018724	-0.065695	-0.021715	0.017772	0.03128	-0.027704	-0.062212	0.03214	-0.030212	0.017211	-0.056149	-0.039749	-0.055568	-0.027987	0.001314	0.011927	0.007661	0.004879	0.040168	0.051294	-0.060343	-0.021439	0.025319	0.028845	0.058136	0.052556	-0.008465	0.051032	-0.046507	-0.016702	-0.055025	0.047187	-0.038852	-0.044888	-0.01158	0.031036	0.000622	0.0657	-0.017913	0.031922	0.011755	0.018274	0.019571	0.052972	0.059794	0.020663	0.011727	0.015451	0.020724
y16	-0.01297	0.022785	-0.029288	-0.006542	-0.038464	0.006723	-0.006466	0.005624	0.001943	-0.025948	-0.041111	-0.009309	0.029369	-0.078483	-0.047152	0.000402	-0.02664	-0.02087	-0.021728	-0.048724	0.082068	0.02212	0.068068	0.045247	-0.000293	-0.0601	-0.037951	-0.021311	0.016442	-0.022723	0.037488	0.029278	0.026816	0.046073	-0.011687	0.109049	0.022246	0.032203	-0.033938	0.044953	0.009481	0.02108	-0.023455	0.03849	0.025878	0.031583	-0.046991	0.052223	0.039141
z16	-0.025136	0.034775	-0.013732	0.048689	-0.038857	-0.02596	-0.075006	0.046404	0.104041	0.026504	-0.047486	-0.087004	0.012911	-0.026116	-0.025492	0.04377	-0.029027	-0.014291	-0.048628	-0.058734	0.037373	-0.008339	0.037015	-0.004164	0.038279	0.02736	0.082101	-0.009248	-0.026175	0.086609	0.00269	0.030363	0.01264	0.026631	0.039728	-0.061351	0.030098	-0.028803	0.094464	-0.020419	0.014898	-0.019374	0.055921	-0.032893	0.036373	-0.043673	-0.000583	0.00676	-0.008197
x17	-0.013227	0.028718	0.074809	-0.004464	-0.015953	0.049029	-0.050686	0.048267	0.012466	-0.017634	0.059727	-0.00443	-0.008777	-0.005325	-0.016801	-0.03156	-0.013566	-0.00235	0.024733	-0.004154	-0.011326	0.003866	-0.010554	0.009209	0.009179	-0.023987	-0.002561	-0.018472	-0.006436	0.005279	0.030537	-0.005676	-0.017308	-0.035801	-0.005619	0.011567	0.016088	0.011971	0.038644	-0.028948	-0.01034	0.009152	0.001436	0.011069	0.010766	-0.009603	-0.010575	-0.00159	-0.009706
y17	0.031357	-0.048787	0.054313	0.070314	0.005417	-0.051646	-0.042001	-0.03215	-0.032027	-0.002722	0.030235	0.047863	0.004743	-0.030803	0.025965	-0.007511	0.02952	-0.013044	-0.017598	0.006384	0.041065	-0.016298	0.036534	0.011347	0.024548	-0.013534	-0.012901	-0.007287	-0.004139	0.00499	0.015818	-0.005232	-0.013668	0.010457	-0.006102	0.001639	0.007878	-0.022004	-0.01564	-0.022901	-0.001723	-0.02787	-0.037277	0.016412	0.019667	0.007436	0.019872	0.00385	-0.008407
z17	0.070048	-0.005521	0.01171	-0.058038	-0.049338	-0.021617	-0.056555	-0.038373	0.024404	0.04336	0.001264	0.011015	0.005899	-0.028477	0.018815	0.015935	-0.00606	-0.014163	0.004992	-0.000711	-0.007319	0.022996	-0.013066	0.017049	0.016109	-0.035091	-0.015378	0.016234	0.01383	0.003143	-0.029089	-0.014352	0.017895	-0.004064	-0.007597	0.010439	-0.008142	0.008825	-0.035942	-0.0096	0.015734	-0.013218	-0.016572	0.00787	-0.024888	-0.016254	-0.032586	0.031511	-0.027592
x18	0.020436	0.022471	0.024824	0.024687	-0.056707	0.022099	0.01931	-0.023895	-0.006171	0.021451	-0.021426	1.3e-05	-0.045703	0.002078	-0.030987	-0.048622	-0.001868	0.004187	-6e-06	-0.028026	-0.017368	0.005864	-0.000367	0.012485	0.022888	-0.001493	0.004071	0.000406	0.023009	-0.017243	-0.037007	-0.019495	0.030758	0.006098	0.017624	-0.00938	0.007683	0.024862	0.003748	0.006121	-0.002272	0.017551	0.020542	-0.018715	0.029852	-0.032772	0.003007	0.000514	0.012952
y18	0.018833	-0.002612	0.042939	0.025887	-0.00197	0.010322	-0.011939	-0.007249	-0.020003	-0.058303	-0.001691	-0.052233	-0.00173	0.007415	-0.001105	0.00777	-0.023381	0.0076	-0.045895	0.004924	-0.020247	0.006433	0.02202	0.014965	-0.006443	0.026213	-0.02716	0.007705	-0.031864	-0.055317	-0.001614	-0.010648	-0.020288	-0.009898	0.034601	0.020597	-0.040858	0.016077	0.021575	0.027535	-0.014754	-0.002354	0.049109	0.020231	-0.015088	-0.003771	0.02253	-0.011297	0.037587
z18	0.051401	-0.029299	-0.02781	-0.02438	0.026016	0.033408	-0.009495	0.019993	0.036315	-0.03786	0.018962	-0.015806	-0.032774	0.003705	0.00651	0.036156	0.011647	0.055902	-0.012271	0.016824	0.065924	-0.016665	-0.029862	-0.008632	0.015612	0.069184	0.023004	-0.01473	-0.009815	-0.010132	0.003866	-0.02479	0.006698	0.015618	-0.002985	0.013028	-0.038629	0.014655	0.00847	-0.012409	-0.003281	0.030031	-0.019068	0.011237	0.028006	0.005522	-0.034731	-0.000711	-0.030727
x19	0.009354	0.031207	-0.017592	-0.011204	-0.040297	-0.012789	0.010878	-0.009558	-0.003459	0.019657	0.009453	0.00141	-0.006772	-0.007555	0.042376	-0.037868	-0.004335	0.003591	-0.065155	0.00876	0.005272	-0.008684	-0.038428	-0.020439	-0.003819	0.008119	0.018855	-0.039366	0.00645	-0.014793	-0.011029	0.045094	-0.001731	-0.023384	-0.002306	-0.04682	-0.064584	-0.01411	0.002373	-0.014478	-0.012898	-0.003117	0.044232	-0.009502	0.019041	0.020411	0.018092	0.007127	-0.034549
y19	0.004171	0.012242	0.005805	0.016576	0.003605	0.039925	0.032989	-0.008454	-0.00618	-0.022227	-0.024905	-0.04812	-0.028139	0.045324	-0.039273	0.031205	-0.006202	-0.011549	-0.01897	-0.059413	-0.026057	0.00469	0.001653	-0.007395	-0.059164	-0.014318	-0.040288	-0.030546	0.050728	0.026514	-0.016655	0.046095	-0.000637	-0.037499	0.00187	-0.002886	-0.032516	0.018975	-0.056455	0.034256	0.012927	0.020707	-0.048726	-0.032401	-0.070425	-0.003077	0.013037	-0.011208	-0.021366
z19	0.028622	-0.032619	-0.033538	0.07299	-0.041182	0.042218	0.08001	-0.01374	0.021535	-0.016931	-0.01586	-0.0241	-0.060117	0.008739	-0.047613	-0.003441	0.065108	-0.013919	0.039921	-0.055099	-0.001534	-0.054071	-0.031016	0.044292	-0.043322	-0.0821	-0.056096	-0.016593	0.046561	0.022785	-0.00971	0.04172	-0.020449	0.020506	-0.03497	0.008105	-0.005696	0.062112	-0.077788	-0.009034	-0.019424	-0.004718	-0.004745	-0.092142	-0.042409	-0.057538	0.057658	0.056373	0.032128
x20	-0.011902	0.007399	0.022225	-0.011695	0.032592	-0.021912	0.027561	-0.034006	0.005028	0.003458	-0.005354	-0.017419	0.012179	-0.034917	0.006704	-0.031574	-0.014565	-0.016911	-0.005684	0.002426	-0.030406	-0.011414	-0.008796	0.005041	0.000772	0.031489	-0.022012	-0.007255	-0.005551	0.040672	0.006999	-0.003426	0.012841	0.004334	-0.002976	-0.006392	-0.009213	-0.001468	-0.01926	-0.03009	0.005182	-0.004987	0.01969	0.014841	0.020884	-0.030879	0.011747	0.006305	0.002253
y20	0.005976	-0.047962	-0.01978	-0.003098	-0.013474	0.011979	-0.012422	-0.01199	0.006832	-0.023358	0.003611	-0.016481	-0.012809	0.028242	0.002243	0.014073	0.001881	-0.014124	-0.025642	-0.009063	0.030398	0.00938	0.008083	-0.049603	0.007287	-0.022364	0.026455	0.016177	-0.028252	0.000269	-0.011115	-0.04154	-0.051126	-0.024286	-0.012363	-0.012007	-0.009681	-0.001691	-0.017348	0.012048	-0.014585	6e-05	-0.019088	-0.009842	0.016008	0.015034	0.020091	-0.005502	-0.01717
z20	-0.042986	-0.037849	0.007764	-0.001818	-0.013397	0.01456	0.0099	-0.001528	0.038731	0.022486	0.002413	-0.004273	-0.025449	0.034513	0.017095	0.002785	-0.015674	0.020218	-0.008515	0.010943	0.013002	-0.00034	0.006251	-0.01819	0.006128	-0.032597	-0.022766	0.025349	-0.005919	-0.01897	-0.004651	0.011838	-0.006418	0.015067	-0.008145	-0.011122	-0.014183	-0.008688	-0.008404	-0.022707	-0.012014	0.010206	-0.013656	0.01372	0.013529	-0.016805	-0.021022	0.017096	-0.022757
x21	-0.029235	-0.066134	-0.027171	0.020058	0.01847	0.010919	-0.042796	0.002956	-0.060549	0.037143	-0.051324	-0.008192	-0.010217	0.001365	-0.008249	-0.048433	0.005648	0.01864	0.043763	-0.00833	0.075267	0.080874	-0.054946	0.011988	-0.006679	-0.024838	0.025072	-0.071655	0.001631	-0.094792	0.036133	0.041929	0.017784	-0.044915	-0.001931	-0.005548	-0.012203	-0.01475	-0.006566	-0.018938	-0.03682	-0.002415	0.063179	-0.021199	-0.023503	-0.037453	0.037712	0.042385	-0.057608
y21	-0.028278	0.019654	-0.027208	-0.004181	-0.024951	0.007761	0.036474	-0.014523	-0.037176	-0.021665	0.000362	0.013749	0.024526	-0.023412	-0.053932	-0.007012	-0.023097	-0.032035	0.044063	0.052408	0.009632	0.008228	0.021005	0.030604	0.007855	0.025252	0.001304	0.039933	-0.015212	0.020948	0.001948	-0.01879	-0.018994	-0.059615	0.019134	-0.073608	-0.0011	-0.000972	0.029017	-0.012342	0.049569	-0.022147	0.050473	-0.042724	0.038752	0.024837	0.057755	-0.032184	0.027942
z21	-0.010665	0.01816	0.021281	0.054917	-4.9e-05	0.022832	-0.02252	0.015213	-0.054572	-0.033599	-0.001521	0.015005	0.026518	-0.021815	0.059565	-0.012903	-0.003422	-0.005457	-0.012013	-0.031234	0.02663	-0.030419	-0.058153	0.010406	-0.024268	0.057609	-0.014767	0.050282	0.021313	0.02496	-0.061191	0.009622	0.033297	-0.030889	0.009704	-0.00931	0.055696	0.059136	0.003097	0.067018	-0.002672	0.024111	-0.029682	-0.033766	-0.058617	0.027044	0.04741	0.011149	-0.010408
x22	-0.018233	0.026727	0.065094	-0.009981	-0.011813	0.046644	-0.051952	0.04918	0.012074	-0.015967	0.055888	-0.003119	-0.005882	-0.006132	-0.02079	-0.023779	-0.012188	-0.001936	0.019316	0.00484	-0.017206	0.002631	-0.005827	0.004625	0.004684	-0.028037	-0.005712	-0.010691	0.004973	0.011902	0.027936	0.002603	-0.009348	-0.026517	-0.023198	0.008969	0.018855	0.003047	0.039445	-0.03107	-0.007884	-0.000195	0.007682	0.002284	-0.003822	0.009824	-0.005249	-0.008017	-0.017291
y22	0.02597	-0.040497	0.04518	0.060883	0.003563	-0.051508	-0.037785	-0.028805	-0.019789	0.004755	0.029075	0.048477	0.012529	-0.030509	0.019285	-0.006718	0.028241	-0.017243	-0.006695	0.000734	0.033569	-0.016053	0.027781	0.004825	0.017471	-0.012374	-0.008628	-0.010584	-0.000801	0.00189	0.015928	-0.00227	-0.009652	0.005255	-0.00392	-0.006271	0.006499	-0.027593	-0.012079	-0.015264	-0.004248	-0.039847	-0.03005	0.008632	0.023622	0.000449	0.007836	-0.007663	-0.017744
z22	0.072848	-0.001834	0.014175	-0.065141	-0.062295	-0.029684	-0.061467	-0.043138	0.022066	0.063356	-0.000147	0.016595	0.015422	-0.023457	-0.001881	0.012058	0.006625	-0.034794	0.018207	-0.019184	-0.012328	0.014143	0.004696	0.010822	0.004781	-0.03637	0.00127	0.011859	0.007276	-0.007862	-0.025866	-0.012129	0.008759	-0.024308	0.005875	0.003116	-0.000959	0.019955	-0.030779	0.002429	0.011259	-0.008198	-0.011192	0.014475	-0.023684	-0.003364	-0.015913	0.025765	-0.001963
x23	-0.033234	-0.033823	0.03017	-0.012304	-0.010957	0.003839	0.020726	-0.018981	-0.01707	-0.011745	-0.039378	0.012289	0.015471	-0.008855	-0.010467	0.048591	0.029997	0.009824	0.002566	0.01093	0.025448	-0.017918	0.03036	-0.009368	0.006168	-0.010093	0.046672	0.029079	-0.001004	-0.01854	-0.01188	0.015461	-0.010196	0.011158	0.015545	-0.021664	-0.036756	-0.00949	0.025229	0.035157	0.009345	0.026716	0.047633	-0.02457	-0.000784	-0.039487	-0.016888	-0.045101	0.002719
y23	-0.019772	0.021965	-0.040843	-0.00576	0.000675	-0.01711	0.020376	0.006958	0.007311	0.026961	0.002607	-0.007869	0.006533	-0.009645	0.005786	0.020656	-0.001696	0.020966	0.058729	0.018352	-0.041235	-0.003518	0.01384	0.010299	0.003866	-0.009592	0.013911	-0.006448	-0.000295	-0.021736	0.039529	0.002676	0.041289	0.011186	-0.020301	-0.035587	-0.011105	0.012273	0.045608	0.025495	-0.030495	0.027526	0.035092	-0.007035	0.02201	-0.018107	-0.021044	-0.003977	0.032985
z23	0.006355	0.006877	0.001198	0.017088	-0.022153	0.013116	0.012902	0.034403	-0.033663	-0.038207	-0.012581	0.0323	0.01221	-0.017472	-0.010691	-0.040629	-0.004564	0.001516	0.00739	-0.001697	-0.011603	-0.043184	0.02096	-0.038859	0.001605	-0.007075	0.013451	-0.004832	-0.011314	0.005324	0.047269	-0.003181	0.04718	0.007676	-0.076848	-0.007935	-0.014934	0.003703	0.040893	-0.01703	-0.009179	0.020921	0.045343	0.020145	0.022517	-0.052439	-0.01572	-0.004229	0.034148
x24	-0.004118	0.018644	-0.029793	-0.012494	-0.017699	-0.013997	-0.010544	-0.015766	0.00592	0.003328	-3.1e-05	0.008242	0.027991	0.00955	0.015389	-0.051195	-0.002962	0.002661	-0.060455	0.003353	-0.003963	-0.010726	0.00693	-0.008544	-0.018979	-0.014051	-0.003975	-0.000764	0.014422	-0.017289	-0.020144	0.046349	0.012103	0.019013	-0.008346	-0.021936	-0.035267	0.009445	-0.017377	-0.016448	0.018908	-0.008343	0.031624	0.005756	0.022406	0.032573	-0.006424	-0.025839	-0.004407
y24	-0.002037	0.018249	-0.000665	0.002872	0.019711	0.020908	0.002643	0.010108	0.013838	-0.007367	-0.0199	-0.003545	0.010227	0.025948	-0.021571	0.001463	-0.013424	0.02309	-0.017425	-0.020401	-0.006153	-0.003188	-0.005608	-0.005794	-0.031307	0.039889	0.016126	-0.01138	0.002499	-0.00788	0.009274	0.021062	0.010248	-0.02947	0.018101	0.016408	-0.00897	-0.032585	-0.028848	-0.00831	0.001737	0.01614	-0.056338	-0.028972	-0.015803	0.021686	-0.01607	-0.004863	0.004763
z24	0.026523	-0.004588	-0.015736	0.039687	0.0017	0.021955	0.026925	0.009084	0.013954	0.031747	0.022726	0.008478	-0.007822	-0.00371	-0.010838	-0.000919	0.000357	0.010401	-0.030845	0.031292	0.016698	-0.007698	-0.024097	0.0477	-0.020771	-0.010419	-6.4e-05	0.01861	-0.011257	0.004482	0.033733	-0.00569	-0.045001	-0.001057	0.005094	0.011728	-0.034427	-0.00597	-0.024515	0.025871	-0.012221	-0.015468	0.004115	-0.015983	0.002135	-0.014891	0.005558	-0.010396	0.000913
x25	-0.030421	-0.008097	0.042331	0.017268	-0.006647	0.002575	0.049481	-0.027144	0.034362	0.000965	-0.054693	0.046571	0.037361	-0.026052	0.020789	-0.003775	0.004318	-0.010053	-0.026108	-0.00644	0.00936	0.015377	-0.022091	0.023464	-0.006644	-0.01715	0.004563	-0.01752	-0.018621	0.010022	0.009303	-0.057071	-0.017898	-0.019291	-0.000369	-0.026619	-0.005988	0.006578	-0.003412	-0.016843	0.004458	-0.000627	0.001814	0.022513	-0.000678	0.054126	0.020674	0.014301	0.005021
y25	-0.023508	0.035991	-0.039406	-0.005444	0.001133	0.027426	-0.005021	-0.006544	-0.019182	0.010284	0.001501	-0.001548	-0.022981	-0.003761	0.034827	-0.023728	-0.030258	-0.055537	0.001005	0.008138	-0.008556	0.021053	-0.004463	0.012943	-0.034068	0.034003	-0.019599	0.003108	-0.007497	0.018426	0.005036	-0.022676	0.008907	-0.026568	-0.00312	-0.001667	0.019012	0.01767	-0.0467	-0.011447	0.015884	-0.007381	0.007536	0.027258	0.033274	0.014666	0.043936	6.4e-05	0.006108
z25	-0.017322	0.010652	0.022582	0.011106	-0.006878	0.020792	-0.009328	0.060248	0.026111	-0.025708	-0.013726	0.047638	-0.03471	-0.001626	0.023772	-0.011097	0.037804	-0.022749	-0.019239	0.013107	-0.006335	0.033187	-0.000262	-0.037544	-0.017067	0.017163	-0.024967	0.012239	0.00063	-0.043088	-0.014077	0.014956	-0.006465	0.029716	0.001093	0.014033	-0.029319	-0.03647	0.004778	0.001234	0.015365	0.015038	-0.020499	0.024804	-0.016962	-0.024492	-0.017336	-0.033924	-0.00753
x26	0.010658	0.015455	-0.016452	-0.009853	0.010869	-0.031729	0.007654	0.022177	-0.013015	-0.009089	0.014156	-0.019191	-0.003155	-0.000801	0.013535	0.008553	0.027766	0.024284	-0.012037	-0.020739	-0.016852	0.0189	0.012051	0.01007	0.021599	-0.027164	0.029941	0.024282	0.036142	0.004779	0.009054	0.002471	-0.008314	0.008266	-0.012051	0.001029	0.008078	0.026022	-0.011801	-0.026613	-0.018778	-0.041166	-0.006176	-0.011975	-0.018484	-0.026679	0.009161	0.004124	0.003259
y26	0.010052	-0.016482	0.010901	-0.031482	0.005509	-0.009137	-0.011016	-0.022968	0.007504	-0.027136	-0.004407	-0.008791	-0.003601	-0.025947	-0.012319	-0.011528	0.016705	0.012658	0.001344	-0.01209	-0.006986	0.017462	-0.009571	-0.007989	0.005816	0.020368	-0.011692	-0.015873	0.005828	-0.000616	0.003779	0.026627	-0.011768	-0.001032	-0.015242	-0.022265	-0.000877	-0.00244	0.001831	-0.00069	0.01326	-0.008337	0.001171	-0.016499	-0.01534	0.026754	0.001091	-0.024431	0.023412
z26	-0.039393	-0.006746	0.008924	-0.023016	-0.003375	-0.012013	-0.001488	-0.005631	0.009364	0.003068	-0.007527	0.003513	0.019162	0.00975	-0.018403	-0.010034	-0.000671	0.004575	0.026856	-0.007932	0.010824	0.016468	0.024241	0.00939	-0.007607	0.018445	0.003698	-0.019874	-0.005752	-0.015026	-0.023167	-0.018885	-0.004897	0.00052	-0.034434	0.006041	0.017447	-0.002659	-0.020505	0.0035	0.006006	-0.038485	0.00061	-0.019636	-0.007134	-0.018666	0.026373	5.4e-05	0.006966
x27	-0.027107	0.014969	0.042148	0.006406	0.005854	0.003742	0.039852	-0.036596	0.04522	0.015572	-0.032229	0.037236	0.00798	0.009465	0.053396	0.012417	0.000504	-0.022479	-0.019009	-0.015345	0.012198	0.009888	-0.00121	0.013609	-0.027514	0.025829	-0.019045	-0.030427	-0.021857	0.007129	-0.005022	-0.043663	-0.005499	0.002635	-0.015439	0.003446	0.034506	0.001793	0.008345	-0.02941	0.004142	-0.003555	0.001223	0.020821	-0.003839	0.021746	0.008439	-0.006314	-0.0131
y27	-0.00644	0.015723	-0.029587	-0.003256	0.006636	0.019939	-0.026131	-0.004934	0.006795	0.017762	0.007773	-0.009082	-0.040768	0.03599	0.042025	0.004149	-0.0167	-0.046317	-0.005674	-0.024323	0.012895	0.021966	-0.002795	-0.00668	-0.020203	0.007511	-0.009213	-0.002206	-0.01356	-0.007278	-0.011755	-0.005559	-4e-05	-0.008542	-0.005757	0.017082	0.007058	0.004583	-0.043174	-0.001307	-0.003925	-0.002103	0.018071	0.002887	-0.001091	0.002698	0.023584	-0.009023	0.00442
z27	-0.022523	-0.013732	0.012431	-0.004114	-0.008769	0.017197	-0.005671	0.03852	0.016806	-0.023776	-0.005128	0.027332	-0.035124	-0.010254	0.004184	-0.012476	0.033693	-0.014531	-0.014941	0.021877	-0.026256	0.020318	0.004104	-0.023776	0.004655	0.000324	-0.000975	0.020505	-0.005629	-0.025757	0.008374	0.011717	0.003416	0.007924	0.021937	-0.015681	-0.030422	-0.002942	-0.004943	-0.010647	0.008613	0.006367	-0.029507	-0.001694	0.005843	-0.003196	0.011393	0.038817	-0.01011
x28	-0.008579	-0.027162	-0.031967	0.010447	0.016598	-0.023896	-0.01775	0.009683	-0.00547	-0.021483	0.003066	-0.01098	-0.017993	-0.007253	-0.001825	0.00695	-0.00187	-0.003508	-0.003967	-0.005256	-0.056426	-0.000789	0.004112	0.018236	0.049499	-0.002131	0.013061	0.022735	0.009188	0.021786	-0.010449	0.003429	-0.001765	-0.012046	-0.03865	0.010309	0.005709	0.034456	-0.026131	0.009691	-0.010641	-0.008828	0.010125	0.004993	0.014192	0.000143	0.000871	-0.030867	0.006839
y28	-0.011347	0.002075	-0.01904	-0.01708	-0.001075	-0.004532	-0.016096	-0.037975	0.001527	-0.041326	-0.004344	-0.023771	-0.011236	-0.034204	-0.030083	0.006181	0.020015	-0.015068	-0.031026	-0.006244	0.020725	-0.00229	0.01784	0.005038	0.011295	-0.009475	0.00199	-0.012181	0.007682	0.02256	0.009929	0.003654	0.010708	-0.007111	-0.002595	-0.027998	0.003141	-0.003483	0.028779	-0.007518	-0.012518	0.008143	-0.003494	-0.004374	0.010625	-0.003421	-0.001596	-0.020213	-0.008211
z28	-0.034987	0.032494	-0.003247	0.020983	-0.02895	-0.020675	-0.037837	0.012312	0.045119	0.016778	-0.032124	-0.025608	0.036365	0.008971	-0.004802	0.006097	-0.012359	0.015407	0.000897	-0.02357	0.017192	-0.019084	0.00787	0.04116	0.024483	0.00433	-0.024777	-0.021835	-0.005225	-0.021771	0.013356	0.004178	-0.023102	0.021846	0.005215	0.02073	-0.004753	0.015069	-0.008089	-0.014054	0.000546	0.021997	-0.019792	0.012432	0.001619	-0.002309	0.027802	0.001092	-0.021749
x29	0.026334	-0.004588	0.064869	-0.017344	0.031551	-0.064006	0.066786	0.011779	-0.018125	-0.006394	0.028147	-0.047218	-0.00592	0.051725	-0.056189	-0.022901	-0.047332	-0.017738	0.032274	0.033558	0.058389	-0.053797	-0.002387	0.004285	0.002871	0.01963	-0.039761	-0.010911	0.014872	0.029562	-0.000108	0.079107	0.01839	-0.000504	0.069386	0.00208	0.050816	0.008649	0.033512	0.015983	0.088671	0.001145	0.068675	-0.084425	-0.01782	-0.016405	0.009724	0.029628	-0.054814
y29	0.04506	-0.086124	0.040528	0.013087	-0.040462	-0.025357	0.036892	0.036172	-0.027212	-0.00433	-0.036658	0.000684	0.049976	0.07472	0.024476	0.028781	-0.014143	0.028474	0.022513	0.088999	-0.070599	-0.009913	0.019855	0.027663	-0.010114	-0.018129	-0.011021	0.013061	0.030915	0.037096	-0.013235	0.042578	0.043648	0.007427	0.004059	-0.03562	0.024834	0.03916	-0.048537	-0.018609	0.069867	0.040104	0.002891	0.016695	0.003923	-0.002757	-0.025918	0.028472	-0.038731
z29	-0.057345	-0.065886	0.002366	-0.040011	0.017693	0.04385	0.028546	-0.076932	0.014331	0.015697	0.055442	-0.017827	-0.031579	0.004766	-0.011485	-0.018407	-0.049065	0.014486	0.015388	0.004869	0.031044	-0.030076	-0.028395	-0.022637	0.002124	-0.013839	0.002486	0.03264	-0.000241	0.001355	-0.037479	0.004955	-0.021693	-0.019556	0.007663	-0.006522	0.013886	0.012139	0.014121	0.008043	0.002768	0.061663	-0.025838	0.002907	-0.039542	0.030499	-0.068317	0.033739	0.01616
x30	-0.007285	0.027296	0.063497	-0.002564	-0.023363	0.038917	-0.041966	0.031698	0.009039	-0.003341	0.044301	-0.001024	-0.009531	-0.004527	-0.015211	-0.039537	-0.01565	-0.000244	0.010437	-0.006383	-0.011798	-0.008093	0.002176	0.009909	0.001322	-0.025397	-0.002111	-0.0073	-0.000388	-0.014232	0.016197	-0.018803	-0.010677	-0.030257	0.006988	0.00185	0.007177	0.003104	0.029474	-0.003969	-0.013087	0.021326	-0.005047	0.013025	0.010042	-0.001451	-0.016799	-0.013925	-0.00101
y30	0.028607	-0.037695	0.051928	0.057853	0.005868	-0.038469	-0.035538	-0.024713	-0.025827	-0.014187	0.019439	0.030691	9e-06	-0.02118	0.018728	-0.0073	0.020448	-0.003025	-0.023574	0.011813	0.024002	-0.007006	0.024801	0.008559	0.017387	-0.012449	-0.033048	-0.002901	-0.005338	0.002427	0.002785	0.000578	-0.000793	0.015039	-0.019184	0.011664	0.012358	-0.004002	0.004276	-0.014689	-0.009279	-0.013708	-0.003748	0.012754	0.001014	0.012587	0.022822	0.000561	-0.00298
z30	0.064603	-0.014277	0.009268	-0.050395	-0.032394	-0.004539	-0.050641	-0.030123	0.026529	0.011488	0.010981	-0.002851	-0.002247	-0.039002	0.048142	0.024652	-0.009532	0.019944	-0.014497	0.017252	-0.014828	0.029949	-0.034344	0.027621	0.032995	-0.022962	-0.051656	0.025566	0.009378	0.015148	-0.041204	-0.020784	0.029419	0.030576	-0.020079	0.022885	-0.038292	-0.029599	-0.051534	-0.025637	-0.012371	-0.007111	-0.0006	-0.0062	-0.027021	-0.030472	-0.057998	0.029806	-0.038582
x31	0.038891	0.001706	-0.011017	-0.004248	0.029594	0.046327	0.001434	0.013443	-0.000655	-0.009346	-0.003031	0.013035	0.015132	-0.025705	-0.018005	0.030807	0.006354	-0.029126	0.031871	0.020088	0.02758	-0.002829	-0.024978	0.026207	-0.010563	-0.007409	-0.016501	-0.013117	-0.02255	-0.001354	-0.03057	0.003602	-0.020472	-0.020029	0.018908	-0.003755	-0.009897	-0.020817	-0.06483	0.030637	-0.052332	-0.031766	0.001428	0.005505	0.050336	-0.028381	0.006539	-0.02631	-0.019497
y31	0.00332	0.01874	0.005948	-0.014558	0.019887	-0.005436	-0.000729	0.017457	0.003019	0.023151	0.028239	0.010548	-0.015712	-0.021859	0.026811	0.001274	-0.010865	-0.014753	0.002934	0.014027	0.01011	-0.022088	0.005946	0.000464	-0.012608	-0.035159	0.010203	-0.017253	0.003194	0.010157	-0.028309	-0.024327	0.029087	0.01907	-0.017765	0.061752	-0.023187	0.000593	0.045977	0.009589	0.007501	0.034262	0.038447	-0.018572	0.007251	-0.012315	0.00578	0.043173	0.031855
z31	-0.006931	-0.016132	0.016287	-0.023652	0.011847	-0.007817	0.014679	0.005912	-0.019492	0.012719	-0.015849	0.005973	-0.002435	-0.013601	0.006735	0.029429	0.003079	-0.010731	-0.010543	-0.043484	-0.004591	-0.000981	-0.031092	-0.010774	0.04644	0.010498	-0.028881	0.012194	-0.01578	0.008182	0.09414	0.037678	-0.003032	-0.025693	0.018981	-0.015669	0.002441	0.001451	-0.066634	0.007696	0.01748	-0.035621	-0.01232	0.003506	0.029905	-0.023504	0.001145	-0.032626	0.00976
x32	-0.033723	0.019082	0.056496	-0.016839	0.006229	0.040021	-0.014457	0.027784	-0.000633	-0.027115	0.022709	-0.007678	0.004122	0.018655	-0.008926	0.024675	0.006132	-0.003065	0.025272	0.03057	0.000931	0.005646	0.002078	-0.021294	0.014512	0.003256	0.002491	0.020906	0.005208	0.030838	0.019203	0.023328	-0.004796	0.00786	-0.02551	0.02943	0.003907	0.018838	0.003607	0.006027	0.006451	-0.008564	-0.004884	-0.011336	-0.013588	-0.001756	0.016937	0.027865	-0.039422
y32	0.010852	-0.013023	0.006839	0.043853	0.019822	-0.029081	-0.009305	0.01015	0.005553	0.007894	0.000966	0.03816	-0.010551	-0.011425	0.022906	-0.003453	2e-06	0.006613	0.009837	0.004431	0.004301	-0.007345	-0.010963	0.004667	-0.000593	-0.012062	0.038113	0.002441	0.002663	0.029591	0.008026	0.036504	0.010287	0.024376	-0.002459	-0.016204	-0.029853	0.007138	0.036518	0.006831	0.029407	0.047457	0.042373	-0.027252	0.003423	-0.002784	-0.043906	0.008686	0.033801
z32	0.048389	0.020512	-0.004135	-0.049539	-0.024341	0.003444	-0.005804	-0.010094	-0.020422	0.00556	-0.029858	0.015794	0.004893	0.026218	-0.048093	-0.009367	-0.00171	-0.02728	-0.005881	0.019798	-0.011609	-0.005741	0.008253	-0.023311	0.007118	0.001649	-5.6e-05	0.009663	0.00381	0.000514	0.02497	0.033871	0.004159	-0.028706	-0.006225	0.011235	0.015274	0.007559	0.047254	0.018904	0.007996	0.031036	0.031607	-0.018031	-0.002594	0.007333	0.016217	-0.024653	-0.029072
x33	-0.020399	0.007691	0.011438	-0.007607	-0.000853	0.022438	-0.039203	0.018081	0.00821	0.001287	0.015723	-0.005444	-0.001963	-0.005566	-0.022128	-0.013855	-0.02093	0.013145	-0.028234	0.029754	-0.026018	-0.016249	0.026431	0.009684	-0.026063	-0.037531	-0.010865	0.022209	0.040747	0.021295	-0.021872	0.001288	0.016829	0.013478	-0.020664	-0.00143	-0.004629	-0.035624	-0.001338	0.007192	-0.001648	-0.006159	0.023259	-0.024244	-0.034663	0.040355	-0.002749	-0.009616	-0.035847
y33	0.006559	0.00258	0.014333	0.018212	0.006784	-0.014648	-0.014929	0.000255	0.028304	0.008617	0.008795	0.020497	0.034488	-0.005579	-0.022396	-0.004105	0.000562	-0.008832	0.006264	-0.008137	-0.004103	-0.006069	-0.018641	-0.016755	-0.010309	0.020078	-0.009767	-0.013075	0.009539	0.017456	-0.012733	0.007417	0.003101	0.000461	-0.027875	0.0253	-0.001416	-0.020658	0.003372	0.01924	-0.021573	-0.006365	0.021772	-0.024374	-0.019311	-0.020545	0.000544	-0.023965	-0.069973
z33	0.053734	0.017817	-0.002325	-0.028953	-0.018733	0.027525	-0.030742	-0.020246	0.001055	0.052537	-0.014214	0.012373	0.02347	0.019194	-0.015047	-0.003481	-0.023637	-0.006754	0.007308	-0.003227	-0.023679	-0.005743	-0.007975	0.003595	-0.013902	0.024415	0.01535	0.012893	0.000641	0.043745	-0.008481	0.006964	-0.035324	-0.003413	-0.020918	0.024467	-0.019688	0.014373	-0.010482	0.023047	-0.006226	0.029013	-0.010574	0.000537	-0.013202	-0.00726	0.02719	0.016439	-0.03504
x34	0.046716	0.009907	-0.002342	-0.007164	0.073601	0.058066	-0.011949	-0.002569	0.019036	0.000459	-0.03609	0.01595	0.026999	-0.012116	-0.02728	0.024934	0.017804	-0.026738	-0.002566	0.020627	0.002663	0.012061	-0.015324	0.021568	-0.008478	-0.029103	-0.007274	-0.00032	-0.007941	0.010886	-0.017184	-0.01671	0.014385	-0.003285	-0.017127	0.018307	-0.018245	-0.00496	0.016865	0.027752	-0.015163	-0.024562	0.009044	-0.005894	0.017748	-0.015254	0.02942	0.040566	0.004017
y34	0.002749	0.011401	0.006188	-0.005324	-0.018057	-0.00721	0.00583	0.022298	-0.004742	0.021574	0.03745	-0.005106	-0.029194	-0.033625	0.028305	0.003326	-0.006436	-0.022579	0.020364	0.005555	0.023619	-0.027442	-0.006076	0.008717	-0.006719	-0.021289	0.017011	0.000275	-0.016754	0.007423	-0.01975	-0.012447	-0.00322	0.005688	-0.010655	0.010587	-0.003102	0.011096	-0.016243	0.014571	-0.011589	0.014585	0.013536	0.006752	0.003362	-0.011035	0.000335	-0.00125	-0.025757
z34	-0.000706	-0.014018	0.010223	-0.022223	0.037313	-0.002213	0.014982	0.007168	-0.009567	0.011432	-0.018525	0.003608	0.010708	0.008848	0.007107	0.014218	0.005739	-0.009078	-0.012146	-0.036906	-0.002443	9.1e-05	-0.011807	-0.012055	0.053523	0.000203	-0.014158	0.013295	0.008758	0.008109	0.065948	0.023739	0.009627	-0.018276	0.015413	-0.001601	-0.001414	0.002874	-0.026459	0.008316	0.008119	-0.02036	-0.004136	0.011571	0.025576	-0.021835	0.02013	0.003462	0.005792
x35	0.011495	0.028179	0.010818	0.008441	-0.051781	0.014028	0.013079	-0.016329	-0.003181	0.030608	-0.005257	0.012638	-0.044729	0.000273	-0.012235	-0.039361	-0.009102	0.017105	-0.03919	-0.010283	-0.007066	-0.012765	-0.017004	0.009255	0.002771	-0.012387	0.002924	-0.008546	0.036983	-0.028364	-0.037112	-0.002933	0.018388	-0.007905	-0.005148	-0.046744	-0.025744	0.01354	-0.026291	0.005981	-0.004122	0.039965	0.020719	-0.006046	0.004312	-0.03207	0.055793	0.008555	0.021409
y35	0.011624	-0.003501	0.030957	0.02669	-0.01065	0.017017	0.009067	-0.010492	-0.0224	-0.054839	-0.016186	-0.060266	0.005421	0.011176	-0.005443	0.012407	-0.015589	-0.013805	0.002641	-0.046701	-0.046224	0.018193	0.007437	-0.013203	-0.020726	0.007123	-0.026555	-0.026773	0.006746	-0.018448	-0.030503	0.018842	-0.018187	-0.030971	0.020007	0.014282	-0.020547	0.00233	0.027535	0.010939	-0.01119	-0.015679	0.023588	0.003613	-0.01316	0.01076	0.016052	-0.030625	-0.001902
z35	0.047788	-0.037615	-0.019605	-0.006611	-0.005548	0.025867	0.006218	0.012392	0.015071	-0.057448	0.011059	-0.032959	-0.014768	-0.02519	0.025401	0.024961	0.014919	0.026172	0.023993	-0.011499	0.017775	-0.0099	-0.039603	-0.028857	0.016763	0.034227	0.02694	-0.048765	0.022762	0.003032	-0.029431	0.019803	-0.029831	0.013244	-0.009349	0.015444	-0.057433	0.006617	0.005695	-0.013549	-0.011133	-0.041446	-0.004099	-0.014501	0.057135	0.017317	-0.029223	0.008177	-0.013808
x36	0.043923	0.017828	0.003973	0.001745	0.067542	0.058208	-0.009971	-0.02901	0.025635	0.009356	-0.05744	0.010841	0.026369	-0.010538	-0.016371	-0.000357	0.016546	-0.024993	-0.012658	0.004997	-0.030265	0.028825	-0.000418	-0.002006	0.01725	-0.017455	0.000163	0.026453	-0.017007	0.000278	0.02143	-0.02311	-0.005395	0.001915	0.010815	0.013164	0.011593	0.010654	0.028859	0.030514	-0.022084	-0.011702	-0.018566	-0.005844	-0.008943	-0.006757	0.007127	0.025672	0.009484
y36	0.000908	0.021116	0.005473	0.003621	-0.043108	-0.006885	0.010409	0.024723	-0.006271	0.013215	0.01573	-0.033146	-0.035679	-0.006467	0.020349	-0.007335	-0.005314	-0.017818	0.014832	0.023987	0.024726	-0.013907	0.001362	-0.006235	-0.003126	-0.009289	0.02451	0.011416	-0.024394	0.007751	0.009896	-0.013124	-0.012956	0.000957	-0.029816	-0.026056	0.017259	0.048127	-0.009068	0.008371	-0.042008	-0.008523	-0.002761	0.014393	-0.009442	0.013827	-7.4e-05	-0.006712	-0.022673
z36	0.018585	-0.014144	-0.013747	-0.006988	0.033376	-0.005441	0.018466	0.014086	0.004149	-0.009225	0.006319	-0.005437	0.011835	0.000524	0.02025	-0.016513	0.003319	0.000834	0.002115	-0.019427	0.008855	-0.020537	0.011159	-0.009245	0.029505	0.00589	0.01929	0.008264	0.000989	-0.008307	0.013287	-0.00231	0.009069	-0.016658	0.011352	-0.020777	0.009327	-0.004543	-0.008208	0.009381	0.005304	0.001121	-0.015651	0.013619	-0.001358	0.001902	0.025403	-0.006122	-0.012254
x37	-0.00074	-0.020398	-0.039578	0.014034	-0.008913	-0.012167	-0.001188	0.013053	-0.004236	-0.027122	0.049231	0.03715	0.02614	0.043009	-0.013833	0.01482	-0.038001	-0.02803	0.00642	-0.055598	-0.036532	-0.002699	-0.064864	0.017594	0.039009	0.004285	0.038672	0.013539	-0.008987	-0.012171	0.022463	-0.051371	0.012333	-0.024826	-0.01568	0.056075	-0.045777	-0.01654	0.020843	0.043078	0.026234	0.019127	-0.039414	-0.007496	0.023575	0.023537	0.035035	0.004873	0.003621
y37	-0.011989	0.014546	-0.012294	-0.024041	-0.000962	-0.003746	0.009007	-0.002676	-0.049529	0.017678	0.016809	0.02996	0.023948	-0.01491	0.001763	-0.00658	-0.028265	0.043182	-0.024943	-0.044716	-0.014739	-0.004363	-0.030556	-0.021559	0.042067	-0.007041	-0.01402	-0.008478	-0.011295	-0.037375	-0.030473	-0.056392	0.025993	0.014494	0.012032	0.021997	-0.033201	0.059156	0.068519	0.022909	-0.026281	-0.051508	-0.087425	-0.034001	-0.025554	-0.01411	0.027329	-0.027908	-0.060268
z37	-0.023357	0.046095	-0.008426	0.041447	0.001594	-0.022347	-0.057664	-0.085251	0.050506	-0.057876	-0.006441	-0.067127	-0.020458	0.050812	-0.037546	0.020992	0.115399	-0.041706	0.034689	0.11178	-0.002117	-0.028875	0.018285	0.079827	-0.040616	0.030375	-3.4e-05	-0.062792	0.015567	0.027038	0.068289	0.055791	-0.043699	0.009675	0.051601	-0.006341	-0.016278	0.003195	-0.056028	-0.086127	0.02304	0.087023	0.035885	0.019973	-0.030957	0.000769	-0.007228	-0.015433	0.041248
x38	0.034881	0.0074	0.001245	-0.012426	0.007917	-0.002825	0.016242	0.012168	-0.022674	0.00879	0.032227	-0.036778	0.00372	-0.014993	0.001415	0.019033	0.031179	0.033495	0.004145	-0.037209	0.009806	0.000761	0.013118	0.037691	-0.032401	-0.008283	0.040007	0.002306	-0.026883	-0.025484	0.024619	0.013742	0.02352	-0.00631	-0.012627	0.001259	0.021119	-0.005724	0.010285	-0.026369	-0.004287	0.032093	-0.030465	0.001573	0.003068	0.004789	0.021591	-0.002429	-0.016774
y38	0.027095	-0.032714	0.033707	-0.013962	0.022192	-0.002466	0.002817	-0.012716	0.032312	0.010146	0.00504	0.016705	0.00216	-0.021496	-0.015663	-0.010737	-0.033423	0.022174	-0.000321	0.001651	-0.027067	0.006635	-0.006061	0.028865	-0.016728	0.045002	0.010958	-0.01147	0.009726	-0.029149	0.029098	0.028062	-0.011482	0.001732	-0.006498	0.003366	0.018708	0.031534	0.017728	0.018404	0.013176	0.021891	-0.016121	-0.020259	0.014401	0.002238	0.018871	0.052092	0.018586
z38	-0.031462	-0.017715	0.017316	-0.051905	-0.038164	-0.033828	0.035733	0.057445	-0.04789	0.015205	-0.001995	-0.018918	0.052905	0.046035	-0.002988	-0.020043	0.030264	-0.052301	0.023894	0.016804	0.045845	0.027367	-0.020494	0.042029	-0.018884	0.012403	0.018942	-0.010355	0.039522	0.043192	-0.048939	-0.008406	0.024265	0.013583	-0.006731	-0.004212	0.004268	-0.002081	0.013415	-0.022232	-0.063009	-0.005071	0.000325	0.019539	0.019241	-0.012093	0.005098	0.009068	-0.005739
x39	-0.009423	0.028115	0.084343	0.001041	-0.017372	0.049699	-0.04725	0.046023	0.012781	-0.020247	0.062701	-0.007937	-0.010997	-0.001249	-0.012045	-0.033478	-0.01328	-0.000824	0.029057	-0.008494	-0.005273	0.00434	-0.01156	0.011795	0.014561	-0.017963	-0.002292	-0.025336	-0.019795	-0.001734	0.032568	-0.01363	-0.026284	-0.043509	0.015074	0.014851	0.012938	0.014755	0.030146	-0.024138	-0.009581	0.009823	-0.011221	0.018738	0.0265	-0.028014	-0.015965	0.001712	0.005168
y39	0.036334	-0.052512	0.060677	0.075591	0.008201	-0.050167	-0.044925	-0.031058	-0.038173	-0.006927	0.028153	0.046829	-0.002348	-0.028379	0.029284	-0.009368	0.028405	-0.008028	-0.026397	0.013998	0.043941	-0.017563	0.039462	0.015718	0.030099	-0.014366	-0.014686	-0.001853	-0.005644	0.012744	0.014044	-0.005772	-0.01611	0.016517	-0.007921	0.009126	0.006092	-0.010531	-0.011292	-0.029882	0.004156	-0.009211	-0.037866	0.020208	0.00831	0.015845	0.021684	0.014185	0.001076
z39	0.067995	-0.006391	0.009919	-0.052776	-0.039034	-0.015595	-0.051634	-0.03321	0.02518	0.029137	0.001309	0.007401	0.000277	-0.025569	0.025944	0.019735	-0.014912	0.000776	-0.004947	0.013537	-0.004614	0.027941	-0.026779	0.019724	0.02078	-0.032698	-0.028302	0.01736	0.017221	0.009464	-0.028376	-0.011839	0.020133	0.009666	-0.012697	0.01697	-0.012781	-0.002558	-0.040671	-0.019533	0.018774	-0.026469	-0.026203	-0.000872	-0.03082	-0.020948	-0.04268	0.024454	-0.039983
x40	0.018363	0.020236	-0.005128	0.013938	-0.061436	-0.00544	0.030048	-0.010726	-0.002815	0.025111	-0.003665	-0.009345	-0.054659	-0.036353	0.000332	0.038269	-0.033961	-0.029594	-0.01628	0.02111	-0.017336	-0.016327	-0.038172	-0.036223	0.034651	0.089428	0.060575	0.000424	0.023634	-0.015775	-0.005674	0.010968	-0.020446	0.01902	-0.026956	0.015038	-0.007574	-0.06158	-0.024956	0.021571	0.106211	0.020542	0.067802	0.036132	-0.060924	-0.060883	0.004993	0.081228	0.009896
y40	-0.002484	0.040371	-0.007144	-0.001775	-0.000642	0.007789	0.020235	-0.006684	0.018252	-0.011126	-0.047647	-0.070463	0.013379	0.012158	0.023273	0.006658	-0.001831	-0.031566	0.041296	-0.024533	-0.045807	0.042478	-0.030598	-0.032338	-0.00263	-0.067519	0.034198	0.043299	0.027778	4.2e-05	0.037354	-0.045115	-0.002451	0.048518	-0.043988	0.077373	0.017169	-0.094745	-0.00638	-0.03443	0.170906	0.024917	0.034532	-0.039645	0.035329	-0.02432	-0.025908	-0.025867	-0.042395
z40	0.024715	-0.004895	-0.052387	0.037122	0.013096	0.001334	0.04373	0.004369	0.03322	-0.023882	-0.013065	-0.026917	0.035644	-0.01496	0.04564	-0.058645	0.058581	-0.020217	0.079531	-0.022354	-0.017091	0.021365	-0.00987	-0.003642	-0.04011	-0.099981	8e-06	0.031604	-0.022407	-0.021015	0.021433	0.012295	0.003309	0.008286	-0.04089	0.050168	0.080548	0.002882	0.04481	-0.084252	-0.049544	0.020423	-0.019308	-0.080463	0.037074	0.078793	-0.015744	-0.062162	0.037698
x41	-0.023364	0.012598	0.037449	-0.00108	0.005917	-0.007909	0.040018	-0.043449	0.033833	0.010113	-0.017437	0.018691	0.008024	-0.000808	0.050802	-0.001061	-0.014751	-0.026809	-0.007476	-0.003543	8.9e-05	0.007657	0.006995	0.018166	-0.01827	0.031375	-0.033257	-0.032024	-0.020159	0.020885	0.001376	-0.035873	0.003125	-0.000981	-0.008211	0.003449	0.036056	-0.007707	-0.001351	-0.035017	-0.002148	0.004843	-0.004563	0.00648	0.01233	0.000584	0.002004	0.007533	-0.018868
y41	0.009242	-0.013204	-0.015165	0.000973	0.001109	0.011306	-0.029934	0.006679	0.008011	0.016714	-0.002789	-0.009686	-0.021789	0.045387	0.02227	0.008872	0.006044	-0.027746	-0.008175	-0.02175	0.020292	0.006309	-0.0097	-0.01205	0.004017	-0.019084	0.008086	0.025298	-0.029935	-0.004016	-0.038472	-0.012156	-0.03672	-0.014788	-0.008574	0.007992	-0.009022	0.009985	-0.020395	-0.008716	0.003552	-0.00649	0.018857	-0.007184	-0.008267	0.038018	0.006928	-0.007962	0.007497
z41	-0.026144	-0.030271	0.014299	-0.015697	-0.003937	0.014276	0.003465	0.007076	0.014954	-0.011714	0.013979	0.012447	-0.040676	0.0096	-0.001564	-0.006038	0.018737	0.002407	-0.007149	0.02312	-0.016009	0.009992	0.015312	-0.02793	0.006892	-0.008973	0.000447	0.01242	0.006768	-0.013304	0.014622	0.014423	0.009427	0.004982	0.026411	-0.01217	-0.028527	0.005872	-0.021277	0.005786	-0.011286	0.012088	-0.031011	-0.0182	0.020222	-0.00595	0.004416	0.019826	-0.010408
x42	0.008952	0.034372	-0.037158	-0.023252	-0.01696	-0.029228	0.014639	-0.02217	0.005779	-0.024549	-0.003453	-0.006184	0.047881	0.018363	0.061503	-0.08429	0.0295	0.004673	-0.079007	0.013265	-0.002234	0.013019	-0.003016	-0.052603	-0.006574	0.013509	0.004668	-0.018967	-0.002747	-0.03633	-0.002675	0.076422	-0.002351	0.048031	0.017961	-0.010951	-0.066199	0.042009	-0.037334	-0.017474	0.048136	-0.016538	0.035688	-0.035007	0.051911	0.041478	-0.002302	-0.039557	-0.017663
y42	-0.00029	0.020813	-0.006843	-0.004038	0.038231	0.029741	0.020356	0.008708	0.002338	0.018018	-0.016679	-0.007615	-0.022512	0.057967	-0.059726	0.015877	0.024562	0.024496	-0.073812	0.011518	0.037528	0.005126	0.012326	0.012897	-0.045095	0.019409	-0.011486	0.007309	0.017384	0.024514	0.026775	0.054925	0.028393	-0.034039	0.012342	-0.041594	0.013291	0.020628	-0.032198	0.013103	0.052336	-0.00677	-0.030032	0.010714	-0.05157	0.014817	0.008577	-0.013977	-0.006899
z42	0.010454	-0.018952	-0.031487	0.073069	0.003732	0.003359	0.065756	0.028543	0.026982	0.042877	0.039229	0.007707	-0.043014	0.003543	-0.045311	-0.021788	0.04643	-0.022486	-0.052734	0.055783	0.0629	-0.03647	-0.024411	0.11044	-0.028314	-0.057518	-0.00851	0.052686	-0.0315	0.013829	0.07977	-0.033885	-0.020832	-0.025894	0.021572	0.026678	0.044861	0.010465	-0.004194	0.062596	-0.002293	-0.044726	0.079597	-0.03821	-0.006534	-0.034346	-0.029793	-0.047086	0.025377
x43	0.053686	0.006343	0.005567	-0.006237	0.086911	0.068361	-0.021326	-0.012227	0.021784	0.001751	-0.044472	0.020398	0.032779	-0.008618	-0.034753	0.024898	0.031701	-0.023164	-0.01914	0.009368	-0.014239	0.015681	-0.012466	0.024725	-0.018021	-0.022233	-0.008099	0.005801	-0.01102	0.006175	-0.015421	-0.016165	0.009583	-0.004401	-0.014967	0.025511	-0.01913	0.000276	0.036747	0.027653	-0.028205	-0.029301	0.011945	-0.019172	0.015167	-0.014688	0.015025	0.032215	-0.017197
y43	0.006213	0.00954	0.012936	0.000435	-0.031396	-0.011897	0.012598	0.027517	-0.010242	0.018532	0.039336	-0.018909	-0.035858	-0.037122	0.028821	-0.002919	-0.013286	-0.023403	0.026806	0.007151	0.030464	-0.014596	-0.006571	0.01351	0.00485	-0.020509	0.02532	0.016101	-0.022609	0.018368	-0.014336	-0.018598	-0.001839	0.001565	-0.013949	-0.008944	0.013904	0.02472	-0.019377	0.036543	-0.017667	0.011763	0.000718	0.01619	0.0107	-0.023258	0.019557	0.013622	-0.02457
z43	0.002748	-0.018487	0.008348	-0.025899	0.044023	0.003654	0.012693	0.007932	-0.00339	0.010357	-0.018124	0.003513	0.017638	0.018571	0.005768	0.01265	0.010978	-0.006724	-0.015884	-0.033229	0.005198	0.001075	-0.004798	-0.011579	0.058937	0.007226	-0.00772	0.010382	0.014903	0.011983	0.056722	0.016831	0.014108	-0.020373	0.015325	-0.000468	-0.00168	0.004131	-0.016152	0.000943	0.001261	-0.007551	-0.004724	0.021483	0.01977	-0.022749	0.016409	0.008108	0.00329
x44	-0.008382	0.007368	-0.03591	-0.009031	-0.010499	-0.019469	-0.016579	-0.014321	0.004287	-0.002994	0.004511	0.011454	0.027101	0.016095	0.000838	-0.034165	-0.006677	-0.000859	-0.057304	0.001649	-0.00338	-0.014761	0.020315	-0.004869	-0.027417	-0.005225	-0.003496	0.012194	0.002264	-0.013977	-0.01136	0.037484	0.016612	0.020805	-0.014728	-0.003493	-0.01755	0.007702	-0.00938	-0.012444	0.008889	-0.010023	0.016891	0.008631	0.000906	0.015327	-0.014358	-0.012745	0.015104
y44	-0.006864	0.016646	-0.009856	0.000991	0.01853	0.020576	0.001036	0.013317	0.018132	0.005129	-0.025858	0.006387	0.013348	0.023731	-0.022412	-0.000548	-0.016547	0.025087	-0.008167	-0.006389	0.003679	-0.022829	-0.009952	-0.000714	-0.021822	0.032966	0.018106	-0.011257	0.014528	-0.001516	0.015405	0.001978	0.006085	-0.026038	0.005348	0.001955	0.009155	-0.036062	-0.023301	-0.013869	-0.018104	-0.01666	-0.044792	-0.004246	0.004818	0.015723	-0.00217	0.009419	-0.004953
z44	0.021591	8e-06	-0.011388	0.046005	0.007706	0.026232	0.021417	0.001705	-0.001879	0.046399	0.02733	0.00294	0.014547	-0.003819	-0.010504	0.010932	-0.021413	0.01344	-0.017256	0.024291	0.015747	0.016139	-0.001455	0.026557	-0.015921	-0.005262	-0.000567	0.014124	-0.000738	0.009965	0.023795	-0.014874	-0.039373	-0.000261	0.002618	-0.005727	-0.029578	0.007043	-0.016632	0.020305	0.000662	-0.029661	0.007393	0.008948	0.023234	-0.004475	0.010007	-0.00261	-0.015434
x45	-0.004547	-0.036933	-0.035056	0.014879	-0.00437	-0.012692	-0.021092	0.026185	-0.008796	-0.018493	0.038046	0.029219	0.012655	0.015334	-0.014819	0.010333	-0.037486	-0.02687	0.025485	-0.054016	-0.036412	0.026254	-0.058258	0.018363	0.032064	0.00858	0.008499	0.020665	0.003959	0.01351	-0.002904	-0.027324	-0.004061	0.007591	-0.020738	0.050511	-0.043413	0.03393	-0.011729	0.050778	-0.003576	0.037178	-0.000795	0.010833	-0.010515	0.018995	-0.016358	-0.039989	-0.025081
y45	-0.015246	0.012713	-0.014082	-0.019302	-0.013486	-0.000453	-0.005387	-0.006	-0.029457	-0.002261	0.000739	0.003866	0.024791	-0.033878	0.003066	-0.011494	-0.005704	0.017491	0.003783	-0.036421	0.020392	0.003892	-0.016053	0.013104	0.023152	0.026044	-0.041999	0.015244	0.030781	-0.000151	-0.020901	-0.01621	-0.049439	0.005222	0.027577	0.061757	-0.038499	0.053941	0.026348	0.001823	-0.053187	-0.008117	-0.055374	-0.003559	-0.052287	-0.031065	-0.030402	-0.083198	-0.070501
z45	-0.023817	0.050041	-0.010797	0.03995	0.01089	-0.029535	-0.042558	-0.055497	0.018328	-0.016757	-0.004321	-0.056188	0.018298	0.055477	-0.021412	0.035615	0.059757	0.002411	-0.031237	0.069106	-0.017127	-0.065825	-0.034206	0.024369	0.009904	-0.009548	0.034027	-0.088979	-0.008544	-0.015685	0.026455	-0.035001	0.037542	-0.057467	0.022962	-0.034249	-0.023181	0.028319	0.000477	-0.064669	0.038298	0.019799	-0.047069	-0.026083	0.036896	0.033677	0.002518	0.00363	0.020922
x46	-0.02448	0.009851	0.030695	0.00662	0.00796	-0.011133	0.032178	-0.030138	0.031555	0.01648	-0.03086	0.014541	0.017689	-0.019332	0.036695	-0.009727	-0.014184	-0.019616	-0.013289	0.005019	-0.015619	0.005917	-0.003773	0.023668	-0.018088	0.028887	-0.029621	-0.020511	-0.015482	0.026787	0.00105	-0.026194	-0.009602	-0.002805	-0.020078	0.008917	0.013714	-0.009819	-0.004961	-0.02898	0.004187	0.004735	-0.004141	0.02475	0.010229	-1.3e-05	0.023682	0.005407	-0.020406
y46	-0.006008	-0.013176	-0.030718	-0.003332	-0.009536	0.017152	-0.023427	-0.007288	0.007909	-0.007849	0.003218	-0.020854	-0.026887	0.01667	0.015454	0.004631	-0.01527	-0.045502	-0.022269	-0.020714	0.025002	0.019089	-0.003574	-0.016665	-0.009668	-0.019174	0.0081	0.002505	-0.017524	0.006595	-0.020672	-0.014397	-0.021773	-0.019264	-0.004712	-0.000113	-0.011367	-0.010583	-0.031331	0.012723	-0.006069	-0.001744	0.021338	-0.01376	-0.0046	0.01361	0.013914	0.012906	0.002927
z46	-0.03286	-0.015854	0.012304	-0.000352	-0.005206	0.016129	-0.000945	0.02509	0.03371	0.004253	-0.00869	0.014511	-0.034347	0.015419	0.013309	0.002276	0.015673	0.007926	-0.011139	0.012109	-0.001069	0.010731	0.014604	-0.01841	0.007355	-0.015178	-0.007494	0.025501	-0.005417	-0.027302	0.007922	0.013149	0.003766	0.003883	0.013219	-0.014313	-0.02678	0.004958	-0.006298	-0.014193	0.019201	0.00471	-0.019181	0.01121	0.023637	0.003388	0.006947	0.013826	-0.009433
x47	0.016883	0.024286	-0.031862	-0.006687	0.022817	0.016921	0.011404	0.040268	-0.00467	0.001877	-0.00265	0.029645	0.007648	-0.028114	0.008242	0.054164	-0.053857	-0.042983	0.036159	0.063615	0.046726	-0.050402	0.008047	-0.038194	0.040908	-0.045593	-0.03233	-0.068788	0.043382	0.018312	-0.039934	0.032246	0.004836	0.004062	0.04325	0.006113	0.001402	0.033094	-0.005674	-0.031776	0.019116	0.015524	0.00815	0.023745	0.00547	0.028708	-0.029237	0.024625	-0.012976
y47	-0.005592	0.008078	0.007568	-0.019171	0.005876	0.00744	-0.013609	-0.00373	0.01383	0.025192	0.024241	0.010152	0.001442	-0.001983	0.021566	-0.018245	0.023963	0.007254	0.022956	-0.00989	0.000384	-0.005384	-0.002988	-0.011671	0.006952	0.002091	-0.002568	0.021915	-0.01443	0.033347	-0.003803	-0.015031	0.060273	0.026258	0.024431	0.018893	-0.039954	-0.024881	-0.010317	0.024648	-0.006021	-0.018936	0.012496	-0.026746	0.011151	0.024614	0.036579	0.02828	0.039231
z47	-0.003137	0.021986	0.007417	-0.016321	0.039532	-0.041916	0.003019	0.007816	-0.029862	-0.011489	-0.030774	0.035725	-0.034612	-0.028991	0.004084	0.041703	-0.039643	-0.015289	0.000989	-0.029678	-0.006927	-0.033212	-0.022156	-0.014115	-0.018986	-0.033189	-0.010747	-0.015442	0.004943	-0.010407	0.009585	0.013806	-0.031368	-0.015203	0.01007	0.020032	-0.009749	-0.013944	-0.000816	-0.027897	0.018665	-0.007495	0.012576	0.012441	0.01854	-0.011423	-0.043325	-0.027748	-0.017691
x48	-0.025556	-0.018315	0.012915	0.014889	0.011229	-0.013321	0.00933	-0.012771	0.019347	0.003711	-0.041888	-0.004501	-0.001174	-0.032734	0.020353	-0.011312	-0.006765	-0.020058	-0.014444	0.003393	-0.023727	0.005095	-0.010105	0.022702	0.005814	0.007389	0.010758	-0.007341	-0.022436	0.034611	-0.007895	-0.005339	0.007553	-0.040294	-0.010292	-0.00619	-0.004141	0.016751	-0.029194	-0.01457	0.014215	-0.019437	-0.005981	0.02799	0.006369	0.01199	0.013392	0.025461	0.029592
y48	-0.016691	-0.006323	-0.040564	-0.010012	-0.019374	0.014698	-0.01419	-0.016273	0.001539	-0.037999	0.002537	-0.028705	-0.027206	-0.027031	-0.002359	-0.001892	-0.025534	-0.055756	-0.040178	-0.020747	0.036016	0.026217	0.018401	-0.010649	-0.004135	-0.018147	0.005889	-0.000823	-0.002595	0.036312	0.003578	-0.003073	0.00756	-0.01622	0.008646	0.003598	0.013487	0.003544	-0.040884	0.013523	-0.002131	-0.001425	-0.008159	-0.002617	0.007471	0.000623	0.004804	0.037412	0.008621
z48	-0.03028	0.011908	0.012372	0.01893	-0.01355	0.01032	-0.017214	0.050657	0.044564	0.031796	-0.037827	0.013393	-0.004335	0.005272	0.016925	0.000164	0.004012	0.011975	-0.002063	-0.001193	0.006741	0.00246	0.018649	-0.000979	0.00389	-0.004988	-0.018207	0.016753	-0.013943	-0.032806	0.005974	0.017469	-0.002725	0.031185	0.001828	0.002188	-0.025171	-0.025616	0.026936	-0.009878	0.019823	0.022494	-0.003534	0.021883	0.007955	-0.006972	-0.01225	-0.017838	-0.004922
x49	0.008257	0.014887	-0.028538	-0.003067	-0.024678	-0.006177	0.018135	-0.002159	0.009223	-0.007514	0.014844	0.00459	0.00015	0.007193	0.023721	-0.008285	0.009115	0.051112	0.019169	0.004395	0.04022	0.006528	0.046911	-0.009717	0.036526	0.012155	-0.053439	-0.0021	0.025808	0.053037	-0.009035	0.00299	0.003126	-0.030387	0.015137	0.018535	-0.002411	-0.048497	-0.019495	0.041715	-0.015811	0.076553	0.027161	-0.003015	0.032364	-0.02065	0.043168	-0.072048	-0.011166
y49	-0.004147	-0.006625	-0.000442	-0.005883	0.008712	0.021362	-0.008872	0.000628	-0.00552	0.031852	0.027951	0.01353	-0.000625	0.008774	-0.006029	0.008982	0.033899	0.005891	0.013261	-0.041356	-0.011402	-0.018547	0.019738	-0.017975	0.001627	0.024401	0.00169	-0.010025	0.006281	-0.016094	-0.016794	-0.001755	0.008934	-0.006492	0.059606	0.018694	-0.009363	0.034801	0.023156	0.005685	0.01049	-0.053598	0.005011	0.013363	-0.001393	0.016592	0.021748	-0.012967	-0.011693
z49	0.00599	0.022146	0.007169	-0.005273	0.007926	-0.062699	0.009419	-0.013112	-0.007086	-0.04629	-0.039164	0.028997	-0.067394	0.007099	-0.013635	0.003288	-0.041279	0.048438	0.041637	-0.009579	-0.025092	0.007237	-0.001589	0.002933	-0.062563	-0.043976	0.04058	0.020188	-0.04804	0.065736	-0.026636	-0.023929	0.043922	-0.019221	0.046091	0.051722	-0.053886	-0.02075	0.003186	-0.01215	-0.004246	-0.01876	-0.00904	0.014059	-0.032319	-0.042361	0.031006	-0.007652	-0.010292
x50	0.035632	-0.00668	-0.01268	-0.005335	-0.018556	0.035158	0.009991	0.022373	-0.036157	-0.009798	0.024055	-0.002411	0.004283	-0.046658	-0.00977	0.04488	0.012124	0.023073	0.003139	0.005769	0.011562	-0.022947	-0.003582	0.042026	-0.072095	0.011312	0.004015	-0.054286	-0.070532	0.004517	-0.036267	-0.023312	0.035904	0.043084	-0.013181	-0.026255	0.0342	-0.037878	-0.008085	0.018548	0.031196	0.020459	0.011793	-0.013503	0.018711	0.03147	0.024904	-0.025222	-0.018078
y50	0.009555	0.018521	0.016345	-0.02016	0.063676	-0.013074	0.00532	0.012297	0.041071	0.017359	0.018063	0.044821	-0.016755	0.006271	-0.006635	-0.025342	-0.024196	-0.0413	0.024003	0.022565	0.029559	0.009013	0.006281	0.025864	-0.004519	0.001506	0.020382	0.003541	0.062702	-0.006513	-0.01602	0.017342	-0.009866	-0.023376	-0.004959	0.026003	-0.034013	0.020298	0.020433	-0.030655	-0.013316	-0.023318	-0.008914	-0.00959	0.04362	-0.031897	0.022961	0.019137	-0.047409
z50	-0.01806	-0.024472	0.0196	-0.037028	-0.049522	-0.00234	0.010926	0.010051	-0.070736	0.02758	-0.001722	-0.035101	0.019318	-0.045855	0.040079	0.067852	0.020171	0.020225	-0.055078	-0.037791	-0.032205	-0.010278	-0.032824	-0.013805	0.022944	0.010236	-0.043963	-0.03105	-0.076918	0.045751	0.091792	-0.007979	0.049501	0.043239	0.020904	0.00957	-0.009739	0.006967	0.012873	0.06334	0.055547	0.007385	-0.018823	-0.027899	-0.031378	-0.004743	-0.011733	0.018733	0.076374
x51	0.016638	0.024417	-0.033836	-0.011878	0.031728	0.016861	0.013329	0.044686	-0.01341	-0.013851	0.008852	0.04152	-0.000919	-0.027442	0.002847	0.056629	-0.032203	-0.02337	-0.003658	0.0447	0.023272	-0.035366	0.02506	-0.014583	0.014714	-0.041241	-0.019177	-0.067409	0.02995	0.024933	-0.044044	0.032277	-0.04917	0.015615	0.040317	0.041736	-0.028463	0.005687	-0.015738	-0.023849	0.029649	-0.056719	0.031987	0.01572	0.002668	0.020055	-0.068733	0.052619	0.057126
y51	-0.00362	0.007449	0.009906	-0.01968	0.003403	0.009027	-0.020482	-0.007706	0.012469	0.028971	0.022617	0.01361	0.004017	-0.001182	0.014258	-0.027426	0.017664	0.009935	0.033377	-0.004682	0.015588	-0.001075	0.000589	-0.032786	0.021833	0.005722	-0.010479	0.033091	-0.042304	0.052458	0.028216	-0.006101	0.075537	0.029154	0.001299	0.021542	-0.062461	-0.02525	-0.01204	0.006877	0.040912	-0.024613	0.002806	-0.063267	0.007725	0.049105	-0.020817	-0.02803	0.066809
z51	-0.007442	0.029428	0.009098	-0.028173	0.058945	-0.042744	-0.00204	0.01395	-0.040059	-0.014013	-0.032017	0.046778	-0.037207	-0.034459	0.002356	0.060287	-0.037895	-0.023115	-0.02797	-0.022628	-0.011341	-0.038241	-0.014354	0.014069	-0.032258	-0.023853	-0.038486	-0.039487	0.030523	-0.038249	-0.003685	0.011714	-0.076755	-0.00199	0.00734	0.013364	0.001097	-0.004953	0.022989	-0.017544	0.006276	-0.024322	0.036285	0.024393	0.023056	-0.035989	-0.05468	0.036066	-0.057923
x52	-0.037038	0.001493	0.047505	-0.013717	-3.8e-05	0.019693	0.009263	0.003363	0.001823	-0.025284	0.003253	0.002396	0.001195	0.012088	0.012942	0.050452	0.022099	-0.002548	0.019943	0.016772	0.003166	0.001497	0.025953	-0.020654	0.003407	0.000548	0.026827	0.013489	0.006392	0.006008	0.003727	0.019299	0.00957	0.018932	-0.002956	0.013764	-0.008227	0.024847	-0.009117	0.029453	0.00907	0.00596	0.000994	-0.013749	0.000614	-0.004044	0.001887	0.003931	-0.014614
y52	-0.000522	0.00099	-0.013272	0.029885	0.01777	-0.024207	-0.004179	0.01411	0.021232	0.018832	0.007901	0.020772	-0.014279	-0.000683	0.026244	0.012368	-0.001229	0.014323	0.025215	-0.003047	-0.013463	-0.000769	-0.001556	0.001103	-0.003874	-0.009054	0.031061	-0.008821	0.004514	-0.010673	0.009638	0.017994	0.021135	0.016041	0.007935	-0.028733	-0.022772	0.016644	0.026418	0.017488	-0.004752	0.007322	0.024297	-0.020827	-0.001244	-0.006878	-0.021836	-0.011237	0.036001
z52	0.031915	0.009695	-0.001453	-0.023802	-0.024469	0.003662	0.003743	0.004482	-0.024217	-0.022948	-0.010624	0.025704	-0.000718	0.012183	-0.033445	-0.01857	0.002304	-0.024056	-0.004813	0.017652	-0.012491	-0.011479	0.02683	-0.033637	0.002253	-0.008297	0.014468	-0.013292	0.003468	-0.010193	0.036624	0.009718	0.016788	-0.022623	-0.001713	-0.008568	0.008478	0.006835	0.024208	0.012468	-0.007421	0.000693	0.024902	-0.006282	0.019657	-0.003759	0.003318	-0.016524	0.000805
x53	0.01119	0.025119	0.045817	0.012429	-0.047872	0.026474	-0.01046	-0.008024	-0.00228	0.013961	0.012023	0.000652	-0.026262	0.001351	-0.021911	-0.056989	-0.008637	0.007338	0.005545	-0.029175	-0.008563	-0.007634	0.008121	0.024879	0.004555	-0.023723	0.008245	-0.008339	0.009446	-0.036349	-0.021889	-0.028567	0.009153	-0.012931	0.02231	-0.00688	0.003071	0.012106	0.001623	0.011949	0.002884	0.023736	-0.006388	0.018587	0.017531	-0.027394	-0.008258	0.005184	0.018254
y53	0.024065	-0.018685	0.049118	0.043501	0.008483	-0.001764	-0.020499	-0.008502	-0.024437	-0.052327	0.002097	-0.018593	-0.010214	0.007261	-0.002256	-0.002652	-0.004099	0.026254	-0.06027	0.020306	0.004499	0.010571	0.020736	0.020469	0.007909	0.030393	-0.060842	0.008454	-0.026283	-0.028844	-0.015547	-0.010273	0.006255	0.025236	0.00063	0.019034	-0.006152	0.035157	0.036061	0.004839	-0.032637	0.003987	0.059399	0.010905	-0.02424	0.024246	0.04336	0.006773	0.080447
z53	0.054834	-0.01501	-0.02293	-0.04565	0.026009	0.041128	-0.019448	0.017883	0.042631	-0.04026	0.000515	-0.018364	-0.054483	0.001695	0.017	0.035262	7.6e-05	0.082836	-0.064745	0.071424	0.041952	0.036674	-0.051727	0.034665	0.002973	0.051969	-0.073585	-0.004598	-0.000878	0.030967	-0.02156	-0.02885	0.024929	0.071905	-0.020753	0.0065	0.015467	0.010469	0.008518	-0.015596	-0.013937	0.007565	0.034228	-0.02883	0.014423	0.035841	-0.003168	-0.017521	0.037821
x54	0.006295	0.011819	-0.032781	0.000205	-0.032517	-0.014408	0.015109	-0.008389	0.006613	-0.005585	0.013837	0.012307	-0.006062	0.025908	0.033329	-0.000276	0.027116	0.030763	0.043667	0.027317	0.014341	-0.005674	0.057451	0.029675	0.045161	-0.005413	-0.097186	0.015667	-0.00453	0.02163	-0.009517	-0.022691	0.000334	-0.068147	-0.040234	-0.053505	-0.0232	-0.068226	0.04847	0.037774	0.028099	-0.003264	-0.025323	0.011645	-0.009978	-0.036648	-0.028521	-0.003583	-0.022038
y54	-0.010608	0.003105	-0.000711	-0.002839	0.004903	0.01434	-0.003306	-0.003952	-0.001575	0.037876	0.025308	0.016807	-0.012602	0.012185	-0.008518	0.003152	0.039851	0.008665	-0.000228	-0.016115	-0.004628	-0.020761	0.021149	0.001416	0.002665	0.024241	-0.019942	0.001936	-0.00812	-0.008489	-0.014654	0.003566	0.003898	-0.031722	0.022484	-0.035034	-0.008419	-0.013312	0.022513	0.006289	-0.024608	-0.054971	0.011039	0.051095	0.0156	0.040552	0.00547	0.084571	0.049305
z54	0.00228	0.020026	0.000577	0.012227	0.011907	-0.048056	0.013987	-0.017064	0.001984	-0.02891	-0.018545	0.016831	-0.059012	-0.005991	-0.005174	0.005085	-0.00172	0.026817	0.023867	-0.023721	-0.045505	-0.008363	0.01206	-0.014581	-0.058453	-0.021345	0.02501	-0.01057	-0.01931	0.04938	-0.023672	-0.004825	-0.013846	-0.012944	0.006783	0.015235	-0.032839	-0.041962	0.007917	-0.017792	-0.032972	0.021614	-0.022378	0.032152	-0.019636	-0.011375	0.02975	-0.016651	0.010925
x55	-0.028553	-0.061361	-0.03059	0.009544	0.012627	-0.011365	-0.050209	0.014919	-0.045495	0.051961	-0.036491	-0.015092	-0.002929	-0.008894	-0.021888	-0.017201	0.018777	0.026954	0.032458	0.027117	0.049797	0.024764	-0.009498	-0.038308	-0.019383	0.015716	0.004501	-0.046706	-0.012946	-0.057236	-0.008026	0.006421	-0.005908	-0.014033	0.023303	0.002748	0.002606	-0.008803	0.003318	-0.033418	0.001905	0.03826	-0.015594	-0.06593	0.01372	-0.080503	0.049423	-0.002142	-0.046904
y55	-0.027146	0.024014	-0.017706	-0.010116	-0.022582	-0.005749	0.035583	0.00716	-0.005845	-0.01951	0.008843	0.014642	0.030185	-0.025287	-0.065035	-0.008498	0.002379	-0.000682	0.0256	0.015032	-0.001137	0.016849	-0.005748	0.017552	0.020378	0.006707	-0.002013	0.054714	-0.024647	-0.003922	-0.003777	-0.040866	-0.045892	-0.075359	0.03532	-0.086611	0.018774	0.047403	-0.025278	-0.018923	0.030767	0.021554	0.071851	-0.04879	-0.012551	0.017088	0.01348	0.003656	0.010105
z55	-0.00602	0.018832	0.01677	0.055633	0.00836	0.04507	-0.019653	-0.001839	-0.086532	-0.030788	-0.004113	0.017851	0.018477	0.007466	0.043727	-0.0225	-0.022084	0.004245	0.004628	-0.03227	0.028856	-0.024406	-0.007074	0.025203	0.004131	0.038363	0.003155	0.039191	0.008835	0.018339	-0.043615	-0.011901	-0.00766	-0.025935	0.021441	-0.037465	0.04059	0.032492	-0.028276	0.007982	0.005098	0.032109	0.000431	-0.064338	-0.050893	-0.001462	0.034235	0.033388	0.013498
x56	0.039697	0.012524	-0.007741	-0.006562	0.057348	0.051923	-0.009489	-0.001634	0.017698	0.002315	-0.031597	0.015291	0.02584	-0.018161	-0.014164	0.024339	0.009354	-0.031836	0.008328	0.024973	0.00784	0.006778	-0.013192	0.005367	0.003684	-0.026644	-0.013469	-0.005923	-0.011691	0.016596	-0.015058	-0.008137	0.01387	-0.005104	-0.005393	0.009006	-0.014063	0.001763	0.000747	0.025184	-0.011347	-0.020266	0.005955	0.001682	0.005111	-0.005636	0.019975	0.023265	0.020196
y56	-0.001661	0.017161	0.00176	-0.007301	-0.007934	-0.003954	0.004838	0.019904	0.000525	0.023815	0.027297	-0.001446	-0.026536	-0.018439	0.024707	0.002673	-0.001783	-0.01816	0.015389	0.008286	0.019313	-0.02583	-0.000133	-0.000783	-0.004245	-0.025594	0.014974	-0.000941	-0.006647	-0.000852	-0.01052	-0.009505	0.003552	0.008429	-0.008652	0.017193	-0.003038	0.004667	-0.005186	0.010453	0.001786	0.011372	0.030619	0.004547	-0.003055	-0.004998	0.004192	0.005936	-0.007094
z56	0.001646	-0.009291	0.006166	-0.013916	0.033811	-0.009324	0.015632	0.006503	-0.011568	0.005472	-0.014484	0.007805	0.000387	-0.003756	0.009588	0.012336	-0.000113	-0.008345	-0.006322	-0.037764	-0.006938	-0.012729	-0.010141	-0.014357	0.03452	-0.002704	-0.009276	0.010578	0.001186	0.004287	0.052488	0.02171	0.000741	-0.018242	0.013504	-0.005307	0.000254	-0.009585	-0.03185	0.00941	0.0138	-0.016355	-0.007904	0.009915	0.016061	-0.010223	0.013853	-0.014581	0.005089
x57	0.000333	0.012863	-0.039207	-0.01193	-0.010507	-0.028245	3.5e-05	-0.028527	0.003523	-0.029008	0.005454	0.015487	0.029718	0.044503	0.016444	-0.047266	0.025931	0.011075	-0.055473	-0.013045	0.011792	0.004136	0.018602	-0.010592	-0.041351	0.010324	-0.01311	0.02188	-0.019803	-0.015299	-0.003117	0.038883	-0.002066	0.01979	-0.003737	0.016182	-0.011058	0.042476	0.016865	-0.005421	0.012514	0.011687	0.02054	-0.001346	0.018231	-0.009536	-0.031125	-0.003612	0.001317
y57	-0.008563	0.020445	-0.011618	-0.003725	0.019393	0.015994	0.015122	0.008521	-0.002762	0.008409	-0.022831	0.013323	-0.021948	0.042193	-0.042064	-0.002675	0.017704	0.025209	-0.034322	0.011594	0.037537	-0.003856	-0.01118	0.027015	-0.013082	0.009898	-0.012806	0.032173	0.004153	0.01082	0.033678	0.03397	0.007313	-0.023558	0.004438	-0.027052	0.008459	-0.015105	-0.002535	-0.045083	-0.005708	-0.017141	-0.020247	-0.011729	0.00186	0.035745	-0.003617	0.001681	0.02052
z57	0.007677	-0.001139	-0.015324	0.057607	0.013734	-0.001104	0.052359	0.014096	-0.004819	0.053824	0.045751	-0.01271	0.001887	-0.00078	-0.0331	0.005275	0.004539	-0.015141	-0.039088	0.040007	0.012415	0.058166	0.031631	0.043491	0.006456	-0.003358	-0.022403	0.010222	-0.039687	0.002411	0.010575	-0.019972	-0.004064	-0.009037	0.008394	0.013604	-0.035751	0.019547	0.002076	0.009503	0.003024	-0.019512	0.031031	-0.020873	0.015137	0.001348	0.007099	-0.012101	-0.01595
x58	-0.037466	0.003948	0.042506	-0.004985	0.00377	0.021053	0.038327	-0.032841	0.017695	-0.017779	-0.02163	0.031127	-0.009652	0.028334	0.061199	0.066083	0.027992	-0.009418	0.007173	-0.014818	0.008135	0.002761	0.021559	-0.003395	-0.013794	0.002834	0.029736	-0.013334	0.002489	-0.016746	-0.005971	-0.001992	0.019429	0.030372	-0.002855	0.008564	0.012933	0.037533	0.005244	0.028825	-0.008533	0.012224	-0.010427	-0.007881	0.003617	0.012314	0.021425	-0.011024	0.020661
y58	0.001028	0.018401	-0.020202	0.004573	0.029318	-0.001805	-0.025641	0.001895	0.010442	0.036186	0.016817	0.006633	-0.049305	0.043861	0.058516	0.025424	0.009423	-0.013926	0.030825	-0.012243	-0.023454	0.014311	0.002588	0.009667	-0.004191	0.009577	0.007648	-0.002435	0.003403	-0.02716	0.01014	0.01897	0.036046	0.014759	0.002994	-0.000719	0.003937	0.028046	-0.00069	0.012701	-0.009684	0.003959	0.005374	-0.026439	-0.004983	-0.008417	0.000349	-0.003015	0.009908
z58	0.012168	-0.000106	0.012592	-0.01791	-0.021246	0.008701	0.00077	0.026	-0.013831	-0.045368	0.011503	0.040966	-0.033016	0.009028	-0.008465	-0.022247	0.033848	-0.039225	-0.014346	0.020854	-0.033335	0.007904	0.016931	-0.039714	-0.005599	-0.002616	0.005843	-0.017529	-0.002891	-0.025392	0.03392	0.003437	0.021936	-0.008215	0.027757	0.001892	0.0051	0.005484	-0.016634	0.010548	-0.018156	-0.006618	-0.005144	-0.028007	0.008238	-0.003094	-0.002	0.006361	-0.000261
x59	-0.029748	-0.056886	0.010834	0.017194	-0.005566	0.004734	0.00747	-0.014819	-0.026603	-0.00211	-0.06748	0.007823	0.025682	-0.023341	-0.007584	-0.014915	0.009637	0.014572	0.014672	-0.006601	0.068906	0.048158	-0.033856	0.032272	0.018021	-0.03251	0.036789	-0.013717	0.00305	-0.070452	0.013836	0.043466	0.011265	-0.039588	0.020349	0.003931	-0.031445	-0.043281	-0.000847	-0.028664	-0.045565	0.002382	0.023781	0.017829	-0.032252	0.02487	0.031508	0.008794	-0.034702
y59	-0.02845	0.018512	-0.029701	-0.01352	-0.018702	0.008914	0.030495	-0.006445	-0.05296	-0.005704	-0.024708	-0.001365	0.017046	-0.030569	-0.010273	-0.022063	-0.019346	-0.010634	0.030181	0.048306	-0.008228	0.005145	-0.016289	0.042134	0.004713	0.000499	-0.013178	0.038635	-0.003997	0.008046	0.021698	0.011041	-0.011933	-0.007192	0.030045	-0.023099	-0.022316	-0.01177	0.034252	-0.016283	-0.00272	-0.02019	0.014058	0.006126	0.024124	0.018984	0.02975	0.001935	0.003675
z59	-0.01075	0.01441	0.021028	0.037262	-0.010153	0.016897	-0.015198	0.044015	-0.022167	-0.042195	-0.010184	0.026203	0.00154	-0.024657	0.032474	-0.027203	0.007339	-0.017654	-0.021386	-0.02218	0.016819	-0.010143	-0.034066	-0.014136	-0.014704	0.034811	-0.010719	0.031233	-0.000512	0.00326	-0.03135	0.009788	0.038258	-0.006926	0.005362	-0.002281	0.018035	0.034114	0.008341	0.021633	0.002358	0.011936	-0.02873	-0.012553	-0.058667	0.007297	0.002321	-0.012468	0.000101
x60	-0.025216	0.014879	0.038195	0.007329	0.005367	-0.003173	0.034924	-0.033732	0.045851	0.018486	-0.029796	0.027147	0.009094	0.001593	0.051958	0.004337	-0.010943	-0.023317	-0.018346	-0.00899	0.001376	0.014922	-0.00031	0.015233	-0.027919	0.029189	-0.027054	-0.028514	-0.015685	0.016943	-0.008586	-0.039757	-0.004817	-0.002119	-0.009194	0.012362	0.033842	-0.004334	0.000381	-0.027537	-0.001291	-0.014541	-0.005201	0.019983	0.004717	0.008511	0.010356	-4.3e-05	-0.023495
y60	-0.003159	0.000152	-0.026832	-0.001712	-0.000817	0.017351	-0.027638	-0.002627	0.010815	0.009735	0.003436	-0.01324	-0.032719	0.031178	0.0301	0.005258	-0.013827	-0.044326	-0.014742	-0.025835	0.018516	0.019278	-0.006846	-0.01296	-0.012005	-0.007658	0.000474	0.005601	-0.019858	-0.00283	-0.025231	-0.010824	-0.017323	-0.013457	-0.003055	0.011433	-0.001351	0.00111	-0.037225	0.003703	-0.007131	-0.005808	0.018903	-0.004607	-0.006431	0.012305	0.018463	0.000188	0.007793
z60	-0.026981	-0.018952	0.011567	-0.007363	-0.005319	0.015264	-0.000741	0.027324	0.017352	-0.014301	-0.001315	0.020121	-0.036906	0.000233	0.003214	-0.005415	0.027701	-0.001272	-0.009318	0.021674	-0.016632	0.010575	0.014936	-0.024895	0.009822	-0.005658	0.000335	0.023985	-0.001937	-0.023638	0.010785	0.01532	0.007941	0.008793	0.018459	-0.021359	-0.027135	0.007583	-0.008545	-0.013318	0.0092	0.011472	-0.027846	-0.003357	0.013921	-0.003563	0.016585	0.020755	-0.010031
x61	0.001589	0.008687	-0.038751	-0.008611	-0.013839	-0.027352	-0.000336	-0.032273	0.002251	-0.037173	0.007725	0.030168	0.021429	0.054263	0.009315	-0.03049	0.017491	0.020378	-0.029424	-0.023298	0.014403	0.003822	0.013868	-0.003387	-0.04282	0.014729	-0.018273	0.027586	-0.034583	-0.014459	0.002765	0.02646	-0.011021	0.001911	-0.014625	0.021986	0.000755	0.036685	0.036429	0.004484	0.002708	0.02111	0.02064	0.021393	0.02315	-0.042467	-0.045774	0.023818	-0.008906
y61	-0.011637	0.019662	-0.009978	-0.008286	0.015843	0.013045	0.011185	0.002741	-0.008161	0.012729	-0.014507	0.023376	-0.019841	0.038688	-0.038418	0.002554	0.017353	0.027891	-0.025672	0.006856	0.030272	-0.005168	-0.00732	0.023196	-0.003223	0.004904	-0.014461	0.028801	-0.007215	0.009627	0.016583	0.041869	0.008814	-0.02186	0.001814	-0.024203	0.029424	-0.001836	0.012401	-0.032291	0.006575	-0.01757	-0.001704	0.012829	0.013729	0.018837	-0.024921	0.001695	0.008307
z61	0.002701	0.00558	-0.009681	0.050647	0.01801	-0.014871	0.04899	0.008482	-0.008476	0.048226	0.049529	-0.017973	0.009608	8.1e-05	-0.032955	0.013469	-0.002874	-0.011261	-0.030142	0.022761	-0.018642	0.086153	0.051994	0.011535	0.023653	0.023704	-0.020288	-0.027855	-0.054587	0.003785	-0.024952	-0.003686	0.015858	-0.006916	0.012278	0.025916	-0.03184	0.017629	0.008396	-0.003176	-0.007071	-0.003145	0.021503	-0.016773	0.006479	0.016484	0.006497	-0.0055	-0.027583
x62	0.017722	0.017117	0.034936	-0.017332	0.042414	-0.051875	0.027309	0.016002	-0.006866	0.018287	0.004715	-0.061292	-0.005379	0.008786	-0.030568	-0.0325	-0.008364	-0.013782	-0.002096	-0.02279	0.015056	-0.032235	-0.027021	-0.017311	0.013155	0.012347	-0.019165	0.016428	0.019617	-0.013444	0.004839	0.008535	-0.004309	0.039839	0.006889	-0.005796	-0.039826	-0.006695	-0.006787	0.026886	-0.004728	-0.010754	-0.003179	0.017127	-0.011657	0.027443	-0.019642	-0.007533	0.017264
y62	0.030064	-0.058705	0.019219	0.007106	-0.02939	-0.009674	0.019701	0.015982	0.000349	-0.009669	-0.03204	-0.008628	0.019138	0.052735	0.015145	0.01294	-0.020467	0.024273	-0.011983	0.033943	-0.023786	0.000418	0.006097	-0.01234	-0.010558	-0.020771	0.00729	-0.013023	0.018691	-0.009441	0.008069	-0.021174	0.008782	-0.011224	-0.017879	0.002034	0.025004	-0.023412	0.00059	0.010313	-0.009039	-0.008951	-0.003998	0.035561	-0.031929	0.008628	-0.009312	-0.011983	0.015851
z62	-0.058854	-0.064587	-0.007655	-0.034162	0.013481	0.048404	0.016098	-0.084255	0.0253	0.005774	0.05498	-0.00361	-0.020944	-0.023485	0.019092	-0.016295	-0.040174	0.013388	-0.001134	-0.007313	-0.000701	-0.022369	-0.018971	-0.020379	-6.3e-05	-0.019872	-0.000777	0.008448	-0.012593	0.007655	-0.008533	-0.023631	-0.014742	-0.031608	0.007259	0.018095	0.020357	-0.004081	0.029619	-0.031337	-0.000522	0.003986	0.026051	-0.041979	-0.013863	0.000795	0.010488	-0.029738	-0.006273
x63	0.001532	0.015849	0.02774	-0.017798	0.044155	-0.035419	0.019388	-0.014819	-0.001928	0.011582	0.007501	-0.039436	0.004855	-0.014798	-0.015972	-0.032805	-0.008066	-0.014094	-0.00323	-0.019171	-0.000481	-0.026169	-0.021074	-0.009707	0.011923	0.033845	-0.028292	0.000255	0.001072	0.015088	-0.010645	-0.005278	-0.003798	0.012145	0.012816	0.005453	-0.010356	-0.010673	-0.028463	-0.019181	0.010191	-0.001967	0.01101	-0.014067	-7.8e-05	-0.016509	-0.002964	-0.003087	0.01886
y63	0.017523	-0.048641	-0.000921	-0.000961	-0.015091	0.003116	-0.003607	1e-05	0.004288	-0.015951	-0.009867	-0.011937	0.005463	0.044292	0.001716	0.018424	-0.000457	0.002412	-0.014933	-0.0015	0.015794	0.002094	-0.001043	-0.047318	0.006011	-0.016889	0.014212	0.002703	-0.021927	-0.011204	-0.012985	-0.036124	-0.032189	-0.022291	-0.007747	0.012102	-0.006796	-0.011646	-0.003925	0.005648	0.003982	-0.007243	-0.014319	-0.009061	-0.001176	0.004867	0.023999	-0.010886	0.004106
z63	-0.050601	-0.059981	-0.001374	-0.012079	-0.011078	0.027618	0.019488	-0.037941	0.033801	0.01212	0.021534	-0.006745	-0.028531	0.005396	0.023024	-0.002446	-0.043957	0.021865	-0.004993	0.011712	-0.004558	-0.010284	-0.004457	-0.011219	-0.002165	-0.041018	0.003477	0.023041	0.005648	-1.1e-05	0.009841	0.006408	-0.001307	-0.008912	-0.009697	-0.003749	0.004957	0.009952	0.014903	-0.002628	-0.021514	-0.001466	0.004165	0.004059	-0.001863	0.013194	-0.006153	-0.014874	-0.004593
x64	-0.031232	-0.052283	0.012813	0.006419	-0.008208	0.000228	0.00742	-0.012375	-0.026091	0.003575	-0.055776	0.007689	0.028641	-0.023438	-0.01863	0.007523	0.018354	0.020045	0.017259	0.00625	0.062425	0.022642	-0.002996	0.00445	0.002198	-0.006043	0.032138	0.011166	-0.006255	-0.070427	-0.008248	0.023056	-0.007078	-0.024962	0.037824	-0.021905	-0.033385	-0.02752	-0.004251	-0.003624	-0.014331	0.013249	0.041732	-0.024626	-0.004245	-0.020647	0.036607	-0.026607	-0.021088
y64	-0.026271	0.017906	-0.029403	-0.018789	-0.014599	-0.000201	0.031871	0.00013	-0.035305	0.001292	-0.021954	-0.004685	0.017338	-0.020718	-0.02771	-0.004762	-0.005706	0.008978	0.042592	0.03959	-0.018606	0.00251	-0.003927	0.027354	0.010352	-0.009378	0.005091	0.026538	-0.010645	-0.004904	0.028519	0.012579	-0.017342	-0.009468	0.043285	-0.050611	-0.01981	-0.014059	0.04427	-0.01026	-0.025644	-0.019368	0.041211	-0.015813	0.031851	0.021005	0.015813	0.013165	0.009463
z64	-0.005412	0.010488	0.017054	0.033239	-0.011091	0.023658	-0.004287	0.036265	-0.04537	-0.046004	-0.013854	0.029309	0.007528	-0.019933	0.023006	-0.035071	-0.001776	-0.005895	-0.008877	-0.008473	0.014016	-0.016993	-0.01573	-0.010189	-0.007331	0.024246	-0.006055	0.026118	0.001995	0.001244	-0.019628	0.000498	0.02751	0.003156	-0.007761	-0.007863	0.004587	0.019202	0.01188	-0.00208	0.011264	0.012974	-0.013982	-0.008527	-0.038068	-0.015888	0.013711	-0.005641	0.000627
x65	0.002487	0.008799	-0.03099	-0.001956	-0.000822	-0.022199	0.003429	0.011648	-0.002103	-0.022918	0.020359	-0.000519	-0.005542	0.006343	0.013531	-0.001381	0.015375	0.032644	-0.008008	-0.018741	-0.032263	0.029425	0.02677	0.009789	0.044465	-0.019233	0.035215	0.004659	0.055794	0.011305	0.009058	-0.010176	-0.014309	0.001417	0.011384	0.019977	0.020996	0.035149	-0.013856	0.001242	-0.003985	-0.050703	-0.005136	-0.017045	-0.012277	-0.006502	0.005321	0.003469	-0.005717
y65	0.001525	-0.003285	0.001227	-0.03209	0.01255	-0.003361	-0.02225	-0.035972	0.000909	-0.038643	0.003009	-0.007501	-0.017918	-0.033124	-0.013466	-0.003973	0.039265	0.006993	0.006281	-0.015586	-0.007053	0.014832	0.002155	-0.005023	0.012447	0.018073	-0.014159	-0.021488	0.006635	0.00526	0.005902	0.012227	-0.004297	0.000178	0.000867	-0.035397	-0.002946	0.011814	0.00545	0.00029	0.042833	-0.003852	0.008986	0.009933	-0.018562	0.026367	-0.024759	-0.042307	-0.01267
z65	-0.030406	0.02411	0.0103	-0.007121	-0.003991	-0.036459	-0.023787	-0.002932	0.01456	0.000243	-0.021724	0.005737	0.023404	0.003553	-0.020409	-0.015095	-0.010324	0.031129	0.041425	-0.013831	0.02477	0.005293	0.019448	0.020615	-0.00315	0.013094	-0.021723	-0.006464	-0.009276	-0.021007	-0.003979	-0.030771	-0.001158	0.014445	-0.042131	-0.008752	0.011836	-0.000119	-0.051208	0.004549	-0.033826	-0.001972	-0.003118	-0.03571	0.010417	0.002277	0.049328	0.015202	0.001017
x66	0.02599	0.0197	0.032528	0.025087	-0.047789	0.030452	0.018579	-0.023288	-0.007328	0.020654	-0.025684	-0.002103	-0.039435	0.002192	-0.03928	-0.054498	0.00266	0.002708	0.012608	-0.034578	-0.022396	0.015338	0.004356	0.015604	0.031264	0.004096	0.014327	0.011896	0.019018	-0.005343	-0.045699	-0.021999	0.031717	0.007953	0.018192	-0.01346	0.028547	0.009515	0.011485	0.001819	0.009574	0.013133	-0.007425	-0.01325	0.034562	-0.041301	-0.014538	-0.004782	0.02117
y66	0.021671	-0.002353	0.048068	0.03023	-0.009256	0.002764	-0.01741	-0.00723	-0.022255	-0.067059	0.000646	-0.055343	-0.010427	0.002728	-0.013788	-0.004282	-0.037194	0.012813	-0.057972	0.027216	-0.011044	-0.00624	0.051226	0.029722	0.005107	0.037004	-0.022564	0.033032	-0.05397	-0.072119	-0.010537	-0.040203	-0.009703	0.008144	0.02655	0.037331	0.01627	0.043077	0.010414	0.032229	-0.03804	-0.001856	0.036911	0.040838	-0.019991	-0.01744	0.014509	-0.009015	0.079483
z66	0.05204	-0.024226	-0.028912	-0.026558	0.02829	0.031878	-0.014721	0.013852	0.040363	-0.043814	0.020781	-0.015651	-0.049573	0.012762	-0.004215	0.032094	0.00245	0.075838	-0.024142	0.031048	0.098419	-0.024734	-0.013986	0.010303	0.020748	0.073439	0.009212	-0.000652	-0.022042	-0.050887	0.014146	-0.081484	0.012169	0.032075	-0.00253	0.031659	-0.053417	0.032414	0.017924	0.028538	0.000798	0.045232	0.038057	0.038849	0.010907	0.002848	0.016732	0.019836	-0.007773
x67	-0.021029	0.014575	0.037588	-0.008226	0.010579	-0.012357	0.043702	-0.04386	0.021468	0.003382	-0.013484	0.014071	0.010566	-0.004714	0.041378	-0.003869	-0.013717	-0.024647	-0.001525	0.00329	0.000588	0.006364	0.008709	0.016514	-0.01431	0.033726	-0.043541	-0.031425	-0.014851	0.019085	0.009371	-0.025447	0.010076	0.006924	-0.002246	0.009994	0.031802	-0.033317	0.025207	-0.037742	-0.005543	0.010418	0.011174	-0.011936	0.004241	-0.031704	-0.009301	-0.003745	-0.027416
y67	0.015147	-0.017616	-0.008558	0.001127	0.002702	0.010051	-0.028394	0.011121	0.005229	0.01958	-0.009236	-0.009607	-0.011338	0.048184	0.014928	0.00561	0.016656	-0.017546	-0.006324	-0.014531	0.020754	-0.000639	-0.010037	-0.011458	0.013947	-0.020462	0.013291	0.037841	-0.038456	0.00065	-0.042225	-0.019277	-0.051584	-0.022199	-0.003161	0.002075	-0.013671	0.023026	-0.019915	-0.021816	0.016439	-0.005868	0.009589	0.005789	0.000633	0.056431	0.007425	-0.010498	0.009587
z67	-0.027824	-0.039462	0.014575	-0.018182	-0.005237	0.01358	0.004326	-0.004154	0.01582	-0.009241	0.024289	0.007914	-0.043154	0.014567	7.7e-05	-0.003591	0.011246	0.003962	-0.004073	0.020104	-0.014451	0.006352	0.011831	-0.028114	0.003258	-0.013548	-0.002469	0.007926	0.012674	-0.010758	0.009542	0.016888	0.011641	0.006384	0.016276	-0.007222	-0.030241	0.002364	-0.024143	0.020473	-0.029742	0.013375	-0.023897	-0.031377	0.018481	-0.01046	-0.002108	0.020815	-0.009404
x68	-0.026759	0.009153	0.034212	0.013812	0.00525	-0.003432	0.031961	-0.026111	0.044057	0.018602	-0.038788	0.024065	0.017481	-0.014042	0.040414	-0.007992	-0.010844	-0.023576	-0.022645	-0.007269	-0.009087	0.008119	-0.009187	0.026095	-0.011128	0.020914	-0.016649	-0.023161	-0.026728	0.030725	-0.000285	-0.040114	-0.008369	-0.021745	-0.016993	-0.005112	0.019772	0.011162	-0.024961	-0.033524	0.007282	-0.000162	-0.0102	0.029563	0.008256	0.038272	0.015635	0.02738	0.007375
y68	-0.010506	0.004043	-0.033295	-0.002462	-0.006291	0.019997	-0.023239	-0.007726	0.008574	-0.001161	0.003658	-0.018145	-0.030983	0.013601	0.025004	-0.004025	-0.023843	-0.054251	-0.022746	-0.022498	0.018791	0.024279	-0.004617	-0.010843	-0.015441	-0.004852	-2.9e-05	-0.000573	-0.016764	0.012253	-0.013724	-0.010199	-0.008574	-0.022303	0.001509	0.004518	0.004452	0.001268	-0.046408	0.003716	-0.004397	-0.003738	0.011046	0.000663	0.001704	0.012538	0.017449	0.01796	0.008193
z68	-0.027595	-0.009581	0.01306	-0.000949	-0.005872	0.014991	-0.006039	0.038593	0.023873	-0.005828	-0.011238	0.02298	-0.032739	0.002745	0.008988	0.001667	0.027889	0.001629	-0.00556	0.013837	-0.009042	0.013648	0.012909	-0.0212	0.005391	-0.00139	-0.006391	0.02532	-0.002188	-0.037382	0.006169	0.018748	0.005549	0.024986	0.013979	-0.008846	-0.027518	-0.010187	0.014906	-0.015088	0.016801	0.004434	-0.014411	0.005504	0.001542	-0.017102	0.005005	-0.002063	-0.01874
x69	-0.019131	-0.057356	-0.018421	0.016782	0.026966	-0.024954	-0.049478	0.025328	-0.023178	0.010986	-0.052909	-0.03372	-0.043109	-0.030243	5e-06	0.010113	0.004893	0.001042	0.028809	0.037425	-0.052741	-0.011357	0.020595	0.03182	0.049133	0.0384	-0.006203	0.039702	-0.03676	-0.012401	-0.045686	0.044812	-0.02675	-0.041838	-0.016596	0.022202	0.00061	0.051124	-0.026978	0.029475	0.013417	0.014096	0.016062	0.05075	0.050069	0.012531	0.003884	0.012503	0.019727
y69	-0.013359	0.015934	-0.028643	-0.009419	-0.034579	0.007696	-0.005747	-0.000878	-0.005882	-0.029882	-0.034015	-0.003139	0.026646	-0.078067	-0.041828	0.000221	-0.022052	-0.021681	-0.019467	-0.040767	0.082242	0.022096	0.069323	0.041048	-0.000397	-0.051756	-0.047326	-0.017632	0.019093	-0.031562	0.034259	0.016974	0.014425	0.047966	-0.008967	0.099777	0.03356	0.032913	-0.033936	0.051733	0.014088	0.053162	-0.024862	0.038406	0.026723	0.027374	-0.028067	0.052985	-0.001656
z69	-0.028817	0.031074	-0.011365	0.044359	-0.036263	-0.021015	-0.064635	0.046275	0.09865	0.027754	-0.045623	-0.076148	0.00734	-0.014185	-0.012659	0.033224	-0.028854	-0.01227	-0.044341	-0.049635	0.027078	-0.010143	0.023807	-0.00429	0.03161	0.016815	0.073103	-0.003757	-0.026141	0.077372	0.001967	0.033992	0.01567	0.016313	0.028952	-0.058543	0.00821	-0.032101	0.081649	-0.033813	0.010535	-0.039508	0.044057	-0.029082	0.023709	-0.038339	-0.010714	-0.00259	0.007458
x70	0.017539	0.020381	-0.027328	0.000367	-0.007727	0.01062	0.012607	0.008533	0.008448	0.01216	-0.008657	0.005036	0.010748	-0.018213	0.027382	0.024727	-0.024794	-0.026645	0.060058	0.051513	0.040877	-0.037428	0.007756	-0.052876	0.033076	-0.027805	-0.058032	-0.027858	-0.004415	0.011019	-0.002955	0.022893	0.021942	-0.037573	0.013181	-0.024173	-0.00516	0.029665	0.011388	0.003212	-0.002551	0.023563	0.005902	0.003108	-0.050526	0.019662	0.004367	-0.011453	0.007176
y70	-0.007469	0.010894	0.00548	-0.010943	0.005538	0.01444	-0.004055	-0.005633	0.011361	0.021432	0.016493	0.015085	-0.020555	0.016745	0.005002	0.005118	0.047251	0.015876	-0.017013	-0.021038	0.004749	-0.010244	0.013611	0.015294	-0.016449	0.007135	0.006159	0.010472	-0.001812	0.003373	0.005993	-0.000981	-0.004306	-0.010808	-0.005888	-0.009182	-0.005209	-0.04266	-0.020529	0.00948	-0.005988	-0.013926	0.001301	-0.007165	-0.006797	-0.002385	-0.020047	-0.008744	0.003799
z70	0.004543	0.005236	-0.005213	0.011323	0.02891	-0.032808	0.024653	0.005749	-0.007165	0.000596	-0.008425	0.016082	-0.028829	-0.019873	0.009117	-0.00045	-0.008422	-0.010165	0.00707	-0.033535	-0.027317	-0.034906	0.006941	-0.028143	-0.023057	-0.019807	0.000885	-0.002394	-0.007269	0.005575	-0.001529	0.014186	-0.00961	-0.020281	0.003843	0.005203	-0.008172	-0.025693	-0.001486	-0.017479	-0.011274	0.015906	-0.007251	0.014591	0.001249	0.015254	0.017846	-0.004173	0.007836
x71	0.010761	0.048593	-0.040047	-0.008804	-0.026957	-0.048905	0.016546	-0.019312	0.004407	0.027049	0.02321	-0.02209	0.037214	-0.038378	0.078675	0.004228	0.012483	-0.000158	-0.02139	0.047635	0.028254	0.077856	-0.0327	-0.087823	-0.013938	0.046852	0.098633	-0.019694	-0.041697	-0.003213	0.07209	0.010572	-0.038135	-0.072229	-0.02879	0.081177	0.047085	-0.099174	-0.031865	-0.101343	-0.12174	-0.009695	0.006913	-0.059478	-0.013134	0.030895	-0.013531	0.046902	0.094435
y71	-0.002486	0.026863	-0.004213	0.00995	-0.008183	0.017455	0.017977	-0.013079	0.011276	0.000236	-0.041784	-0.041763	-0.021717	0.018152	-0.013509	0.058114	0.00749	-0.006408	0.032681	-0.046228	-0.006678	0.032741	-0.032421	-0.041383	-0.008631	-0.020095	0.00091	0.009062	0.057461	0.013896	0.004429	-0.012489	0.017753	-0.00118	-0.019687	0.039967	0.008152	-0.067	0.012565	-0.055106	0.017625	-0.01264	0.009312	0.039449	0.061481	0.008804	-0.045279	0.05543	0.09295
z71	0.019365	-0.021284	-0.030737	0.063072	-0.004965	0.009331	0.054409	0.003539	0.02217	-0.003756	0.002215	-0.015647	-0.02119	-0.020899	0.003886	-0.007961	0.033562	-0.046549	0.037364	-0.034679	-0.006262	-0.036412	-0.005698	0.011819	-0.000655	-0.029828	-0.056444	0.040685	0.019852	-0.010222	-0.016005	0.017507	0.002173	0.027225	-0.040877	0.033137	0.030743	-0.011678	0.028388	-0.029936	0.041892	0.03207	0.000544	-0.004219	-0.031229	-0.001015	-0.045029	-0.003848	0.026702
x72	0.024175	0.015335	-0.011379	-0.014245	-0.003939	-0.015663	0.017133	0.020127	-0.021817	0.006986	0.031353	-0.027733	0.006099	-0.015811	0.021315	0.019417	0.028941	0.034251	-0.008808	-0.02863	0.000366	0.019975	0.009246	0.038789	-0.016574	-0.028564	0.048255	0.015732	-0.000588	-0.014803	0.020671	0.012295	-0.001754	-0.00774	-0.013182	0.007281	0.019645	0.012533	0.01284	-0.052534	0.000898	0.009374	-0.033029	-0.006398	-0.013897	-0.005054	0.000948	-0.013008	-0.00499
y72	0.017375	-0.024479	0.027827	-0.017944	0.006213	0.003378	0.004764	-0.019865	0.028329	0.006352	0.00212	0.012807	0.014512	-0.015658	-0.013415	-0.036582	-0.01941	0.018948	0.017692	-0.003869	-0.019331	0.026512	-0.019175	0.014564	0.000553	0.048956	0.003542	-0.026682	0.009612	0.011438	0.000828	0.03342	-0.018468	0.016398	-0.00461	0.003092	0.004398	0.008748	-0.003996	-0.000442	0.024399	-0.001984	-0.011982	-0.02412	-0.012501	0.019399	0.006006	0.008478	0.050042
z72	-0.033271	-0.01109	0.007139	-0.051282	-0.014537	-0.035193	0.007906	0.047795	-0.046628	0.005707	-0.001627	-0.020876	0.041113	0.013536	-0.00141	0.021923	0.044691	-0.024357	0.017862	-0.004358	0.01987	0.002421	0.016183	0.037834	-0.015901	0.003564	0.002843	0.025519	0.017186	-0.021421	-0.018683	-0.01851	0.007591	-0.016032	-0.069893	-0.01123	-0.00721	0.021757	-0.006656	-0.034424	-0.036307	-0.002689	0.036579	0.023659	0.000269	-0.029928	0.043196	0.019067	-0.013361
x73	-0.033816	0.018831	0.054974	-0.014969	0.005946	0.044349	-0.023798	0.036037	0.002914	-0.02556	0.032416	-0.011117	0.002665	0.015444	-0.015112	0.018222	-0.000838	0.001335	0.028529	0.030845	-0.005197	0.002221	-0.00244	-0.019187	0.006731	0.000995	-0.004259	0.020187	0.000271	0.027839	0.02781	0.02758	-0.003192	0.008785	-0.037914	0.009342	0.018204	0.019038	0.012788	-0.017404	-0.005021	-0.013761	-0.005454	-0.016819	-0.01804	0.005376	0.019615	-0.003288	-0.037159
y73	0.008292	-0.014757	0.005648	0.051877	0.022016	-0.027107	-0.007355	0.00528	0.005918	0.003757	0.001587	0.036615	0.003817	-0.017028	0.020439	-0.007814	-0.003184	0.008155	0.007132	0.004789	0.006946	-0.011265	-0.012488	-0.001559	-0.003623	-0.003224	0.031571	-0.001474	0.01002	0.03777	0.014343	0.027945	0.005015	0.026772	-0.017987	-0.012789	-0.022123	0.00098	0.029479	0.00643	0.014518	0.024665	0.036085	-0.02269	0.006046	-0.012249	-0.037027	-0.021459	0.004412
z73	0.054129	0.024402	-0.006438	-0.050864	-0.024633	0.003976	-0.011339	-0.011995	-0.012009	0.022485	-0.0311	0.013452	0.013192	0.028997	-0.049627	-0.006851	-0.011778	-0.024994	-0.003582	0.013809	-0.010833	-0.004355	0.007499	-0.023145	0.008217	0.008731	0.005678	0.008647	0.00645	0.002348	0.015711	0.026663	-0.003105	-0.034076	-0.014891	0.024507	0.007294	0.009701	0.041965	0.021497	0.009226	0.033178	0.030725	-0.014562	-0.003658	0.01105	0.019166	-0.010341	-0.038013
x74	-0.017148	-0.049751	-0.048197	0.015457	0.004771	-0.00816	-0.053604	0.024096	-0.01702	0.019541	0.018126	0.015355	-0.01729	0.03584	-0.011848	-0.024186	-0.00161	-0.021452	0.006932	-0.016048	-0.017961	0.045717	-0.060923	-0.033219	-0.043354	0.009893	-0.022992	-0.03825	0.000855	0.05553	0.051953	-0.080564	-0.016512	0.037498	0.055131	-0.056547	0.025783	0.022573	0.024705	-0.011107	0.016176	0.008674	0.034489	0.02033	0.015801	0.018766	0.009391	-0.009869	-0.006994
y74	-0.025332	0.008785	-0.020504	-0.011233	-0.012243	0.007342	0.011908	0.005217	-0.041216	0.010399	-0.014739	0.002276	-0.001356	-0.017771	-0.001906	-0.015172	0.00289	0.002096	0.015911	0.02691	-0.007389	0.002957	-0.029739	0.029837	-0.004549	0.004835	-0.014807	0.025574	-0.006897	0.00953	0.018292	0.003359	-0.018103	0.00717	0.041606	-0.010728	-0.011933	-0.009977	0.026214	-0.021576	-0.0029	0.006284	-0.003905	0.004994	0.012405	0.018944	0.027019	-0.011563	0.003923
z74	-0.016339	0.029673	0.008274	0.047564	0.003437	-0.008291	-0.034121	-0.032568	-0.02387	0.001472	0.019037	-0.020285	0.034483	-0.005203	0.018488	0.008928	0.030414	0.013443	-0.018155	0.023761	-0.003521	-0.027809	-0.067684	-0.016685	-0.019761	0.00103	0.004234	0.01062	0.046251	-0.010023	-0.033511	-0.03878	0.025002	-0.062761	-0.023413	0.0134	0.042887	-0.002079	0.017014	0.03772	-0.010029	-0.029217	0.006967	0.002457	0.012501	-0.026555	-0.03746	-0.022543	0.025215
x75	0.01967	0.013585	-0.001862	0.040195	-0.095394	0.004802	0.049053	-0.022195	-0.018106	0.028912	-0.025498	-0.012876	-0.084633	-0.025061	-0.0203	0.02589	-0.001833	-0.001246	0.00091	-0.007223	-0.002302	-0.006208	-0.039004	-0.032318	0.028543	0.073786	0.036453	0.001788	0.039922	-0.011286	-0.013694	-0.010498	0.016065	0.003309	-0.045291	0.025602	-0.006649	-0.035582	0.010284	-0.012907	0.078184	0.005441	0.009845	-0.004514	-0.026993	-0.049064	-0.046482	0.030755	-0.007019
y75	0.0039	0.034194	0.00499	-0.01649	0.028654	0.015587	-0.006451	-0.004115	0.01379	-0.029374	-0.026923	-0.064138	0.046899	0.02376	0.02699	-0.020372	-0.039629	-0.037638	0.00928	0.009436	-0.033533	0.038794	0.004309	-0.016527	-0.005694	-0.054004	-0.001947	0.029368	-0.017184	0.003275	-0.005357	-0.012595	0.015637	0.019779	0.025299	-0.031639	-0.010472	-0.00968	-0.009105	-0.015521	0.04393	0.013725	-0.015509	-0.028373	0.022749	-0.044564	-0.003634	-0.033412	-0.025372
z75	0.032917	-0.011202	-0.040179	-0.008631	0.060713	0.01121	0.002842	0.014105	0.043169	-0.048315	0.001528	-0.019176	0.07262	-0.005167	0.039213	-0.079988	0.004163	-0.030918	0.050454	0.006132	-0.004268	-0.00061	0.022252	0.017348	-0.007465	-0.053958	0.011871	0.036359	-0.046255	-0.022275	-0.034152	0.017494	0.00053	0.047196	0.039366	-0.060463	0.058362	0.06569	-0.01892	0.000533	0.013905	0.000405	-0.006562	-0.020266	-0.004351	-0.012908	-0.003736	-0.004333	0.013781
x76	0.031577	0.005536	0.041519	-0.020924	0.04406	-0.041236	0.032363	0.007093	-0.014751	0.014509	0.030989	-0.064684	-0.015884	0.018742	-0.022578	-0.025392	-0.013241	-0.003719	0.009569	-0.03372	0.037297	-0.025415	-0.036058	-0.017045	0.004827	-0.013871	-0.004107	0.015121	0.001835	-0.032203	0.007586	-0.002597	0.002653	0.027675	0.018818	-0.013153	-0.022254	-0.020353	0.031103	0.015563	-0.007452	0.003146	-0.013481	0.025578	-0.025411	0.024432	-0.015829	0.030599	-0.013064
y76	0.042296	-0.079272	0.039123	0.005293	-0.028419	-0.017238	0.032266	0.01028	0.001432	-0.000345	-0.021516	-0.00238	0.032854	0.032421	0.027816	0.011031	-0.039132	0.031092	-0.006714	0.055579	-0.051384	-0.009559	-0.003037	0.022982	-0.019805	-0.008216	-0.015754	-0.010814	0.049269	-0.002573	0.03766	0.01131	0.03722	-0.001901	0.015654	0.000285	0.039582	0.007303	-0.005535	-0.010578	-0.022766	0.029691	0.011323	0.030826	0.001889	-0.01688	-0.016601	-0.004941	-0.020027
z76	-0.04864	-0.03219	0.004115	-0.041988	0.007376	0.026063	0.026844	-0.021038	-0.00582	0.01559	0.018632	-0.013164	0.003852	0.014681	-0.041256	-0.042577	0.019258	-0.0079	0.016363	0.006779	0.003431	-0.018727	0.015724	0.018897	-0.02483	0.044413	0.048679	-0.008773	-0.006878	0.007046	-0.031659	0.004688	-0.025774	-0.008554	-0.03621	0.016231	0.00108	0.036102	0.00949	0.012758	0.06312	-0.028291	0.006559	0.003147	0.009696	0.061413	0.001114	0.007131	0.016264
x77	0.002298	0.004845	-0.034328	0.005426	-0.014295	-0.013181	0.004912	0.00186	0.001623	-0.021684	0.035095	0.017408	0.011491	0.031047	0.005581	-0.013594	-0.004201	0.038595	-0.00286	-0.036578	-0.024141	0.011925	0.010368	0.023966	0.064685	0.012504	-0.000321	-0.005295	0.034373	0.023582	0.018021	-0.026679	-0.014821	-0.023258	0.013153	0.053376	-0.01293	-0.023987	-0.002689	0.043466	-0.00133	0.00819	-0.01647	-0.020495	0.034874	0.018786	0.040924	-0.011566	-0.006438
y77	-0.009537	0.003215	-0.005294	-0.018073	-0.005946	0.014525	-0.012472	-0.016084	-0.014753	0.004578	0.014929	0.00926	0.005337	-0.01938	0.004483	0.001755	0.039303	0.010866	0.017555	-0.027643	-0.030314	-0.017724	-0.007293	0.026515	0.010993	0.014973	-0.001141	0.007612	-0.006008	-0.005615	-0.015028	-0.00384	-0.006146	0.017661	0.044924	-0.00549	-0.038334	-0.026752	0.003521	-0.001835	-0.006884	0.004156	-0.008758	0.027791	-0.014259	0.010692	-0.000397	-0.022313	-0.034451
z77	-0.00977	0.038579	0.007402	0.002651	0.002824	-0.052221	-0.036897	-0.041554	0.016202	-0.054044	-0.030327	-0.002484	-0.034569	0.026463	-0.037017	-0.002696	0.000804	0.036633	0.061963	0.020664	0.011319	0.018052	0.004765	0.03128	-0.027886	-0.008899	0.003947	-0.014817	-0.023489	0.037554	0.016462	-0.018072	0.020712	0.015641	0.035222	0.007105	-0.012248	0.013766	-0.005722	-0.008744	0.004297	-0.005504	0.003542	0.004357	-0.039779	0.003899	0.038731	-0.003305	-0.031502
x78	0.008649	-0.011781	0.067717	0.006804	-0.00223	-0.050131	0.046806	-0.009615	0.033076	0.015872	0.006999	-0.025243	-0.019955	0.095883	0.015068	0.00404	-0.038114	-0.009723	-0.004549	0.000104	0.0705	-0.018368	0.000922	-0.023851	-0.002777	0.006187	-0.032208	-0.038887	-0.045663	0.008901	-0.033039	-0.014938	-0.03367	-0.018903	0.0151	0.021546	0.038877	-0.013586	-0.018626	0.002904	0.057254	-0.032683	-0.01019	-0.04158	0.031915	-0.023247	-0.038113	0.05252	0.003154
y78	0.034815	-0.026918	0.016047	-0.00386	0.003283	-0.004119	-0.02292	0.032212	-0.017166	0.022514	-0.020406	-0.013635	0.031277	0.064417	-0.007577	0.003896	0.055726	0.014596	0.005048	0.005358	0.009072	-0.027988	-0.011476	-0.010391	0.032036	-0.006787	-0.036456	0.068076	-0.043892	0.02649	-0.042201	-0.030618	-0.048645	0.018828	-0.048387	0.021516	-0.054391	-0.011406	-0.001568	-0.066096	-0.007602	0.010407	0.047187	0.004334	-0.009082	-0.014898	-0.004448	-0.01112	-0.022108
z78	-0.048141	-0.048362	-0.001186	-0.048264	0.017691	0.040741	0.017733	-0.0651	-0.001789	-0.005358	0.045349	-0.000218	-0.022703	-0.05909	-0.010595	-0.028999	-0.014998	0.003282	0.020394	0.024155	-0.044889	-0.00599	-0.00464	0.012393	0.002869	-0.007743	-0.001339	0.019989	0.035373	0.005823	0.022776	0.031991	0.027783	0.019991	0.029402	-0.023354	-0.038241	-0.001169	-0.010985	0.034633	-0.037792	0.070909	-0.007713	0.015118	0.007544	-0.028831	-0.016405	0.023056	0.003367
x79	0.010915	-0.00313	0.056102	-0.004888	0.012897	-0.049609	0.035972	-0.009429	0.022444	0.017816	0.007226	-0.04204	-0.009638	0.051668	-0.00649	-0.008479	-0.035292	-0.012216	0.000164	-0.004467	0.046847	-0.025156	-0.017882	-0.012152	-0.000365	0.017766	-0.04032	-0.015211	-0.014962	0.002124	-0.033839	-0.008813	-0.035694	0.007304	0.004468	0.017953	0.00113	-0.025034	-0.039975	0.023914	0.037954	-0.017122	0.004143	-0.031974	0.024272	0.005487	-0.033565	0.031979	0.020321
y79	0.033726	-0.043553	0.015693	0.00831	-0.012527	-0.004824	-0.011518	0.033963	-0.003051	0.013483	-0.025203	-0.013772	0.017797	0.086977	0.013177	0.013454	0.037444	0.015777	0.003891	0.010715	0.018766	-0.017419	-0.012861	-0.04215	0.020316	-0.018265	-0.005624	0.044406	-0.042075	0.002944	-0.055145	-0.046563	-0.057687	-0.011535	-0.033086	0.028474	-0.05182	0.00308	-0.002192	-0.017118	-0.010559	0.014334	0.036308	0.015334	-0.010148	-0.008219	0.024168	-0.044328	0.006392
z79	-0.049177	-0.053583	-0.001284	-0.039418	0.020366	0.038291	0.021342	-0.064073	0.001168	-0.002358	0.043952	-0.004638	-0.021319	-0.038635	-0.00353	-0.022629	-0.023923	0.007286	0.006851	0.024557	-0.03464	-0.017268	-0.001142	0.0002	0.002254	-0.008957	-0.006823	0.016672	0.028342	0.021386	0.031745	0.023738	0.044083	-0.002307	0.031939	-0.009857	0.006758	0.009763	0.001612	0.001119	-0.025907	0.026364	-0.013596	0.009569	0.013748	-0.041219	-0.006093	0.011095	-0.027199
x80	0.009199	0.046002	-0.029188	-0.011353	-0.033004	-0.039114	0.017668	-0.013455	0.00865	0.029294	0.02995	-0.020135	0.00341	-0.034835	0.056657	-0.006398	-0.005974	-0.032651	-0.062102	0.052697	0.02083	0.049458	-0.060101	-0.043839	-0.009516	0.03812	0.085653	0.042092	-0.020161	-0.005064	0.039706	0.028923	-0.018181	-0.027488	-0.027583	0.026005	-0.014858	-0.107363	-0.006418	-0.081215	0.094093	0.014832	0.016493	-0.022364	-0.05653	-0.030601	0.033628	0.073001	-0.005828
y80	-0.000947	0.025751	-0.000443	0.011517	-0.009664	0.027473	0.028454	-0.011888	0.010981	-0.007636	-0.045735	-0.057955	-0.030679	0.021288	-0.012101	0.052839	-0.007289	-0.020632	0.039092	-0.046761	-0.028226	0.02728	-0.029727	-0.0364	-0.015196	-0.007566	-0.03944	0.007472	0.068242	0.018374	-0.011743	-0.0066	0.036918	0.038944	-0.02388	0.021407	0.00235	-0.055859	0.015376	-0.027184	0.088777	0.006089	0.030828	0.050436	0.037652	0.003686	0.007887	0.098338	0.008294
z80	0.024717	-0.03059	-0.032339	0.075017	-0.035537	0.029288	0.067384	-0.008614	0.026068	-0.022062	-0.020811	-0.030472	-0.034005	-0.017448	-0.009237	-0.004392	0.052875	-0.042293	0.085403	-0.061069	-0.021527	-0.047481	-0.02879	0.01106	-0.011302	-0.046187	-0.08651	0.021612	0.046231	-0.008463	-0.024028	0.025579	0.010236	0.075218	-0.041017	0.038013	0.044474	0.003791	0.018485	-0.020233	0.027021	-0.007954	0.033511	0.014383	-0.00251	0.009375	0.014748	0.056829	0.017911
x81	0.01333	0.041985	-0.036793	-0.006231	-0.026185	-0.029236	0.019782	-0.002647	0.009653	0.023436	0.008949	-0.019144	0.032707	-0.032886	0.081213	0.013947	-0.01149	-0.025577	0.022479	0.068372	0.028367	0.042103	-0.025828	-0.088103	0.003807	0.031859	0.061609	0.008235	-0.035301	-0.027519	0.059522	0.00427	-0.015629	-0.032149	-0.007443	0.105104	0.044191	-0.037673	-0.017605	-0.048638	-0.051588	0.009394	0.034691	-0.02457	-0.031068	0.076116	-0.042853	-0.049332	0.138449
y81	-0.004026	0.02485	-0.006081	0.007826	-0.01274	0.01239	0.018444	-0.016325	0.002875	0.000675	-0.038018	-0.033733	-0.024218	0.029772	-0.006173	0.046402	0.017651	0.005954	0.027424	-0.045376	-0.008663	0.024329	-0.024491	-0.032611	0.005866	-0.017585	0.018262	0.009865	0.075795	0.009786	0.017595	-0.026155	-0.003578	0.001901	-0.025828	0.03037	0.008071	-0.029164	-0.016607	-0.011603	-0.037567	0.029448	-0.019085	-0.022442	0.045312	0.003377	-0.034316	-0.002817	0.084964
z81	0.014788	-0.013707	-0.029321	0.049083	0.01325	-0.006642	0.050343	0.009792	0.013484	0.006528	0.009384	-0.010538	-0.013979	-0.016312	0.008271	-0.013609	0.017856	-0.036387	0.018815	-0.030234	-0.017889	-0.025318	0.010774	-0.00143	0.005832	-0.024448	-0.026883	0.009141	0.02077	-0.004441	-0.009519	0.009637	-5e-05	0.00209	-0.026476	0.007136	0.019656	-0.008971	0.022769	-0.009273	0.002751	0.048645	-0.022059	-0.040578	-0.035503	0.012377	-0.015751	-0.003711	0.009388
x82	0.012408	0.030375	-0.035495	-0.011094	-0.022849	-0.011794	0.015848	-0.008746	0.009019	0.002857	0.008729	-0.001964	0.020334	0.002314	0.066692	-0.005298	0.000698	-0.005363	0.031057	0.038853	0.02816	-0.013562	-0.003663	-0.059247	-0.028048	0.015717	-0.023829	-0.005989	-0.034096	0.011877	0.032023	0.03923	-0.018527	-0.02224	0.004178	0.017638	0.00051	0.040775	0.014338	0.01982	-0.011205	-0.012307	-0.001118	-0.018976	-0.034701	0.056699	-0.014929	-0.017999	0.016852
y82	-0.004692	0.003285	0.006168	0.002958	0.015549	0.035615	0.001775	0.005724	0.001909	0.024721	-0.022678	0.005497	-0.027169	0.030158	-0.040506	0.062453	-0.009459	-0.002632	0.015284	-0.039202	0.035082	-0.048378	0.000387	-0.045167	0.015758	-0.030445	-0.006953	-0.030888	0.058617	0.017154	-0.041589	0.001434	0.011993	-0.029426	0.005727	-0.011277	0.011213	0.049896	-0.009764	-0.045766	-0.007071	0.016095	0.000975	0.021551	0.026359	-0.004899	-0.078633	-0.0156	-0.024592
z82	0.010147	-0.015019	-0.022003	0.047557	0.025461	-0.009503	0.050299	0.024217	0.005807	0.025892	0.015187	-0.00797	-0.016605	-0.014156	-0.009235	-0.011042	0.006129	-0.043168	-0.001676	-0.018708	-0.020653	-0.01609	0.04126	-0.008763	0.009398	-0.003841	-0.03632	-0.019513	-0.003211	-0.010811	-0.031458	0.003419	0.015524	-0.005912	-0.00024	0.003061	0.006027	0.008107	0.023918	-0.020128	-0.004206	0.023874	-0.00108	-0.021102	-0.021669	0.023037	0.001067	-0.005832	-0.028022
x83	0.037564	-0.005133	-0.013015	-0.004977	-0.007427	0.037092	0.005834	0.023116	-0.026576	-0.014986	0.015222	0.009208	-0.001098	-0.038874	-0.01814	0.036512	0.004458	0.003551	0.018007	0.021857	0.017799	-0.029929	-0.021391	0.036965	-0.068777	0.019724	-0.011358	-0.043471	-0.055545	0.003153	-0.055961	-0.030136	-0.000347	0.046816	-0.001992	-0.042034	0.029859	-0.046626	-0.026993	0.002708	0.002689	0.013826	0.015897	0.014458	0.023253	0.011811	0.010006	-0.003362	-0.012037
y83	0.006945	0.019483	0.01084	-0.017513	0.050486	-0.009978	0.0034	0.01452	0.029042	0.023585	0.020466	0.032698	-0.017783	-0.003025	0.012426	-0.014002	-0.016773	-0.022874	0.008655	0.011447	0.017933	-0.006182	0.00417	0.008763	0.005772	-0.02238	0.002587	-0.00042	0.03817	0.010399	-0.011191	-0.002113	0.028677	-0.00453	-1.4e-05	0.073414	-0.044781	0.012992	0.033748	-0.008698	0.013321	-0.005421	0.005974	-0.008164	0.038541	-0.022108	-0.00112	0.041559	-0.006559
z83	-0.011728	-0.020538	0.018776	-0.029227	-0.022931	-0.007954	0.014379	0.006288	-0.043899	0.013529	-0.005096	-0.013029	0.002502	-0.032677	0.018063	0.048404	-0.000271	0.003393	-0.02325	-0.036327	-0.011721	-0.007956	-0.036238	-0.0096	0.036051	0.015283	-0.043176	-0.003129	-0.05004	0.024771	0.093594	0.023865	0.001055	-0.010843	0.028902	-0.016416	0.008403	0.010151	-0.041776	0.043212	0.028835	-0.022227	-0.015184	-0.002092	-0.003729	-0.021152	-0.013727	-0.017976	0.007987
x84	-0.030135	-0.053035	-0.025309	0.005252	0.006547	-0.022903	-0.045254	0.01625	-0.028527	0.047419	-0.026354	-0.018167	0.003979	-0.013398	-0.024548	0.009342	0.013386	0.023352	0.024847	0.032365	0.029639	-0.012147	0.027302	-0.061192	-0.036494	0.032888	0.005915	-0.019899	-0.019984	-0.035739	-0.054664	-0.00118	-0.010714	0.000145	0.018639	0.00673	0.016458	-0.005167	-0.011097	-0.026172	-0.010298	0.031459	-0.043686	-0.067166	0.009822	-0.083914	0.066062	-0.009255	-0.02199
y84	-0.024081	0.01943	-0.0178	-0.007365	-0.024679	-0.025575	0.033453	0.035815	0.032234	-0.005448	0.020316	0.015554	0.048564	-0.045425	-0.058277	-0.008417	0.031579	0.026712	0.0229	0.005593	-0.011592	0.029083	-0.036044	-0.022222	0.005887	0.005691	-0.014246	0.014488	-0.012126	-0.009899	-0.021986	-0.05808	-0.02975	-0.064057	0.013646	-0.048225	0.025693	0.055022	-0.035578	-0.013341	0.02265	0.062577	0.024183	-0.03861	-0.027624	-0.049717	0.000492	0.037793	-0.020383
z84	-0.001141	0.01709	0.006068	0.054272	0.010767	0.055765	-0.016358	-0.004396	-0.094322	-0.025755	-0.007018	0.021188	0.018282	0.024257	0.036723	-0.038569	-0.034461	0.004752	0.021291	-0.031028	0.032836	-0.023452	0.025295	0.015528	0.028675	0.033027	0.024532	-0.014078	-0.005536	0.011918	-0.033153	-0.037073	-0.001403	-0.002091	0.000115	-0.033953	0.0146	0.007975	-0.044135	-0.0343	0.005925	0.04129	-0.009971	-0.079453	-0.04013	-0.062659	0.023325	0.052747	0.014722
x85	-0.031161	0.021613	0.05426	-0.014591	0.003056	0.045302	-0.034366	0.043523	0.00469	-0.022466	0.038279	-0.009689	0.002895	0.010865	-0.020654	0.007723	-0.005696	0.002795	0.022301	0.021407	-0.011636	0.002804	-0.004845	-0.017947	0.008221	-0.001103	-0.003445	0.01212	0.003008	0.031159	0.023895	0.023745	-0.005973	0.003667	-0.034886	0.021072	0.00996	0.008101	0.022838	-0.014492	-0.006098	-0.010998	0.001309	-0.011356	-0.01676	-0.004729	0.012028	0.000202	-0.027362
y85	0.010334	-0.01658	0.01197	0.053479	0.019068	-0.029975	-0.011518	-0.001449	0.004283	0.004714	0.008398	0.040014	0.013371	-0.015085	0.017115	-0.010515	0.001382	0.002028	0.006848	0.001904	0.013732	-0.011215	-0.010356	-0.009375	-0.001244	0.007908	0.021134	-0.004228	0.008612	0.035491	0.011912	0.021702	-0.000105	0.027193	-0.016739	-0.008204	-0.016402	-0.007555	0.020841	0.003181	0.009352	0.004581	0.016865	-0.016128	0.004092	-0.017246	-0.019566	-0.01759	-0.016036
z85	0.061429	0.026604	-0.001927	-0.059123	-0.032291	-5.3e-05	-0.023804	-0.015441	-0.002611	0.042863	-0.02832	0.015252	0.015322	0.034055	-0.049585	-0.003499	-0.010685	-0.028078	0.005967	0.003242	-0.012629	-0.003775	0.00287	-0.023415	0.004116	0.013132	0.006867	0.017505	0.000152	0.002193	0.007696	0.032988	-0.011727	-0.026371	-0.01475	0.029095	0.004723	0.012668	0.04503	0.015004	0.002544	0.033294	0.026542	-0.019607	-0.013527	0.015896	0.023419	-0.014974	-0.03967
x86	-0.023579	-0.007815	-0.016669	0.001132	0.002162	0.000935	-0.032989	0.010838	0.002637	0.009902	0.002846	-0.006027	0.008381	-0.00614	-0.019995	-0.003394	-0.027275	0.016529	-0.035227	0.024195	-0.021396	-0.030245	0.042115	-0.012281	-0.041301	-0.017964	-0.000413	0.02298	0.031414	0.012685	-0.019873	-0.002228	0.020175	0.01236	-0.009858	0.007726	0.004069	-0.031328	-0.021611	0.005612	-0.010266	-0.022289	-0.002565	-0.016172	-0.018949	0.021965	0.004465	0.008563	-0.001591
y86	-0.00995	0.004608	-0.013143	0.023146	0.01055	-0.00145	0.010859	0.02125	0.047864	0.000814	-0.002425	0.010858	0.044658	-0.014859	-0.020124	0.00057	-0.017861	0.014613	0.006925	-0.014203	-0.005966	-0.015731	-0.017018	-0.022171	-0.023763	0.030815	0.021213	-0.035641	0.014813	-0.000736	-0.000878	-0.023489	0.013632	-0.031579	-0.022237	0.015215	0.002421	-0.015615	-0.03511	0.016415	-0.017977	-0.022235	0.001841	0.004123	-0.004155	-0.029562	-0.000574	-0.006818	-0.029063
z86	0.033104	0.010975	-0.015242	0.022037	0.007181	0.047276	-0.003079	-0.013107	-0.015843	0.031077	-0.008883	0.007472	0.033083	0.017387	0.002714	0.001437	-0.056486	0.012923	0.006208	-0.006403	0.001206	-0.013687	0.017246	0.001223	-0.011097	0.018776	0.029288	-0.018378	0.010159	0.014483	0.022848	-0.020407	-0.033253	-0.018251	-0.033269	-0.008317	-0.015472	0.00486	-0.025877	0.006255	-0.004291	-0.008274	-0.000925	0.014982	0.017178	-0.00524	-0.00382	-0.015051	-0.006797
x87	0.050387	0.013124	0.009787	0.000119	0.083817	0.068959	-0.018896	-0.032135	0.029075	0.01053	-0.06289	0.019338	0.028847	-0.005385	-0.028374	0.003202	0.024795	-0.026189	-0.029409	-0.002962	-0.035571	0.029498	-0.000696	0.002559	0.007776	-0.017919	-0.004771	0.01726	-0.01856	-0.001792	0.013913	-0.020681	-0.00428	-0.00566	0.011879	0.023994	0.004925	0.02333	0.04117	0.024535	-0.027831	-0.015517	-0.009852	-0.011062	0.00173	-0.004121	-0.011601	0.009821	-0.007477
y87	0.004254	0.019415	0.012214	0.008165	-0.054257	-0.010912	0.014088	0.03001	-0.011824	0.009347	0.020452	-0.046005	-0.03846	-0.015391	0.019769	-0.012385	-0.012839	-0.020193	0.023875	0.023001	0.023464	-0.011927	-0.000451	0.006379	0.005815	-0.009335	0.031636	0.028538	-0.038712	0.008038	0.009225	-0.017006	-0.015433	0.002641	-0.025215	-0.03337	0.022779	0.047806	-0.010012	0.026731	-0.054944	-0.001025	-0.011279	0.022199	0.003337	0.002321	0.013709	0.02098	-0.024439
z87	0.019978	-0.018123	-0.011404	-0.014226	0.031969	-0.001155	0.015331	0.013872	0.003861	-0.009836	0.006737	-0.009958	0.014396	0.005969	0.016561	-0.012003	0.003849	0.005162	0.001198	-0.019963	0.01442	-0.017589	0.00996	-0.005119	0.03813	0.019428	0.022283	0.009802	0.001773	-0.004048	0.014185	-0.007791	0.009683	-0.013578	0.015972	-0.020678	0.003516	-0.004529	-0.014777	0.013316	-0.001298	0.002109	-0.011358	0.017048	0.003382	-0.007056	0.023506	-0.000407	-0.012289
x88	0.026871	0.003306	-0.019496	-0.008641	-0.020619	0.020415	0.01177	0.020822	-0.023321	0.000115	0.027355	-0.002935	0.009186	-0.03829	0.008558	0.035488	0.023271	0.028649	-0.004543	-0.016638	0.00042	-0.007143	0.00613	0.041962	-0.04563	-0.01629	0.045865	-0.037714	-0.038166	-0.015377	0.010064	0.006624	0.018311	-0.001919	-0.019398	-0.000868	0.042659	-0.023383	-0.002716	-0.036192	0.054163	-0.004972	-0.017857	-0.014987	-0.00745	0.00649	-0.016509	-0.047729	-0.041322
y88	0.011057	0.00557	0.01912	-0.021785	0.040264	-0.010482	-0.004752	-0.000816	0.035786	0.013483	0.019612	0.028621	0.009554	-0.006994	-0.002012	-0.028741	-0.010592	-0.019048	0.037094	0.003925	0.027143	0.045357	-0.009034	0.02158	-0.004388	0.01691	0.019063	0.036831	0.030153	0.009904	-0.020581	0.025991	-0.025789	-0.005558	-0.027749	-0.023196	-0.031405	0.005869	0.000332	-0.0239	0.002534	0.011567	-0.027252	-0.0303	-0.002598	-0.021929	0.00143	0.005698	0.061572
z88	-0.024326	-0.008207	0.014546	-0.050754	-0.011338	-0.008727	0.008809	0.033925	-0.062161	0.021462	-0.013512	-0.002113	0.006518	-0.020191	0.024553	0.065922	0.017711	0.000707	-0.055479	-0.010503	-0.03421	-0.023151	-0.013743	0.007826	-0.010937	0.018393	-0.036767	-0.050162	-0.002894	-0.029518	0.043101	-0.032372	0.030752	0.025824	0.0079	0.016186	0.035308	0.031799	0.042473	0.004591	0.043191	-0.025483	0.019547	-0.008517	0.008603	0.027196	0.019437	-0.002288	-0.008113
x89	-0.002464	0.028195	0.003809	-0.005259	-0.025592	0.014141	-0.020167	-0.008399	0.007515	0.030973	0.006313	0.014504	0.001289	-0.004061	0.000689	-0.049071	-0.02057	0.011401	-0.048474	0.00502	-0.007548	-0.005774	-0.00891	0.015691	-0.01144	-0.025612	-0.000471	0.002935	0.021315	-0.013016	-0.025637	0.007626	0.023277	0.003485	0.006299	-0.022482	-0.020036	0.001111	-0.023803	-0.004608	0.024089	0.013626	0.008764	0.014771	-0.000511	0.02814	-0.001859	-0.00964	0.005709
y89	0.007155	0.001046	0.019524	0.017093	-0.002016	0.004238	0.001786	-0.001726	-0.005508	-0.02713	-0.013522	-0.020296	0.005387	0.010594	-0.016376	-0.000381	-0.006483	0.003582	0.003752	-0.034129	-0.024611	-0.000979	0.004444	-0.013712	-0.022289	0.00942	-0.010668	-0.018046	0.012909	-0.010879	-0.011046	0.028076	0.000274	-0.023684	-0.022696	0.005549	0.009523	-0.025061	0.0099	0.008668	-0.016564	0.024022	-0.003592	-0.02069	-0.01662	0.02733	0.007414	-0.032044	-0.000253
z89	0.04965	-0.021208	-0.018102	-0.01386	-0.030754	0.01146	0.004912	0.005755	0.008882	-0.015773	-0.003307	-0.011947	-0.034909	-0.013559	0.007931	0.009537	0.014699	0.025538	-0.00804	0.005358	-0.005515	-0.004976	-0.020561	0.007985	-0.008311	-0.003769	-0.010165	-0.025934	0.035694	-0.001602	-0.017148	0.024251	-0.029674	0.019839	-0.038787	-0.032339	-0.007126	-0.025993	0.011946	-0.005076	-0.032038	-0.025196	0.006578	-0.015354	0.015072	0.003132	0.048547	0.02781	0.008237
x90	0.006065	0.010543	-0.01369	-0.006709	0.021921	-0.033489	0.003359	0.017128	-0.010244	-0.009015	0.0078	-0.021356	-0.005193	-0.001311	0.005783	0.003822	0.023214	0.015165	-0.010371	-0.018559	-0.022264	0.006937	0.00895	0.001936	0.029564	-0.016754	0.017673	0.027121	0.030486	0.012548	0.006923	-0.001163	-0.003805	0.009354	-0.022827	-0.000446	0.001469	0.020801	-0.023319	-0.02154	-0.019836	-0.03891	0.002398	-0.011024	-0.015464	-0.037339	0.008842	-0.00873	0.000612
y90	0.008249	-0.012397	0.005144	-0.025289	0.001397	-0.014364	-0.013206	-0.019264	0.004536	-0.033852	-0.014116	-0.015169	-0.008308	-0.018303	-0.016727	-0.000518	0.012085	0.006654	-0.005012	-0.009465	-0.001032	0.013919	-0.005993	-0.010165	0.013732	0.009283	-0.008414	-0.015027	-0.001099	-0.002839	-0.00066	0.019915	-0.007327	0.004239	-0.009961	-0.023689	-0.00852	-0.014873	0.010502	0.014399	-0.000274	-0.003256	-0.013817	-0.012083	-0.017604	-0.010014	0.014305	-0.011164	0.013851
z90	-0.042661	-0.016517	0.005254	-0.014379	-0.0099	0.002052	0.000755	-0.016464	0.025684	0.014598	0.002521	0.00094	0.024285	0.00814	-0.013751	-0.013483	-0.013962	0.009455	0.01398	-0.011984	0.015382	0.001457	0.026661	0.006449	-0.010031	0.008614	0.000528	-0.024467	-0.002682	-0.014376	-0.001138	-0.008338	0.000217	-0.003981	-0.021179	0.017232	0.032577	-0.009713	-0.00089	-0.010439	0.027145	-0.035884	0.005428	-0.014552	0.009601	0.000192	0.011258	0.001459	-0.001809
x91	0.015278	0.025344	0.026288	0.018153	-0.058407	0.019848	0.010376	-0.018496	-0.007002	0.021965	-0.010109	0.000585	-0.041721	0.002509	-0.025103	-0.05484	-0.005965	0.009815	-0.007942	-0.025138	-0.01207	-0.001457	-0.000131	0.022219	0.006417	-0.015952	-0.001411	-0.009239	0.022363	-0.027709	-0.037198	-0.020376	0.021805	-0.001356	0.010995	-0.017541	0.007791	0.01711	-0.002109	0.009903	-0.00381	0.017025	0.020687	-0.001593	0.01804	-0.028431	0.010413	0.003897	0.029874
y91	0.018273	-0.00754	0.041696	0.028566	0.004642	0.010413	-0.010621	-0.007524	-0.020921	-0.057073	0.000295	-0.041704	-8.8e-05	0.009649	-0.004355	0.008086	-0.015226	0.011883	-0.042476	-0.004995	-0.01498	0.0079	0.02125	0.007259	-0.00405	0.025705	-0.025779	0.003753	-0.020334	-0.043121	-0.007405	-0.001184	-0.017848	-0.010572	0.019884	0.014007	-0.041285	0.014669	0.028678	0.020303	-0.010807	-0.006774	0.036103	0.013689	-0.026511	0.011449	0.025956	-0.003035	0.045011
z91	0.051888	-0.026951	-0.026509	-0.03245	0.034883	0.036133	-0.012128	0.022279	0.034813	-0.037224	0.016992	-0.014254	-0.032982	0.000596	0.014566	0.037474	0.010477	0.059573	-0.023414	0.029397	0.061436	-0.003027	-0.039325	-0.011069	0.015807	0.064199	0.022185	-0.016432	0.00325	0.008121	0.000241	-0.014178	0.004987	0.016155	-0.006278	0.002743	-0.042594	0.011277	0.002132	-0.013818	0.009567	0.019555	-0.021794	-0.002808	0.025523	0.003483	-0.045039	0.015548	-0.039151
x92	0.019675	0.011396	0.045494	-0.019409	0.04198	-0.054101	0.03601	0.011235	-0.007126	0.017932	0.011395	-0.066991	-0.010137	0.01472	-0.033188	-0.039942	-0.02217	-0.018519	0.004713	-0.016355	0.025426	-0.040973	-0.031251	-0.01981	0.009771	0.0102	-0.02361	0.012691	0.019014	-0.019735	-0.000966	0.007765	-0.010028	0.045537	0.010292	-0.008506	-0.034298	-0.01751	0.002037	0.043387	0.001885	-0.011234	-0.005657	0.020744	-0.010257	0.03212	-0.022516	-0.009746	0.015928
y92	0.034391	-0.0679	0.022746	0.012011	-0.03157	-0.008985	0.023608	0.019176	-0.003009	-0.006161	-0.034163	-0.00242	0.026277	0.066624	0.029543	0.020314	-0.012678	0.023389	-0.006101	0.049437	-0.041928	-0.00583	0.003039	-0.012116	-0.005362	-0.021078	-0.002222	-0.010309	0.024297	0.008108	0.010395	-0.022906	0.013962	-0.008343	-0.011602	0.004389	0.012638	-0.012774	-0.01108	-0.005597	-0.009756	-0.001036	0.016192	0.03094	-0.029916	-0.005697	-0.010577	-0.031597	-0.004287
z92	-0.05741	-0.064362	-0.004488	-0.033942	0.020134	0.049969	0.021156	-0.082722	0.024282	0.006472	0.055156	-0.005761	-0.026213	-0.014022	0.009982	-0.016998	-0.043593	0.014006	-0.004012	0.001776	0.00832	-0.024134	-0.017811	-0.023027	0.000368	-0.021629	-0.005891	0.008426	-0.009412	0.007805	-0.001017	-0.018896	-0.012338	-0.038053	0.021466	0.010747	0.024984	-0.00765	0.026434	-0.034398	0.00307	-0.002196	0.024918	-0.038359	-0.013987	-0.002154	0.007412	-0.034376	-0.008331
x93	0.04688	0.01332	0.001792	-0.004678	0.076078	0.063919	-0.015907	-0.017501	0.023658	0.004267	-0.050046	0.01604	0.02886	-0.011651	-0.022006	0.016799	0.02162	-0.029169	-0.012496	0.012285	-0.018481	0.021158	-0.010859	0.009407	0.004168	-0.025464	-0.009442	0.007156	-0.01547	0.00821	0.000601	-0.015106	0.003013	-0.001815	-0.002355	0.019051	-0.008117	0.007063	0.033234	0.033106	-0.023358	-0.022899	0.003799	-0.004674	0.003315	-0.016026	0.013735	0.038838	0.01267
y93	0.000973	0.015571	0.005354	-0.000132	-0.02947	-0.006183	0.007518	0.024034	-0.004415	0.019642	0.026802	-0.018771	-0.033247	-0.018889	0.022989	-0.000441	-0.00274	-0.020424	0.020567	0.011247	0.027355	-0.020943	0.000325	0.00124	0.000341	-0.013356	0.021331	0.011102	-0.023516	0.008728	-0.007516	-0.016545	-0.001795	0.003055	-0.016506	-0.015593	0.012037	0.029109	-0.01679	0.018511	-0.018773	0.004275	0.013697	0.020115	-0.002081	-0.003026	0.004948	-0.002393	-0.014574
z93	0.008734	-0.013868	-0.000546	-0.014276	0.039996	-0.002971	0.015947	0.009669	-0.003272	0.002013	-0.008982	0.001186	0.009555	0.005968	0.011406	0.001049	0.005082	-0.003314	-0.006332	-0.031415	0.000703	-0.014158	0.001196	-0.010799	0.041507	0.005123	0.002223	0.012984	0.008669	0.003628	0.04054	0.00931	0.008094	-0.019053	0.010728	-0.010246	0.000321	-0.009624	-0.020426	0.014061	0.004444	-0.004877	-0.006071	0.014883	0.013428	-0.01162	0.026582	0.000809	0.001357
x94	-0.012537	-0.01699	-0.009318	-0.00193	0.031437	-0.024608	0.00057	-0.017757	-0.001959	-0.013048	0.000207	-0.027942	-0.014976	-0.029783	0.002273	-0.012382	-0.001889	-0.010052	-0.011119	-0.008361	-0.036004	-0.013401	0.013309	-0.006999	0.018706	0.014003	0.014018	0.017027	0.000597	0.035079	8.2e-05	0.003254	0.01421	-0.015923	-0.038268	-0.021497	0.003619	0.021201	-0.033052	-0.015012	-0.013068	-0.03256	0.024753	0.022223	0.020419	-0.038706	0.000811	0.001789	0.012133
y94	-0.005249	-0.040863	-0.030742	-0.010723	-0.014489	0.006128	-0.009073	-0.035633	0.014325	-0.05639	0.004233	-0.020251	-0.0199	-0.017018	-0.024391	0.017391	-0.010201	-0.021312	-0.041254	-0.018035	0.026783	0.019671	0.045016	-0.038354	0.002779	-0.032229	0.024524	-0.017967	-0.001782	0.019587	0.00629	-0.014708	0.022923	-0.011658	-0.025706	-0.050181	0.0184	-0.027236	0.018403	0.018691	-0.019053	-0.018267	0.006575	-0.007911	-0.002195	-0.02666	-0.024668	0.021878	-0.017024
z94	-0.043965	-0.005763	0.006513	0.009381	-0.025557	0.006093	-0.005364	0.019368	0.053796	0.042125	-0.030325	-0.013991	0.007469	0.01221	0.02853	-0.00267	-0.029274	0.026991	-0.005678	-0.004111	0.003966	-0.005293	0.00448	0.035795	0.012304	-0.025821	-0.028961	0.023309	-0.009991	-0.011316	0.003123	0.015381	-0.020899	0.023826	-0.000115	0.012624	-0.013562	-0.007858	-0.008403	-0.023514	0.001985	0.02219	-0.006286	0.020799	-0.024407	0.008114	-0.017667	-0.010812	0.007749
x95	0.013045	0.016166	-0.019715	-0.01045	-0.00636	-0.021519	0.012395	0.02032	-0.012805	-0.003732	0.023647	-0.018343	0.003071	-0.004405	0.022547	0.007501	0.030198	0.037874	-0.010113	-0.023552	-0.013694	0.026132	0.01775	0.023207	0.011701	-0.031292	0.042835	0.018221	0.031901	0.000528	0.013367	0.00682	-0.012475	0.002406	-0.003056	0.006764	0.02053	0.033068	0.002102	-0.038339	-0.004101	-0.034778	-0.011335	-0.012576	-0.020183	-0.016044	0.009238	0.001238	0.007492
y95	0.011535	-0.01783	0.017618	-0.023539	-0.00347	-0.000879	-0.01087	-0.023742	0.018913	-0.008485	0.000198	-0.001647	0.01526	-0.025839	-0.01057	-0.034082	0.008659	0.030676	0.020864	-0.01898	-0.012994	0.016398	-0.015915	-0.000515	-0.006108	0.037573	-0.014194	-0.023724	-0.000583	0.003085	0.002589	0.026136	-0.011778	-0.003227	-0.025916	-0.017486	0.008559	0.022573	-0.032407	-0.012489	0.027391	-0.033364	0.006833	-0.020802	-0.035973	0.033905	0.016003	-0.031833	0.033723
z95	-0.030879	0.005857	0.01159	-0.042018	0.016781	-0.036118	-0.004484	0.01224	-0.018012	-0.013156	-0.012467	0.003528	0.00377	0.001072	-0.013929	0.015002	0.018848	-0.008806	0.014928	-0.001837	0.014861	0.032167	0.029825	0.008357	-0.001172	0.014349	0.003363	0.004972	0.005261	-0.018259	-0.019757	-0.019066	-0.014413	-0.00245	-0.055566	-0.008776	0.010918	-0.010409	-0.006156	-0.006076	-0.012725	0.007503	0.024558	-0.016669	0.013054	-0.014201	-0.013775	0.007904	0.018327
x96	0.002706	0.007881	-0.038347	-0.001637	-0.026028	-0.024565	0.002482	-0.023807	0.008816	-0.030709	0.016445	0.040725	0.005893	0.056411	0.011721	0.003998	0.006518	0.011471	0.015096	-0.004127	0.001286	-0.001621	-0.001274	0.022797	-0.004677	-0.004384	-0.053419	0.017586	-0.038342	-0.006907	-0.009693	0.030759	-0.021121	-0.043859	-0.045042	-0.042662	-0.013436	-0.022836	0.042131	0.023007	0.016871	-0.03727	-0.024776	0.006857	0.012129	-0.059802	-0.036426	0.038689	-0.010138
y96	-0.019224	0.017572	-0.010418	-0.015661	-0.002684	0.007363	0.010092	0.003021	-0.01316	0.009219	-0.001062	0.023932	-0.007153	0.027074	-0.014983	0.007664	0.028492	0.011449	-0.003869	0.011362	-0.001029	-5.6e-05	0.00447	0.037319	0.048301	-0.003654	-0.018979	0.006118	-0.02128	-0.020774	-0.009883	-0.000797	0.007223	-0.015023	0.000978	-0.011095	0.029786	-0.02554	0.01515	-0.006842	-0.006833	-0.006925	-0.028337	0.006535	-0.030209	0.002728	-0.029722	-0.011046	-0.011897
z96	-0.003556	0.016154	-0.003408	0.042024	0.017234	-0.024619	0.026508	-0.017552	-0.004554	0.020922	0.042044	-0.004259	-0.006396	-0.000641	-0.024092	0.017186	0.013085	-0.00299	-0.014283	0.004206	-0.053352	0.032641	0.026138	-0.010013	0.005075	0.017147	-0.007901	-0.034192	-0.033985	0.009921	-0.041412	0.027503	-0.007019	-0.016587	0.012406	-0.003238	0.012829	-0.019986	0.002414	-0.001863	-0.040835	0.007992	0.009185	0.032355	-0.004031	0.016771	-0.00554	0.036988	0.001508
x97	0.002797	0.025711	-0.034708	-0.005753	-0.019859	-0.013653	0.009526	0.000589	0.005431	-0.028308	0.026171	0.011968	-0.006389	0.01325	0.023824	-0.019616	0.015117	0.067188	0.00071	-0.019179	-0.015526	0.045261	0.057558	0.005549	0.065959	-0.017619	0.032778	-0.020591	0.088716	0.018765	0.014699	-0.019792	-0.026739	-0.001263	0.061637	0.022545	0.041373	0.029748	-0.005178	0.025105	-0.013902	-0.027528	0.01756	-0.009645	-0.008335	0.021528	-0.001685	0.027764	0.00348
y97	-0.002943	-0.004684	0.000519	-0.020615	0.000132	0.024425	-0.023135	-0.01603	-0.007132	0.012148	0.02593	0.010373	0.027566	-0.035326	0.01315	0.000232	0.054167	0.01432	0.021863	-0.061712	-0.03759	-0.020256	0.002634	0.019021	0.012662	0.022578	-0.013175	-0.003713	0.012115	-0.006737	-0.018244	-0.010503	-0.020494	0.020543	0.041491	-0.032029	-0.033793	-0.01788	-0.025286	-0.023358	0.033201	0.000972	0.019437	0.03458	-0.045764	-0.008355	-0.015799	-0.037771	-0.040368
z97	-0.010735	0.047798	0.024288	-0.032239	0.034683	-0.076821	-0.037131	-0.017098	-0.002731	-0.052751	-0.035841	0.024802	-0.029399	-0.010433	-0.032082	-0.02368	-0.025467	0.058989	0.060839	-0.011198	0.050695	0.047663	0.019359	-0.007112	0.01531	0.014088	-0.053757	-0.001678	-0.021272	-0.004093	0.021132	-0.050403	0.030451	0.007046	-0.080808	-0.05148	0.038584	0.019367	-0.061784	0.032306	-0.032159	0.022468	0.029654	-0.080301	0.025783	0.082731	-0.013661	0.008122	-0.002267
x98	-0.032053	-0.045363	-0.001995	-0.001663	-0.001454	-0.011362	-0.018376	0.006445	-0.025499	0.021732	-0.033272	-0.00963	0.013228	-0.018375	-0.020007	0.025263	0.017122	0.022225	0.017314	0.026377	0.031073	-0.015522	0.030114	-0.034664	-0.021504	0.017047	0.015992	0.01744	-0.01333	-0.04146	-0.041961	0.009366	-0.004889	-0.005835	0.018797	-0.003677	-0.008671	-0.008708	-0.011377	-0.006814	0.012707	0.027955	0.006985	-0.049664	0.012429	-0.064643	0.043548	-0.037083	-0.003036
y98	-0.02198	0.020501	-0.020119	-0.007175	-0.009787	-0.019142	0.029495	0.033597	0.0335	0.021976	-0.013572	0.010595	0.032094	-0.039521	-0.034824	0.012403	0.00821	0.043772	0.039822	0.038269	-0.036337	0.022373	-0.027177	0.002704	-0.005455	-0.000974	-0.004364	0.020429	-0.000726	-0.041336	0.023462	-0.007013	-0.040551	-0.002291	0.054389	-0.043719	-0.021551	0.002334	0.019582	0.024635	-0.00487	-0.010934	0.018743	-0.012017	0.000124	0.034355	0.00738	0.002489	0.011717
z98	0.003643	0.016883	0.007465	0.034726	0.002362	0.042943	-0.003589	0.018605	-0.05663	-0.01435	-0.033433	0.026717	0.017221	0.001983	0.019679	-0.031839	-0.035031	0.026138	0.019363	0.007257	0.005775	-0.026143	0.012028	0.000274	0.005387	0.028022	0.015127	0.006144	-0.000541	-0.015193	0.010377	-0.000625	-0.006984	0.028104	0.00664	-0.01353	-0.029341	-0.023932	0.018932	-0.009666	6.8e-05	-0.020742	-0.006053	-0.009995	-0.005825	-0.009732	0.023224	0.002344	0.019258
x99	0.01154	0.033821	-0.007885	-0.004402	-0.046813	-0.007049	0.018739	-0.006993	-0.007568	0.03611	0.027234	0.002159	-0.042519	-0.013867	0.036673	-0.000633	-0.031483	-0.014557	-0.075761	0.030411	0.016281	0.013681	-0.052989	0.003518	0.01724	0.030097	0.033831	-0.012445	0.041094	-0.008696	-0.007275	0.043157	0.018705	-0.059145	-0.026175	-0.079691	-0.075999	-0.026294	-0.007953	0.005588	-0.013569	0.066153	0.019291	0.023959	-0.058529	-0.026447	0.054821	0.012463	0.005212
y99	0.003102	0.008692	0.011141	0.023123	-0.019962	0.040099	0.028175	-0.015257	-0.011823	-0.039447	-0.046348	-0.066337	-0.022826	0.025097	-0.016692	0.034286	-0.018307	-0.028577	0.028973	-0.081889	-0.055655	0.013241	-0.013613	-0.021479	-0.031148	-0.024103	-0.056349	-0.040998	0.062318	0.011948	-0.045527	0.017725	-0.003964	-0.02041	0.006975	-0.005145	-0.049433	0.004041	-0.014	0.01706	0.028813	0.016715	-0.014146	-0.000664	0.006679	-0.017666	0.010066	-0.018089	-0.039848
z99	0.036017	-0.047654	-0.03583	0.075185	-0.070175	0.044953	0.064031	-0.022872	0.013723	-0.050085	-0.068598	-0.039409	-0.034636	-0.014906	-0.027261	-0.001827	0.085027	0.011302	0.134818	-0.110224	-0.038314	-0.042567	-0.029752	-0.00661	-0.026143	-0.061278	-0.076296	-0.061197	0.050309	-0.027541	-0.057349	0.033961	-0.03549	0.060214	-0.061406	0.060791	0.033615	0.053108	-0.006249	-0.065314	-0.047935	-0.063901	0.022603	-0.045946	0.058544	0.012622	-0.069127	-0.01143	-0.014888
x100	0.020489	0.023639	0.036394	0.021509	-0.053525	0.025279	0.010594	-0.019672	-0.007374	0.016443	-0.011912	-0.005224	-0.037804	0.00548	-0.033153	-0.059908	-0.004798	0.007755	0.008677	-0.032858	-0.01497	0.003341	0.007358	0.022278	0.013387	-0.008919	0.01143	0.002162	0.01796	-0.023972	-0.040665	-0.029637	0.021906	0.000943	0.01962	-0.010003	0.018573	0.010898	-0.000601	0.023013	-0.00349	0.007873	0.015312	0.002478	0.031064	-0.034038	4.5e-05	0.000275	0.020024
y100	0.023212	-0.009504	0.050784	0.034833	-0.001259	0.004495	-0.021024	-0.010112	-0.02403	-0.065459	0.001206	-0.041174	-0.011927	0.006015	-0.00747	0.000538	-0.020429	0.029011	-0.072928	0.025188	-0.003327	0.001034	0.036554	0.034965	0.006114	0.037378	-0.047595	0.018816	-0.049548	-0.084579	0.007093	-0.034715	-0.012085	0.008692	0.03521	0.041394	-0.037102	0.036524	0.043679	0.025781	-0.025047	0.000723	0.081411	0.02092	-0.034686	-0.000702	0.044318	0.006245	0.10485
z100	0.052284	-0.02443	-0.028457	-0.034887	0.03787	0.038175	-0.018415	0.01855	0.044716	-0.038398	0.017048	-0.010746	-0.046283	0.007235	0.003922	0.039296	0.006009	0.074408	-0.034723	0.03947	0.082684	-0.00983	-0.028573	0.00689	0.024086	0.074434	-0.003836	-0.002942	-0.021305	-0.01739	0.010425	-0.060974	0.028809	0.036793	-0.00462	0.01682	-0.032726	0.037659	0.011587	-0.005372	0.003934	0.059648	-0.009036	0.012316	0.008877	-0.000462	-0.016187	0.005703	-0.004671
x101	0.000995	-0.013434	-0.042339	0.00671	-0.019004	-0.018853	-0.000441	0.005082	0.012977	-0.034219	0.03372	0.045324	0.024242	0.047891	-0.017877	0.02012	-0.037944	-0.025649	0.016558	-0.017224	-0.010527	-0.001044	-0.031899	0.020448	0.041025	-0.000504	-0.034004	0.001715	-0.021779	-0.028218	-0.018712	-0.012325	-0.01964	-0.012241	-0.027882	-0.023576	-0.011767	-0.036215	0.016447	0.027183	-0.002129	0.001959	-0.057274	-0.00822	-0.01703	-0.026673	-0.000783	0.010419	0.023592
y101	-0.024018	0.018878	-0.008983	-0.010925	-0.023631	-0.005263	0.017442	-0.00255	-0.017234	0.007378	-0.001729	0.028719	-0.019022	0.001633	-0.001609	0.007257	0.006543	0.004923	0.004125	0.018112	-0.007161	-0.00679	-0.00687	0.037474	0.014208	-0.014223	-0.035546	0.014159	-0.03529	-0.014325	-0.023873	0.05633	-0.000554	0.005108	0.015737	-0.036105	0.027333	0.003032	0.018221	-0.021281	-0.004697	-0.028473	-0.046733	-0.027156	0.040479	-0.005955	0.007739	0.006356	0.005236
z101	-0.012441	0.035307	0.001729	0.041854	0.008359	-0.022275	-0.014767	-0.064016	-7.2e-05	-0.008035	0.036137	-0.011051	-0.001766	0.013799	-0.026633	0.019123	0.03445	-0.001501	0.016394	0.043393	-0.033771	0.01115	-0.021765	0.004143	0.010373	-0.002332	0.01964	-0.017116	-0.007272	-0.001361	-0.022844	0.059981	-0.037395	0.030346	0.013028	0.000447	0.021047	-0.042338	-0.007614	0.02267	-0.020541	0.007148	9.7e-05	0.038717	0.004509	0.003739	-0.027543	0.028114	-0.026297
x102	0.036062	0.004341	-0.004765	-0.010159	0.000626	0.010131	0.013149	0.013631	-0.023989	0.005898	0.029098	-0.02794	0.008118	-0.021939	0.000602	0.025776	0.033253	0.031934	0.003956	-0.02989	0.006224	0.000488	0.010437	0.044426	-0.042797	-0.005492	0.039235	-0.012683	-0.03473	-0.01972	0.019616	0.013279	0.030075	-0.000899	-0.017569	-0.00346	0.027977	-0.017123	0.007781	-0.018381	0.002472	0.033065	-0.029779	-0.004574	0.003435	0.005064	0.011691	-0.015394	-0.017715
y102	0.023051	-0.01753	0.032508	-0.016875	0.029634	-0.006387	0.003039	-0.00743	0.03457	0.013686	0.009936	0.028547	-0.003768	-0.020499	-0.010187	-0.016855	-0.02581	0.006547	-0.000919	0.004743	-0.007271	0.02457	-0.013824	0.023249	-0.008355	0.043588	0.030859	-0.004466	0.014494	-0.009256	0.008891	0.027128	-0.021435	0.004906	-0.006097	-0.000605	0.012802	0.013757	0.022301	0.017152	0.012037	0.015925	-0.030401	-0.028349	0.015514	-0.020497	-0.008442	0.014451	0.030951
z102	-0.03087	-0.01413	0.014333	-0.053685	-0.02409	-0.028063	0.027339	0.05086	-0.0497	0.017147	-0.005787	-0.017017	0.052014	0.035962	0.005254	0.001538	0.024414	-0.051874	0.011829	0.009466	0.033431	0.015773	-0.020085	0.039218	-0.016939	-0.000252	-0.000103	-0.005543	0.043154	0.030796	-0.033303	-0.024014	0.026816	0.015736	-0.000802	-0.004023	-0.004633	-0.00254	0.009793	-0.031459	-0.054861	-0.003692	0.011569	-0.000129	0.019586	-0.014591	0.010094	0.013636	0.000133
x103	0.021371	0.016586	0.029797	-0.017009	0.041171	-0.047798	0.024794	0.019743	-0.011462	0.015079	0.008981	-0.058891	-0.009888	0.011493	-0.024905	-0.026725	-0.001456	-0.003365	-0.001064	-0.027602	0.020419	-0.024396	-0.027326	-0.017143	0.012098	-0.004764	-0.009469	0.019215	0.018957	-0.017257	0.011792	0.004419	-5e-06	0.034512	-0.004544	-0.009434	-0.028196	-0.010888	0.004065	0.013806	-0.006405	-0.012682	-0.01182	0.019567	-0.023953	0.025998	-0.01996	-0.003828	0.017715
y103	0.032195	-0.057934	0.023977	0.003476	-0.026784	-0.014011	0.021395	0.013362	0.005721	-0.006386	-0.031207	-0.007048	0.022397	0.037495	0.013627	0.011	-0.025256	0.02297	-0.011927	0.035774	-0.032174	0.001899	-0.000411	-0.003689	-0.011553	-0.012277	-0.000197	-0.016091	0.029568	-0.011186	0.026708	0.001131	0.021263	-0.005237	0.003916	0.007189	0.019195	-0.009011	0.003634	0.011103	-0.017116	0.003065	-0.000353	0.027141	-0.013864	0.008802	-0.014975	0.002475	-0.00165
z103	-0.056222	-0.054276	-0.004569	-0.039331	0.00783	0.039088	0.016634	-0.068399	0.014417	0.007882	0.047045	-0.009624	-0.004919	-0.018257	0.003678	-0.026164	-0.02217	0.005512	0.007287	-0.0092	-0.000909	-0.020623	-0.006807	-0.004604	-0.003604	0.007745	0.016501	0.000628	-0.012904	0.007032	-0.022357	-0.02189	-0.025955	-0.025547	-0.006719	0.023511	0.013801	0.007422	0.028263	-0.020615	0.025519	-0.009767	0.0201	-0.024193	-0.005057	-0.000314	0.01193	-0.029578	-0.004787
x104	-0.004506	-0.001093	0.000503	-0.009503	0.038606	-0.028801	0.005137	-0.010992	-0.010097	-0.005779	0.007681	-0.030563	-0.005289	-0.018738	-0.008841	-0.017063	0.006971	-0.009096	-0.005998	-0.015822	-0.017926	-0.017608	0.003187	-0.016018	0.018141	0.020298	0.005001	0.016879	0.002079	0.032035	0.001149	-8.3e-05	0.01273	-0.009899	-0.028561	-0.007559	0.002099	0.014653	-0.025843	-0.025425	0.003179	-0.028751	0.023269	0.014663	0.019389	-0.043339	0.014063	-0.011577	0.011177
y104	0.004826	-0.039693	-0.015038	-0.011019	-0.011074	0.000282	-0.005068	-0.0254	0.005712	-0.043751	0.000252	-0.013449	-0.005292	0.004498	-0.026948	0.016196	-0.005791	-0.011468	-0.028754	-0.010943	0.023931	0.016516	0.035426	-0.047187	0.002754	-0.011369	0.018414	-0.022139	-0.009595	0.008958	0.000529	-0.017781	0.01679	-0.014307	-0.015957	-0.03322	0.022197	-0.026428	0.019124	0.010649	0.010791	-0.018231	-0.004744	0.000633	0.003117	-0.035331	-0.004371	0.008864	-0.017205
z104	-0.04849	-0.028738	0.000716	0.000837	-0.025171	0.014147	0.004205	-0.007343	0.051705	0.029881	-0.011718	-0.0133	-0.003347	0.004005	0.036558	-0.004873	-0.043115	0.028944	-0.006437	-0.003702	-0.0085	-0.005615	-0.003573	0.031304	0.004864	-0.043339	-0.016079	0.018481	-0.00488	-0.012069	0.006225	0.011733	-0.019983	0.015188	-0.007654	0.008128	-0.016272	-0.007095	-0.006096	-0.004686	-0.02115	0.007619	-0.008955	0.011514	-0.032604	0.014458	-0.017693	-0.003374	0.017372
x105	0.030042	0.004468	0.052729	-0.023106	0.049341	-0.048844	0.04314	0.009093	-0.012875	0.014802	0.027229	-0.075252	-0.018873	0.023845	-0.03366	-0.040496	-0.022656	-0.018548	0.010687	-0.020367	0.039754	-0.040179	-0.039499	-0.027298	0.006035	-0.006925	-0.016837	0.011947	0.012044	-0.029676	0.009029	0.005792	-0.003417	0.042776	0.031998	-0.0125	-0.03216	-0.027994	0.036095	0.048794	-0.003526	-0.005895	-0.008095	0.028366	-0.030709	0.028717	-0.025809	-0.007233	-0.001038
y105	0.044719	-0.087532	0.040227	0.013687	-0.03836	-0.016263	0.039962	0.017997	-0.008351	-0.002638	-0.033938	0.004487	0.038546	0.055784	0.039753	0.01951	-0.033747	0.032037	-0.002134	0.078758	-0.076202	-0.013962	0.006455	0.026446	-0.015414	-0.016037	-0.011565	-0.016154	0.055986	0.016086	0.033153	-0.00168	0.042	0.000362	0.002494	-0.012001	0.043757	0.000163	-0.026389	-0.013705	-0.004852	0.013257	0.021873	0.045336	-0.0147	-0.008582	-0.031639	-0.020996	-0.02144
z105	-0.053877	-0.051089	0.001843	-0.039373	0.019745	0.040244	0.026552	-0.06111	0.011179	0.013745	0.0454	-0.012581	-0.014068	0.006345	-0.017833	-0.034757	-0.024594	0.003703	0.0069	0.00178	0.020118	-0.026595	-0.008788	-0.004229	-0.012556	0.01246	0.016341	-0.001583	-0.005916	0.011012	-0.022695	-0.009882	-0.013023	-0.02731	-0.008267	0.005974	0.017279	0.023719	0.025663	-0.031257	0.035484	-0.014207	0.02883	-0.018172	-0.003825	0.028783	0.011667	-0.010167	-0.009952
x106	-0.004991	-0.038399	-0.045953	0.021843	-0.02829	-0.019025	-0.025347	0.011309	0.032333	-0.038295	0.0327	0.039946	0.016642	0.035682	-0.039113	0.030561	-0.056834	-0.072518	0.006461	-0.013177	-0.007115	0.011727	-0.025264	0.026312	0.018287	0.005161	-0.048229	0.009098	0.011362	-0.035607	-0.005377	0.033668	-0.037407	0.101778	-0.010063	-0.069594	0.026173	0.012907	-0.005387	-0.023223	4e-05	0.006015	-0.044111	-0.05189	0.002151	-0.015457	0.067422	0.001994	0.027183
y106	-0.029291	0.012406	-0.015474	-0.014528	-0.019212	0.000252	0.023456	0.005418	-0.030567	-0.001844	-0.002407	0.014304	0.00594	-0.003007	-0.006365	-0.006865	-0.003441	0.007923	0.020158	0.004735	-0.00402	0.014241	-0.011888	0.014222	0.008304	-0.00255	0.006028	-0.004857	0.003348	0.030708	-0.024093	0.031832	-0.011194	0.018837	0.001385	-0.01275	-0.002481	0.013034	-0.009023	-0.032558	-0.007472	0.015371	-0.022316	0.031562	-0.040716	-0.004861	0.010297	0.009428	0.049243
z106	-0.01378	0.033396	0.013601	0.057157	0.004919	-0.01331	-0.016049	-0.074127	-0.032376	0.019771	0.051216	-0.009822	0.033052	-0.008013	-0.020137	0.031634	0.007828	0.001035	-0.003997	0.05868	-0.01261	0.019559	-0.062721	-0.055191	0.034792	-0.03951	0.004627	0.054787	0.025143	-0.071688	-0.009833	0.033365	0.013659	0.061488	-0.007064	-0.015054	0.052946	-0.043977	-0.01374	0.06684	0.005978	-0.035113	0.004122	0.028735	0.073472	0.03644	-0.000324	0.007632	-0.030902
x107	-0.007764	0.021316	-7.9e-05	-0.007555	-0.020996	0.010619	-0.027757	-0.004311	0.007361	0.0208	0.006906	0.009	0.008438	-0.007582	-0.001516	-0.040654	-0.024019	0.009233	-0.042716	0.008254	-0.013854	-0.010859	0.003767	0.010767	-0.015197	-0.030028	0.000324	0.005805	0.026264	-0.01075	-0.028772	0.011733	0.020887	0.007242	-0.003564	-0.01756	-0.016705	-0.011575	-0.020546	-0.010277	0.019346	0.005013	0.010725	0.010977	-0.005389	0.037669	-0.002884	-0.010913	-0.001568
y107	0.003954	0.009603	0.014086	0.011828	0.007956	0.002471	-0.008949	0.003005	0.011999	-0.004665	-0.010328	0.000461	0.017194	0.003148	-0.011838	-0.003652	-0.015187	0.008793	-0.005459	-0.01606	-0.012215	-0.003111	-0.009906	-0.008788	-0.010686	0.021573	-0.00321	-0.008008	0.002726	-0.009901	-0.006958	0.023898	-0.001762	-0.014276	-0.01393	0.019331	-0.00121	-0.032215	0.006813	0.000987	-0.01134	0.013309	-0.011608	-0.024631	-0.016371	0.023382	-0.006288	-0.029862	0.002988
z107	0.048219	-0.004636	-0.01509	-0.015882	-0.015299	0.017977	-0.00949	-0.000321	0.013495	0.022452	-0.005476	0.010133	-0.017769	-0.00937	0.010196	0.00604	-0.0084	0.026784	-0.023877	0.022987	0.000428	0.002641	-0.027291	0.020024	-0.004486	0.004656	-0.005337	0.007859	0.02093	0.010885	-0.005755	0.016457	-0.032232	0.021646	-0.018807	-0.017629	-0.015063	-0.0155	0.012525	0.005154	-0.00904	-0.013521	-0.01268	0.003961	-0.004686	0.007366	0.032108	0.021854	0.01196
x108	-0.028821	-0.0306	-0.023731	0.000837	0.008458	-0.020637	-0.042604	0.014907	-0.013052	0.036023	-0.015913	-0.013603	9.7e-05	-0.010578	-0.025825	0.01929	-0.018694	0.026548	-0.015693	0.038004	-0.020703	-0.045816	0.056722	-0.04267	-0.054015	-0.004351	-0.004625	0.036086	0.013124	0.002214	-0.018037	-0.007141	0.005451	0.016378	0.017548	0.021382	0.023979	-0.025329	-0.005852	-0.003302	-0.021457	-0.032457	-0.036925	-0.034085	-0.006243	0.017511	0.012869	0.026922	0.019388
y108	-0.017786	0.013074	-0.017534	0.00252	-0.010848	-0.022155	0.025377	0.041993	0.061727	0.007761	0.004337	0.019027	0.046176	-0.040596	-0.033978	-0.001023	0.013129	0.039599	0.010438	0.012854	-0.015191	0.001785	-0.030886	-0.027994	-0.019817	0.017859	-0.005846	-0.006266	0.017953	-0.019205	-0.008674	-0.038484	-0.003077	-0.017792	0.005269	0.013806	0.003884	0.002999	-0.025912	0.013924	0.002676	-0.014658	-0.014595	0.012952	-0.022949	-0.019325	0.015019	0.030042	-0.019066
z108	0.01821	0.018634	-0.005881	0.037157	0.015908	0.063246	-0.008824	-0.017119	-0.066824	0.012712	-0.022239	0.016231	0.019814	0.035202	0.025111	-0.01771	-0.062753	0.023417	0.016009	-0.00264	0.012223	-0.022754	0.045164	0.017016	0.012541	0.016414	0.02531	-0.014877	0.016035	-0.002072	0.024214	-0.015764	-0.0272	0.0172	-0.003283	-0.01016	-0.023864	-0.030198	-0.020915	-0.020165	-0.006801	-0.022454	-0.003268	-0.018722	0.002924	0.010575	-0.011875	0.009931	0.006723
x109	-0.032767	-0.017503	0.044909	-0.018241	-0.006647	0.012965	0.031197	-0.028419	-0.000219	-0.022977	-0.030552	0.025639	0.002925	0.012133	0.017073	0.06622	0.038994	-0.003677	-0.00204	-0.000165	0.014959	-0.005019	0.04308	-0.008003	-0.001876	-0.011673	0.054307	0.017183	0.008773	-0.011267	-0.018782	0.009646	-0.010069	0.03573	0.015918	-0.017314	-0.026718	-0.000864	0.028543	0.053887	-0.002537	0.012283	0.027247	0.003429	-0.011694	-0.015822	-0.008925	-0.029606	-0.01203
y109	-0.011549	0.025625	-0.031576	-0.008277	0.018653	-0.008201	-0.00156	-0.000128	0.005929	0.026312	0.01688	-0.008365	-0.031804	0.023911	0.036024	0.030685	0.006322	0.00063	0.050529	0.008899	-0.041071	0.022487	0.011783	0.022132	0.004665	0.010844	0.00988	-0.00517	0.009509	-0.039429	0.035977	0.00675	0.040905	0.016653	0.015311	-0.029408	0.002752	0.011356	0.007498	0.043061	-0.035818	0.003142	-0.017183	-0.027324	-0.003071	-0.024258	-0.015594	0.011294	0.006919
z109	0.01186	0.00657	0.014776	-0.005507	-0.02154	0.014618	0.009028	0.035341	-0.027853	-0.055785	0.003431	0.040798	-0.019284	0.005146	-0.015268	-0.032478	0.02397	-0.03048	-0.01261	0.01529	-0.024629	0.00035	0.018283	-0.041494	-0.001139	-0.002919	0.010447	-0.010572	-0.002865	-0.017746	0.040102	-0.007301	0.020521	0.008891	-0.005374	-0.01106	-0.006132	-0.007005	-0.008365	0.004536	-0.007479	-0.018524	-0.008252	0.01647	0.003294	-0.034643	-0.030926	0.015318	-0.007976
x110	-0.012929	-0.052672	-0.034962	0.016659	0.013141	-0.013317	-0.045682	0.03699	-0.022622	0.008609	0.000536	0.001507	-0.021176	0.003532	-0.004474	-0.003533	-0.004376	-0.006623	0.028891	-0.012004	-0.048276	0.023107	-0.040293	0.00816	0.023273	0.007438	-0.003384	0.00731	-0.019131	0.017406	-0.006931	-0.016671	-0.011512	-0.001466	-0.010697	0.024204	-0.012982	0.034875	-0.003068	0.040733	0.017469	0.044306	-0.000215	0.006579	-0.000143	0.022099	-0.012241	-0.005689	0.012154
y110	-0.018692	0.016473	-0.024445	-0.013075	-0.01517	-0.002867	-0.01131	-0.006921	-0.029264	-0.012046	-0.02	-0.020505	0.015026	-0.040655	-0.007493	-0.002517	0.001586	-0.003175	-0.029303	-0.001113	0.027569	-0.008091	-0.013766	0.039891	0.011179	0.001219	-0.036525	-0.002138	0.009709	0.007959	-0.002459	0.008195	-0.025131	-0.030407	0.018841	0.054185	-0.017663	0.055556	0.023566	-0.014585	-0.00606	0.017134	-0.071462	0.008641	0.01107	0.006377	-0.025768	-0.059187	-0.02168
z110	-0.023889	0.044712	-0.007449	0.043012	-0.010176	-0.021829	-0.047788	-0.011128	0.038051	-4.2e-05	-0.01237	-0.047983	0.03808	0.018404	-0.004722	0.029257	0.0191	0.005855	-0.033009	-0.005001	0.005142	-0.051999	-0.017468	0.002333	0.022933	0.012172	0.026925	-0.049031	0.011699	0.022335	-0.009874	-0.0318	0.03123	-0.028194	0.009161	-0.009811	-0.008438	0.018682	0.030575	-0.006614	0.002072	-0.017153	0.01093	-0.017548	0.02397	-0.001971	-0.008706	0.002779	0.012873
x111	0.003738	0.011892	0.040395	-0.016316	0.032701	-0.038702	0.030008	-0.019975	0.008441	0.014135	0.004149	-0.036714	0.004626	-0.001876	-0.011188	-0.027473	-0.025206	-0.016108	-0.001518	-0.005549	0.005871	-0.027304	-0.014352	0.002889	0.006077	0.031657	-0.046961	-0.00463	-0.001663	0.017416	-0.005617	-0.001417	-0.002743	0.019782	0.009613	0.008979	-0.001137	-0.031494	-0.023172	-0.010531	0.013135	-0.002141	0.011976	-0.016808	0.008093	-0.019062	-0.032757	0.010666	0.007544
y111	0.024628	-0.047645	0.005127	0.005598	-0.014796	0.00221	-0.009323	0.017515	0.005118	0.001085	-0.019171	-0.012897	0.006729	0.071959	0.009668	0.018662	0.019133	0.009087	-0.006178	0.00357	0.02182	-0.004187	-0.011343	-0.045738	0.015578	-0.024057	0.009705	0.026387	-0.0352	-0.007974	-0.03847	-0.049402	-0.056941	-0.023004	-0.01853	0.018393	-0.035857	-0.008099	-0.001877	-0.001246	-0.005646	-0.001073	0.013019	0.000739	-0.006183	0.013471	0.020027	-0.032489	0.008824
z111	-0.047639	-0.060286	0.001624	-0.020844	0.001438	0.029443	0.019278	-0.042286	0.019125	0.004653	0.034798	-0.007159	-0.032148	0.003639	0.009939	-0.008444	-0.029107	0.015785	0.000641	0.015216	-0.003898	-0.013633	-0.006094	-0.023507	0.001315	-0.030905	0.003727	0.01814	0.007883	0.005141	0.00448	0.008952	0.005692	-0.013244	0.011874	-0.005721	0.003923	0.017327	-0.005287	0.006581	-0.009918	0.009621	-0.003092	-0.002071	0.015251	-0.005006	0.00792	0.000898	-0.011541
x112	-0.006139	-0.008016	-0.043569	-0.003631	-0.01176	-0.031876	-0.021516	-0.022454	0.006592	-0.035093	0.020567	0.042013	0.019267	0.051252	-0.032635	0.003338	-0.017553	-0.019058	-0.024417	-0.028272	0.018702	-0.002332	0.018302	0.022086	-0.018805	0.031283	-0.005299	0.014834	-0.028076	-0.021331	0.006881	0.038189	0.019761	-0.007223	-0.02443	0.026017	0.026355	0.018786	0.011905	-0.02321	-0.00877	0.000114	0.049764	0.038344	-0.053462	-0.041119	-0.077234	0.028784	0.005866
y112	-0.01894	0.030856	-0.01374	-0.02055	0.015996	0.007108	0.019859	0.011485	-0.01275	-0.003081	-0.00789	0.05271	0.000667	0.055708	-0.040022	-0.017818	-0.029367	0.042308	-0.026374	-0.015609	0.011319	0.005755	-0.05954	-0.009884	0.037595	0.003644	0.006822	-0.02864	-0.097402	-0.003113	-0.004843	0.047031	-0.006785	0.005318	-0.008938	0.040376	0.057817	-0.059795	0.005445	0.007417	-0.03324	0.050713	-0.033885	0.036529	-0.053118	-0.014292	0.009365	-0.010932	0.048691
z112	0.000764	0.016769	0.009219	0.052499	0.00932	0.000353	0.038418	-0.012609	-0.030215	0.043339	0.076396	-0.00158	0.045803	0.000569	-0.050732	0.050437	-0.030854	0.024446	-0.009515	-0.010441	0.001001	0.109288	-0.0106	-0.033709	-0.015641	0.009892	-0.011689	-0.01133	-0.062911	0.026441	-0.037539	0.028093	-0.023554	-0.001212	-0.00268	0.012015	-0.040003	0.053631	-0.021968	0.008811	-0.003769	0.008272	-0.013744	0.026158	0.038407	-0.03096	-0.001039	0.009522	-0.033134
x113	-0.008715	-0.033661	-0.048001	0.012265	-0.020816	-0.020084	-0.04186	-0.022667	0.004076	-0.036633	0.04091	0.035284	0.026996	0.027663	-0.047211	0.029283	-0.044069	-0.07616	0.001551	-0.044634	0.017865	-0.023946	-0.005554	0.045892	-0.018957	0.040413	0.022193	0.026878	0.020153	-0.004118	0.048923	-0.01437	0.033422	0.059054	-0.015048	-0.008474	-0.034111	0.001165	0.006177	-0.011492	-0.025277	-0.034142	0.02962	0.118505	-0.07522	-0.007327	-0.037287	-0.03114	0.036981
y113	-0.032802	0.039863	-0.028302	-0.014913	0.028624	0.011283	0.008772	-0.017657	-0.040649	-0.024991	-0.033708	0.041697	-0.014725	0.041792	-0.018347	-0.04115	0.005562	-0.000202	-0.028699	0.02148	0.001321	-0.054092	-0.07406	-0.040107	0.124598	-0.045775	0.062848	-0.057707	-0.050222	-0.005286	-0.034708	0.005245	-0.079301	0.089914	-0.024448	0.069018	0.108652	-0.030178	-0.001544	0.02435	0.032042	0.013801	0.040349	0.057179	-0.08319	-0.042527	0.117465	0.007817	-0.049349
z113	-0.002672	0.017994	0.021857	0.05613	-0.002022	-0.005098	0.013699	-0.047593	-0.030373	0.033898	0.080127	-0.022722	0.059935	-0.037502	-0.052331	0.061388	-0.004842	0.029043	0.024616	-0.01402	0.040325	0.147051	-0.000114	-0.099988	-0.043294	-0.032732	-0.033215	0.058699	0.047617	0.013926	-0.013969	0.021676	-0.016911	0.00629	-0.020522	-0.024837	-0.020276	0.030677	0.014433	0.010321	0.062063	0.014226	-0.016654	0.090046	-0.018781	-0.030953	0.052203	-0.003022	0.033764
x114	0.033301	0.012716	-0.014248	-0.004454	0.038882	0.041105	-0.001956	0.008068	0.012567	0.002368	-0.020301	0.019115	0.014003	-0.021128	-0.010594	0.029353	-0.004068	-0.03174	0.022503	0.033195	0.023637	-0.01132	-0.013385	-0.005989	0.004827	-0.025293	-0.020219	-0.024138	-0.009377	0.010051	-0.016288	0.007782	0.009387	-0.007353	0.000981	0.001095	-0.009195	0.010501	-0.021616	0.011343	-0.005874	-0.021038	0.013249	0.001911	0.002682	0.011453	0.011138	0.00257	0.004869
y114	-0.003616	0.018771	0.001517	-0.01337	0.007054	-0.000539	-0.001466	0.014616	0.004633	0.025809	0.025061	0.002646	-0.011525	-0.014374	0.027964	0.001308	0.002984	-0.015681	0.009969	0.004791	0.013436	-0.017549	0.002742	-0.004919	0.001782	-0.028734	0.012869	0.003378	-0.001112	0.007078	-0.013345	-0.015392	0.02145	0.009253	-0.00012	0.032362	-0.017057	-0.014576	0.004928	0.011145	0.011106	0.023056	0.031076	0.002327	-0.000312	-0.013663	0.008711	0.022844	0.028143
z114	-0.000234	-0.004666	0.007324	-0.011669	0.027438	-0.016805	0.01549	0.005524	-0.017793	0.002329	-0.0151	0.013684	-0.011081	-0.013475	0.008129	0.019331	-0.00698	-0.007679	-0.002996	-0.038729	-0.011462	-0.020028	-0.014479	-0.014715	0.019286	-0.005316	-0.011197	0.004927	-0.005827	0.00047	0.047789	0.024896	-0.010656	-0.016339	0.013797	-0.003519	0.000553	-0.013946	-0.038745	0.003379	0.01548	-0.019051	-0.008572	0.001859	0.01469	-0.006997	-0.002479	-0.022029	-0.004687
x115	0.012777	0.018875	0.013029	-0.011653	0.037595	-0.041675	0.011857	0.018711	-0.009754	0.007319	0.002258	-0.042559	-0.0036	0.005975	-0.011624	-0.014383	0.015941	0.005264	-0.006655	-0.022651	0.003877	-0.01428	-0.011441	-0.009719	0.01678	-0.004476	-0.00604	0.026511	0.019601	0.007044	0.014663	0.003212	0.008228	0.012448	-0.015741	-0.005237	-0.016991	0.00933	-0.020757	-0.007651	-0.011876	-0.030412	0.000323	0.002987	-0.015072	-0.017773	-0.000905	-0.007974	0.018711
y115	0.02299	-0.031958	0.014779	-0.006	-0.016252	-0.016519	0.005149	0.006902	0.009469	-0.015356	-0.029195	-0.012241	0.011875	0.023465	-0.013781	0.006917	-0.014215	0.012731	-0.01654	0.009163	-0.002078	0.014066	0.009729	-0.015943	-0.005611	-0.008133	0.000194	-0.023841	0.013075	-0.011931	0.011771	0.010173	0.017919	-0.002612	0.005492	-0.01214	0.003807	-0.015874	0.014062	0.026777	0.004074	-0.022897	-0.022807	0.006717	-0.018905	0.008113	-0.009551	0.016418	0.009578
z115	-0.054454	-0.052247	-0.006132	-0.03117	-0.007942	0.029069	0.011976	-0.05989	0.018827	0.004794	0.035843	-0.008078	0.002487	-0.019115	0.014164	-0.016128	-0.029331	0.010474	0.009782	-0.012802	-0.003319	-0.013609	0.003143	-0.001297	0.000763	0.000462	0.015962	-0.005232	-0.015564	-0.003474	-0.018458	-0.015471	-0.019638	-0.022815	-0.003005	0.027886	0.021718	0.003188	0.034795	-0.017096	0.019126	-0.011526	0.002423	-0.0072	-0.003287	-0.02584	0.009753	-0.013836	-0.000769
x116	-0.026093	-0.066819	-0.021836	0.025512	0.021516	0.003067	-0.046269	0.012527	-0.05346	0.024134	-0.059038	-0.014373	-0.020185	-0.005903	0.017432	-0.044926	0.016625	0.019047	0.048	-0.006292	0.055985	0.081811	-0.054942	0.019859	0.008524	-0.01785	0.003462	-0.066062	0.019282	-0.079021	-0.000467	0.054146	0.047045	-0.060578	-0.011514	0.060572	-0.019457	-0.051993	0.011282	-0.012779	0.007016	-0.008512	-0.006095	-0.003074	-0.032554	-0.020217	-0.054979	-0.006255	-0.022104
y116	-0.024326	0.015077	-0.029329	-0.010183	-0.031654	0.008807	0.025504	-0.019525	-0.059691	-0.020818	-0.008636	0.019538	0.037485	-0.050464	-0.005703	-0.01408	-0.017816	-0.022625	0.033554	0.055364	0.045247	-0.019598	0.012611	0.005643	-0.014943	0.027309	-0.024414	0.01435	0.033477	0.011573	-0.016279	-0.004566	0.035926	0.000619	-0.007056	0.096394	-0.030349	-0.013096	0.023018	-0.006803	0.034524	-0.010883	-0.063371	0.038499	0.073355	-0.019548	0.022399	-0.006831	0.003507
z116	-0.021133	0.025703	0.011975	0.049415	-0.009512	0.000203	-0.044851	0.038188	0.015151	-0.008835	-0.022111	-0.021433	0.01311	-0.025723	0.039747	-0.000902	0.003357	-0.010593	-0.037882	-0.049394	0.011534	-0.014426	-0.060452	0.009522	-0.006093	0.03722	0.00349	0.040374	0.0025	0.025656	-0.034244	0.03482	0.032639	-0.026996	0.02444	-0.026259	0.035591	0.035081	0.038112	0.069227	-0.017432	-0.021818	-0.003661	-0.026929	-0.050076	0.036035	0.000288	-0.012117	-0.001831
x117	-0.032432	-0.024791	0.044675	-0.013583	-0.010287	0.01034	0.042084	-0.036947	-0.004917	-0.026365	-0.042872	0.028748	0.016624	-0.000383	0.004111	0.056894	0.040771	0.00248	-0.009126	-0.000336	0.022404	-0.002292	0.035461	-0.004636	0.004614	-0.019663	0.058102	0.021362	0.001248	-0.009821	-0.011164	-0.005712	-0.024034	0.022004	0.024975	-0.026141	-0.03285	0.0068	0.030712	0.051203	-0.014961	0.03461	0.020558	0.004188	-0.004111	-0.000142	-0.006807	-0.03626	0.000514
y117	-0.016948	0.029294	-0.039404	-0.017044	0.017734	0.0046	0.004274	-0.005878	-0.019245	0.020927	0.004235	-0.012022	-0.027274	0.023596	0.030908	0.030197	0.004741	-0.003932	0.049038	0.023238	-0.038165	0.015308	0.025017	0.032469	5.2e-05	0.020197	0.013445	0.003646	0.012903	-0.032438	0.02631	0.020781	0.027982	0.009616	0.011374	-0.031479	-0.011953	0.001287	0.025307	0.047242	-0.01135	0.020336	0.004843	-0.002704	0.009134	-0.032639	-0.030573	-0.006049	0.005947
z117	0.005567	0.004155	0.015665	0.003835	-0.020579	0.014986	0.013962	0.047509	-0.025358	-0.064783	-0.001504	0.044768	-0.012526	-0.009538	-0.019463	-0.040079	0.029605	-0.025358	-0.017781	0.01972	-0.022193	-0.002974	0.017659	-0.043245	-0.007849	-0.00808	0.005126	-0.000657	-0.001978	-0.011742	0.03303	-0.003382	0.018503	0.000906	-0.009596	-0.020668	-0.023527	-0.014614	-0.006067	0.001207	0.003058	-0.007704	0.005881	0.019838	0.000317	-0.022932	-0.036643	-0.00417	0.011429
x118	-0.017617	-0.048146	-0.050155	0.01217	0.00475	-0.013691	-0.059989	0.01089	-0.024388	0.028216	0.017081	0.007476	-0.012219	0.026996	-0.025121	-0.018555	-0.003086	-0.019592	-0.005695	-0.01108	-0.002947	0.01709	-0.035603	-0.03404	-0.044402	0.014418	-0.012564	-0.042218	0.001949	0.037502	0.052567	-0.077529	-0.00371	0.046218	0.027917	-0.036511	0.010028	0.01774	0.020297	-0.015043	0.006135	0.009994	-0.00531	0.04681	0.00406	-0.008043	-0.005203	-0.026402	0.010287
y118	-0.026969	0.01504	-0.022468	-0.01366	-0.005351	0.003556	0.011556	0.012176	-0.032055	0.011753	-0.02173	0.010744	-0.003478	-0.005472	-0.011873	-0.019296	0.006009	0.009521	0.019726	0.023245	-0.0145	-0.001868	-0.037586	0.014565	0.028251	0.001268	0.003451	0.019908	-0.01437	0.004525	0.021109	-0.006765	-0.025192	0.050073	0.058354	-0.019225	0.002737	-0.020084	0.027224	-0.018974	0.017798	0.019372	0.021606	0.006914	0.002196	0.013831	0.047775	0.022938	-9.2e-05
z118	-0.008752	0.016936	0.016717	0.053135	-0.000381	0.007134	-0.018768	-0.023315	-0.045837	0.01912	0.030589	-0.018547	0.0381	-0.016689	0.013313	0.02123	0.010928	0.029099	0.015935	0.000226	0.009976	0.040701	-0.025915	-0.027987	-0.050939	0.008028	-0.028177	0.0436	0.052953	0.015956	-0.012628	-0.01281	0.002652	-0.039777	-0.002191	-0.015113	0.029403	-0.007664	0.022093	0.020005	0.006386	-0.002384	-0.002032	0.016378	0.004775	-0.021714	-0.014146	0.002162	0.023329
x119	0.001949	0.005435	-0.00881	-0.005375	0.03238	-0.031385	0.000143	0.010008	-0.00953	-0.006478	0.00457	-0.023564	-0.005317	-0.003841	-0.003246	-0.002394	0.022662	0.005549	-0.008432	-0.015705	-0.024432	-0.003654	0.010169	-0.006353	0.029087	0.002038	0.006962	0.026351	0.017751	0.022948	0.004358	-0.002682	0.003187	0.004997	-0.031531	-0.002061	-0.001429	0.01432	-0.028336	-0.024817	-0.010187	-0.036938	0.013931	-0.0051	-0.004416	-0.048932	0.004436	-0.023547	0.000741
y119	0.007981	-0.014921	0.000944	-0.019153	0.002897	-0.008537	-0.010501	-0.019624	0.005073	-0.032672	-0.013337	-0.014851	-0.00088	-0.006947	-0.031844	0.005618	0.015204	-0.003217	-0.016791	-0.00667	0.011509	0.013479	0.017191	-0.026792	0.007583	0.011588	-0.003607	-0.023017	-0.003256	0.008413	0.000918	-0.002333	0.008193	0.002667	-0.010262	-0.022317	0.003959	-0.028286	0.020918	0.014972	0.01806	-0.005384	-0.012092	-0.009105	-0.00408	-0.027402	0.00096	-0.015292	0.00576
z119	-0.046196	-0.021136	-0.000371	-0.005748	-0.026584	0.001968	-0.00329	-0.015159	0.038188	0.015618	-0.00057	-0.011421	0.013157	0.005394	0.011081	-0.006658	-0.041464	0.021701	0.009905	-0.021832	0.010739	-0.007234	0.003852	0.019792	0.002782	-0.020915	-0.002202	-0.017314	-0.007009	-0.028574	0.002007	0.015543	-0.015483	-0.001189	-0.003145	0.023732	0.014053	0.003331	0.006482	-0.003122	0.006811	-0.027924	-0.005861	-0.001503	-0.009083	-0.007882	0.02417	0.017317	-0.00128
x120	0.002122	-0.02112	-0.04148	0.013305	-0.018553	-0.012973	0.001326	0.011166	0.009438	-0.038413	0.043624	0.033614	0.022816	0.042387	-0.017904	0.019919	-0.041962	-0.037332	0.028858	-0.028079	-0.007046	-0.00452	-0.04468	0.022205	0.039441	0.016494	1.3e-05	-0.000936	-0.012789	-0.020094	0.007239	-0.045781	-0.029558	-0.026854	-0.00387	0.01294	-0.021358	-0.05065	0.028236	0.052379	0.021821	0.030556	-0.073428	-0.007704	0.002577	0.015939	0.003317	0.005636	0.014516
y120	-0.023794	0.018712	-0.009422	-0.01435	-0.015762	-0.007417	0.022692	-0.001781	-0.037111	0.018194	0.005344	0.041351	0.001109	-0.00552	0.000456	0.0161	-0.018151	0.017938	-0.034954	0.003087	-0.028869	-0.017934	-0.020552	0.003069	0.020526	-0.04078	-0.042578	0.001266	-0.052309	-0.041286	-0.047036	0.021245	0.047066	0.037532	0.000672	-0.044161	0.005103	0.059326	0.015467	-0.038302	-0.028375	-0.048574	-0.046346	-0.076853	0.062349	-0.006261	0.026299	0.002041	0.003643
z120	-0.015567	0.04116	-0.004276	0.041232	0.005332	-0.019502	-0.045121	-0.084951	0.019417	-0.035635	0.023155	-0.040461	-0.010468	0.023381	-0.028075	-0.002547	0.069678	-0.025079	0.056979	0.06627	-0.006388	-0.003433	-0.010816	0.026588	0.006029	0.03434	0.034581	-0.032213	0.042242	0.010122	0.038662	0.030043	-0.08021	0.033639	0.016913	0.020393	0.0012	-0.061401	0.003281	0.030598	-0.004651	0.03567	0.011208	0.066365	-0.078608	-0.025532	-0.014643	0.013309	-0.032834
x121	-0.02381	0.023889	0.086832	-0.00264	-0.010366	0.051051	-0.052474	0.059192	0.014991	-0.030278	0.07781	-0.005882	0.000465	-0.002844	-0.014396	-0.004489	-0.005143	-0.010668	0.041474	-0.003022	-0.006056	0.010383	-0.016614	0.006241	0.021237	-0.009711	-0.000292	-0.035676	-0.025433	0.014068	0.049239	0.009363	-0.03356	-0.036235	-0.004841	0.018045	0.010736	0.000892	0.012961	-0.043906	-0.023366	-0.013947	-0.009892	0.003389	0.019052	-0.014104	0.005746	0.012755	0.015934
y121	0.03084	-0.045143	0.045224	0.070436	0.011306	-0.052872	-0.045965	-0.03008	-0.031575	0.011351	0.025746	0.067245	-0.000938	-0.028226	0.034218	-0.017148	0.028596	-0.024735	-0.004402	0.004099	0.044598	-0.016537	0.03192	0.007417	0.019643	-0.00705	0.027424	-0.005051	0.004707	0.05279	0.011024	0.006465	-0.026964	0.021075	0.008389	0.001347	-0.003887	-0.00856	-0.006006	-0.034895	0.043786	-0.002024	-0.028195	-0.006526	0.018234	-0.001545	0.010026	0.031289	-0.020606
z121	0.074788	-0.003481	0.021148	-0.05651	-0.071699	-0.052838	-0.052587	-0.042303	0.008471	0.06733	0.004062	0.024316	0.01803	-0.008065	-0.026808	0.013469	0.013683	-0.053748	0.02082	-0.0191	-0.006251	0.004892	0.029438	-0.001408	-0.004486	-0.027968	0.021683	-0.013422	-0.009773	-0.039051	0.002923	-0.003791	-0.009496	-0.049954	0.028379	-0.005646	0.025865	0.015848	-0.025698	0.011006	0.002809	-0.046122	-0.026025	0.017325	0.006853	0.008326	0.022148	-0.009244	0.013383
x122	0.039624	0.019572	-0.003121	-0.000263	0.05288	0.050855	-0.00681	-0.02104	0.02321	0.008147	-0.050316	0.009613	0.022337	-0.012942	-0.007309	0.006735	0.01163	-0.029246	-0.002346	0.016623	-0.021307	0.018835	-0.006715	-0.010036	0.010912	-0.018556	-0.006488	0.011273	-0.014931	0.006623	0.017905	-0.013022	-0.006127	0.0044	0.005322	0.009247	0.001278	0.013996	0.018263	0.026863	-0.02444	-0.015813	-0.009462	-0.008608	-0.019615	-0.000534	0.005968	0.013829	0.019409
y122	-0.002475	0.020826	0.000981	-0.001587	-0.027261	-0.003405	0.008612	0.019967	-0.001174	0.018339	0.018485	-0.022765	-0.027368	-0.00474	0.019336	0.000128	0.001884	-0.012814	0.014971	0.015678	0.025953	-0.012941	0.006277	-0.004682	-0.000606	-0.011496	0.018292	0.010722	-0.013576	0.002719	0.005902	-0.013815	-0.002776	-0.005401	-0.018771	-0.016634	0.013142	0.018669	-0.0118	0.006014	-0.016986	-0.000659	0.009951	0.017729	-0.004007	0.003756	0.001466	0.000521	-0.012472
z122	0.013807	-0.010063	-0.011019	-0.003349	0.036664	-0.008762	0.020628	0.012325	0.001501	-0.003067	0.000677	0.000191	0.006835	-0.002106	0.016865	-0.012155	0.003109	-0.003832	-2e-05	-0.024298	0.000368	-0.022207	0.009019	-0.012431	0.024044	-0.005653	0.009567	0.008694	0.001394	-0.007099	0.021188	0.005031	0.007279	-0.019288	0.008955	-0.014041	0.00952	-0.013081	-0.010468	0.008254	0.006419	-0.001099	-0.015296	0.008933	0.000103	0.004796	0.028959	-0.008224	-0.002093
x123	-0.014846	-0.054973	-0.030088	0.016859	0.023157	-0.021519	-0.049758	0.030645	-0.024951	0.006056	-0.023486	-0.020459	-0.039022	-0.012214	-0.001858	0.006048	0.003655	-0.001953	0.027137	0.019235	-0.060022	-0.002436	-0.008575	0.025395	0.049496	0.027014	-0.007493	0.025421	-0.027588	0.00337	-0.030664	0.016855	-0.02418	-0.024803	-0.019051	0.025682	-0.001333	0.050675	-0.015228	0.029529	0.003985	0.032892	0.008726	0.029991	0.034634	0.020857	-0.00414	-0.009344	0.021794
y123	-0.016576	0.017703	-0.028571	-0.010412	-0.020206	-0.004705	-0.019107	-0.007627	-0.009297	-0.023977	-0.03149	-0.033441	0.007095	-0.056851	-0.030458	0.005559	-0.001912	-0.017644	-0.041206	-0.005305	0.048703	0.005523	0.014438	0.046031	0.018913	-0.020258	-0.027282	-0.012951	0.002685	0.009787	0.015614	0.022258	-0.007778	-0.00349	0.019141	0.041044	0.004582	0.039448	0.022598	-0.003604	0.009856	0.039966	-0.04594	0.009833	0.015888	0.000573	-0.026276	-0.034092	0.000313
z123	-0.026566	0.040054	-0.008236	0.041848	-0.030848	-0.019349	-0.051083	0.018873	0.067224	0.016227	-0.027488	-0.046995	0.039539	0.000457	-0.010775	0.027606	-0.010443	0.003283	-0.027377	-0.050346	0.022145	-0.031496	0.023702	0.002469	0.028557	0.017021	0.029703	-0.024374	0.000714	0.033397	0.002365	-0.004564	0.013808	0.010102	0.006674	-0.011725	0.002878	-0.006044	0.030241	-0.003223	-0.019264	-0.027812	0.025789	-0.002548	0.022554	-0.012457	-0.005553	0.013747	-0.012515
x124	-0.024688	-0.036987	0.002803	0.017041	0.016292	-0.016147	-0.014936	0.002988	0.002576	0.002845	-0.055207	-0.021287	-0.016646	-0.036019	0.015161	-0.004819	0.003232	-0.014674	-0.005037	0.017401	-0.022658	0.014086	-0.014213	0.026301	0.019947	0.006219	0.015694	0.003069	-0.023423	0.025798	-0.026559	0.025964	0.009254	-0.051939	-0.004946	-0.005655	-0.009032	0.002225	-0.009221	-0.006816	0.03344	0.000584	-0.005629	0.02175	0.005237	0.000713	-0.010063	0.014694	0.024137
y124	-0.018038	0.002939	-0.036538	-0.013398	-0.022467	0.011262	-0.012573	-0.012033	-0.007388	-0.038404	-0.013603	-0.03233	-0.01351	-0.051003	-0.008766	-0.002646	-0.021063	-0.049393	-0.037978	-0.01037	0.041292	0.025317	0.015354	0.012565	0.00218	-0.018891	-0.007463	0.011088	-0.000947	0.035317	0.00823	0.018453	0.005034	-0.001651	0.020473	0.020973	0.020986	-0.006126	-0.007452	0.002713	0.005847	0.01903	-0.004917	0.001682	0.020994	0.001676	-0.018883	0.029601	0.001991
z124	-0.02753	0.020851	0.006196	0.032148	-0.023265	0.003822	-0.027872	0.055118	0.05668	0.029099	-0.035918	0.001883	0.006648	-0.003524	0.008167	0.004837	-0.009548	0.006313	-0.006982	-0.028338	0.021381	0.002132	0.029191	-0.008863	0.001078	0.001104	0.002871	0.007251	-0.011414	-0.012552	0.008541	0.01101	0.017818	0.026959	-0.002296	0.001108	-0.018802	-0.014516	0.026176	0.006493	0.014809	-0.00283	0.008963	0.017991	0.011267	-0.017569	-0.003155	-0.001615	0.000464
x125	-0.012507	0.02573	0.058852	-0.006354	-0.017451	0.040215	-0.046418	0.037164	0.009367	-0.007915	0.046853	-0.000488	-0.008307	-0.007043	-0.018824	-0.033221	-0.014751	0.004349	0.007049	0.003321	-0.015677	-0.00598	0.002024	0.009914	-0.002307	-0.027987	-0.006758	-0.003409	0.003055	-0.004277	0.016567	-0.005535	-0.007164	-0.029518	-0.010111	0.000472	0.010253	-0.003333	0.034511	-0.016433	-0.009687	0.004646	-0.000238	0.01359	-0.000105	0.011941	-0.014422	-0.008598	-0.006818
y125	0.026051	-0.035526	0.046945	0.052947	0.00346	-0.043475	-0.035902	-0.026148	-0.018309	-0.003401	0.022476	0.036319	0.008415	-0.026158	0.015911	-0.006135	0.023662	-0.011176	-0.014214	0.003921	0.024976	-0.010524	0.023963	0.005055	0.014896	-0.01484	-0.025586	-0.006233	-0.001867	-0.001533	0.005676	-0.003313	-0.000912	0.007323	-0.017766	0.004091	0.010958	-0.02178	-0.000597	-0.011635	-0.01314	-0.025543	-0.01262	0.011383	0.010409	0.00694	0.00913	-0.006704	-0.008724
z125	0.068441	-0.00909	0.011338	-0.058421	-0.047403	-0.015929	-0.057678	-0.039232	0.024948	0.037065	0.005942	0.005944	0.006676	-0.035965	0.028659	0.01761	-0.000439	-0.006512	0.003067	-0.00178	-0.01387	0.02104	-0.013891	0.021698	0.019232	-0.033232	-0.024851	0.022715	0.011684	0.005494	-0.039996	-0.020213	0.022511	0.007311	-0.006797	0.017301	-0.022549	-0.003795	-0.043072	-0.00817	-0.001069	-0.001128	-0.003427	0.003826	-0.029633	-0.023303	-0.044158	0.028439	-0.028743
x126	0.046551	-0.000129	0.004351	-0.009329	0.021736	0.0187	0.010722	0.006606	-0.022321	0.007972	0.023425	-0.03069	0.011616	-0.013306	-0.017555	0.02474	0.036642	0.023037	0.010455	-0.03531	0.008221	-0.007385	0.006485	0.04484	-0.051797	0.000724	0.033571	-0.012532	-0.044237	-0.018553	0.008724	0.013755	0.042963	0.010076	-0.008309	-0.006122	0.020437	-0.0357	0.006725	-0.006987	-0.021901	0.046851	-0.025432	-0.012984	0.018641	-0.007487	0.037418	0.003692	-0.021127
y126	0.028545	-0.027744	0.038154	-0.015872	0.023921	-0.015228	0.011542	0.002772	0.031369	0.017604	0.019522	0.016357	-0.01073	-0.030686	-0.012686	-0.013123	-0.042991	0.007	-0.00186	0.002395	0.003745	0.003974	0.006214	0.035945	-0.01755	0.052332	0.028883	-0.006015	0.009192	-0.043089	0.028713	0.011765	-0.009404	0.001542	-0.004923	0.005916	0.029095	0.031195	0.012943	0.046858	0.014215	0.023415	-0.03249	-0.03509	0.046455	-0.003262	0.005776	0.025141	-0.000853
z126	-0.031844	-0.007941	0.023462	-0.055309	-0.015861	-0.018254	0.04005	0.038829	-0.039022	0.024385	-0.01478	0.010398	0.058112	0.072918	0.012946	-0.029044	0.043321	-0.091874	-0.000936	0.02041	0.058004	0.079866	-0.074806	0.01901	0.009139	-0.007732	0.04006	-0.028263	0.07101	0.135255	-0.11786	-0.02533	0.041218	0.064727	0.06771	-0.033852	0.001675	-0.072702	0.023904	-0.004275	-0.121756	0.027049	-0.03624	-0.02192	0.011916	-0.081702	-0.097766	-0.032468	0.061535
x127	0.017724	0.008242	-0.027722	-0.011562	0.008935	0.031578	0.016272	0.038671	-0.012104	-0.018461	0.01826	0.042593	-0.014736	-0.031688	-0.001118	0.049243	-0.007188	0.002038	-0.007732	0.011389	0.003319	-0.04391	0.026398	0.009144	-0.018314	-0.023542	-0.000379	-0.077628	0.010917	0.005127	-0.063176	0.025081	-0.051098	0.013466	0.049382	0.008983	0.001341	0.016788	-0.03211	-0.019781	0.02311	-0.099255	0.027594	0.031772	0.005025	-0.003764	0.002825	-0.006166	-0.008285
y127	-0.000807	0.005847	0.011968	-0.023069	0.017788	0.012989	-0.016665	-0.006296	0.019142	0.019653	0.026468	0.02468	0.012765	-0.001411	0.007639	-0.038717	0.042637	0.025803	0.048333	-0.018454	0.005722	-0.002331	0.017092	-0.026719	0.005876	0.0024	-0.017098	0.015859	-0.043193	0.035962	0.009356	0.006544	0.03854	0.039199	-0.026191	0.045211	-0.034533	0.002504	-0.053522	0.014318	0.033512	-0.05731	0.080284	-0.037846	0.013097	0.029665	0.003964	0.017367	0.069327
z127	-0.011129	0.022586	0.015298	-0.036708	0.054864	-0.032034	-0.005638	0.020593	-0.047237	-0.008624	-0.027332	0.046276	-0.044144	-0.03769	-0.000257	0.08069	-0.047711	-0.043111	-0.061278	-0.019652	-0.006442	-0.042841	-0.018522	0.026901	-0.024451	0.014537	-0.051372	-0.041897	0.054056	-0.066263	-0.010856	-0.001371	-0.091587	-0.010585	0.028998	-0.027126	0.012535	-0.023336	0.041929	-0.022611	0.013492	0.004178	-0.016667	0.022853	0.011206	-0.036265	-0.062617	-0.041598	-0.095873
x128	-0.005286	-0.013475	-0.044118	-0.000236	-0.019684	-0.037248	-0.032337	-0.018459	0.020486	-0.048238	0.020954	0.061709	0.019242	0.058749	-0.045094	0.014928	-0.033091	-0.050695	0.009653	-0.026322	0.039879	0.011423	0.016842	0.048019	-0.027334	0.062191	-0.023694	0.014237	-0.015652	-0.039677	-0.008041	0.064621	0.009001	-0.038557	-0.007332	0.041465	0.054376	0.030496	-0.038172	-0.030494	0.005793	-0.029667	0.08818	0.033128	-0.058937	-0.096239	-0.101435	0.082833	-0.064496
y128	-0.027267	0.040022	-0.01699	-0.026557	0.023501	0.007332	0.03093	0.00907	-0.035215	-0.009493	-0.003886	0.075363	0.002358	0.071839	-0.039464	-0.004445	-0.031468	0.070977	-0.064837	-0.032101	-0.021485	0.001523	-0.075547	-0.024097	0.100019	-0.043862	0.050964	-0.066275	-0.137805	0.028114	-0.051772	0.068694	0.003648	0.04065	-0.033806	0.049227	0.07407	-0.032217	0.005386	-0.018855	-0.055718	0.030631	0.001972	0.02927	-0.059292	-0.016512	-0.004946	-0.00107	0.024662
z128	-0.00952	0.03012	0.015715	0.040113	0.015863	-0.00934	0.043435	-0.02194	-0.038169	0.029667	0.088398	0.025062	0.044253	0.028246	-0.06103	0.075335	-0.037719	0.081039	-0.062311	-0.028939	-0.059133	0.097864	-0.048877	-0.034352	0.030479	-0.038259	0.028904	-0.028866	-0.111791	0.052639	-0.067491	0.098879	0.038724	-0.00318	-0.007302	0.006502	-0.013886	0.030419	-0.036694	-0.025213	-0.090011	-0.000102	0.043319	0.001424	-0.011997	0.054421	-0.098178	0.037568	0.035676
x129	-0.034614	-0.023965	0.000625	-0.004835	0.003965	-0.003468	-0.025248	0.019456	-0.007886	0.01094	-0.012288	-0.011845	0.003666	-0.012875	-0.021035	0.031236	-0.00495	0.022916	-0.000573	0.040353	-0.008671	-0.02941	0.046668	-0.033932	-0.034112	-0.004458	0.0116	0.030691	0.014673	0.001846	-0.018286	0.01002	0.005338	0.013068	-0.000205	0.009749	0.000673	-0.017785	-0.010748	0.01386	0.002684	-0.014516	-0.00784	-0.033257	0.003754	-0.002199	0.021752	0.008015	-0.002985
y129	-0.017996	0.008563	-0.021524	0.022923	-0.003501	-0.024761	0.026608	0.036001	0.060814	0.007889	0.01091	0.018413	0.045972	-0.039381	-0.018991	0.006305	-0.002626	0.040856	0.020626	0.002061	-0.0167	0.007614	-0.019358	-0.021816	-0.026523	0.009614	0.008591	-0.01878	0.019683	-0.02054	-0.002025	-0.03227	-0.000365	-0.013992	0.007578	-0.004313	-0.011113	-0.005152	-0.033593	0.034651	-0.004997	-0.02408	0.0022	0.002759	-0.015032	-0.021062	0.008597	0.035287	-0.001691
z129	0.02375	0.019864	-0.008521	0.020666	-0.000386	0.043492	0.000556	-0.003127	-0.036879	0.001951	-0.022602	0.021002	0.028029	0.02104	-0.000638	-0.023123	-0.053835	0.016428	0.010432	-0.003941	0.003258	-0.03051	0.02722	-0.008929	0.005898	0.013471	0.023422	-0.0192	0.006087	-0.002495	0.029271	-0.013507	-0.006197	-0.005899	-0.039058	-0.002889	-0.010267	-0.015797	0.007321	-0.015302	-0.008222	-0.009095	0.006652	0.014585	0.019255	-0.018136	-0.00486	0.002344	0.020634
x130	0.043076	-0.008714	-0.006936	-0.003896	-0.004946	0.039768	0.001584	0.015894	-0.02951	-0.012954	0.013345	0.000256	0.010736	-0.043816	-0.02776	0.032468	0.016363	0.00939	0.013652	0.024172	0.015587	-0.022359	-0.017212	0.0371	-0.087436	0.025742	-0.001845	-0.038742	-0.070677	0.007413	-0.049977	-0.033331	-0.001492	0.058301	-0.005189	-0.050935	0.028113	-0.056862	-0.018628	0.020536	0.005059	0.059594	0.010649	0.002274	0.008973	0.00793	0.023645	-0.010296	-0.003933
y130	0.011838	0.015777	0.018501	-0.016587	0.041117	-0.015565	0.01461	0.01351	0.025261	0.02233	0.023584	0.032857	-0.039065	-0.005634	0.006627	-0.011801	-0.02996	-0.030203	-0.004847	0.026883	0.017335	0.00157	0.008282	0.02454	-0.014492	-0.006633	0.01913	-0.031681	0.039723	-0.004122	-0.000362	0.006332	0.022439	0.009517	-0.007796	0.053052	-0.053461	0.033296	0.062214	0.019589	-0.01736	-0.012886	0.000349	-0.017484	0.02364	-0.011408	0.015698	0.016318	-0.078323
z130	-0.014798	-0.028403	0.018943	-0.032141	-0.026186	-0.002017	0.01378	0.009007	-0.043026	0.020005	-0.007569	-0.024152	0.030272	-0.030345	0.019914	0.041654	0.013656	-0.005685	-0.014972	-0.040246	0.004467	0.004688	-0.030062	-0.019678	0.063353	0.008997	-0.03703	0.028541	-0.05726	0.042141	0.102325	0.029115	0.004429	-0.012821	0.036491	-0.044351	0.012393	-0.003059	-0.074791	0.021491	0.011507	0.005039	-0.038115	0.00321	0.014157	-0.053353	-0.011394	-0.00418	0.031229
x131	-0.014723	-0.023465	-0.043323	0.001799	-0.002002	-0.025529	-0.037962	-0.007393	-0.009008	0.00936	0.010464	0.010909	0.012577	0.017707	-0.029095	0.002171	-0.022463	-0.00824	-0.038339	-0.005007	-0.007559	-0.037991	0.034124	-0.002997	-0.041119	0.017353	0.000994	0.023846	-0.008674	-0.001997	0.011497	-0.011424	0.030374	0.023291	-0.013281	0.021232	0.002458	-0.008846	-0.002636	-0.012706	-0.023394	-0.001309	-0.017529	0.021125	-0.023533	-0.013927	-0.03333	0.001859	0.043392
y131	-0.015239	0.013818	-0.020058	-0.005407	0.006089	0.011398	0.015226	0.015365	0.011043	0.008685	-0.021333	0.012564	0.012965	0.007154	-0.025004	-0.008468	-0.005548	0.014644	-0.003322	0.01175	0.002952	-0.035904	-0.019876	0.006821	-0.002524	0.009789	0.01558	-0.009141	0.006346	0.001497	0.006498	-0.017242	0.007299	-0.018446	-0.008933	-0.007728	0.009456	-0.017784	-0.023166	-0.015634	-0.026926	-0.021593	-0.003104	0.015756	0.011427	0.01098	0.023654	0.008477	-0.003615
z131	0.010998	0.008954	0.003827	0.053872	0.010987	0.037074	0.008811	-0.019373	-0.045263	0.039751	0.028943	-0.008639	0.039096	-0.002171	-0.009854	0.027831	-0.042577	0.025123	0.020054	-0.006002	0.022649	0.067647	0.036935	-0.015185	-0.02818	-0.008833	-0.008709	0.006167	0.025828	0.019052	0.008462	0.005848	-0.036952	0.006345	-0.003355	-0.030247	-0.037918	0.026006	-0.000383	-0.008504	0.015015	-0.020047	-0.002502	0.020907	0.012858	0.016714	0.00525	-0.006146	-0.011598
x132	0.004394	0.025133	-0.039335	-0.020172	-0.013723	-0.027935	0.007941	-0.027984	0.0034	-0.029643	0.000339	0.002562	0.043581	0.03585	0.046005	-0.069032	0.034764	0.008477	-0.067577	-0.001969	0.002294	0.010347	0.007143	-0.034067	-0.039313	0.009739	-0.006428	0.007992	-0.012115	-0.020115	0.000749	0.055406	-0.009543	0.032909	0.008907	0.017517	-0.03119	0.040881	-0.007443	0.000242	0.029664	-0.002871	0.019927	-0.013218	0.041791	0.007615	-6.1e-05	-0.009924	-0.017121
y132	-0.00566	0.020281	-0.010969	-0.000784	0.029269	0.019085	0.018153	0.009315	0.000701	0.015446	-0.022553	0.009087	-0.025876	0.051159	-0.053159	0.002255	0.021035	0.022591	-0.046932	0.015211	0.050149	0.004539	-0.002155	0.024379	-0.017367	0.006615	-0.014843	0.029009	0.013224	0.019742	0.039109	0.039559	0.019968	-0.037566	-0.006604	-0.038587	0.006215	-0.016719	-0.023521	-0.050153	0.003249	-0.028915	-0.020935	-0.020301	0.000176	0.038597	0.012506	-0.005269	-0.001015
z132	0.009663	-0.010086	-0.024465	0.066654	0.011556	0.000603	0.062701	0.024576	0.01194	0.0515	0.041304	-0.005541	-0.021851	0.00121	-0.040659	-0.01028	0.024903	-0.025682	-0.052339	0.05174	0.034458	0.01626	0.011306	0.079473	-0.004247	-0.029084	-0.021986	0.031584	-0.03443	0.0056	0.04589	-0.033341	-0.007686	-0.020903	0.012352	0.01736	-0.006808	0.005453	0.000307	0.029212	-0.00187	-0.02793	0.053481	-0.043435	0.001505	-0.009652	-0.001505	-0.019737	0.00017
x133	0.041312	-0.000651	-0.002479	-0.008673	0.006132	0.020361	0.009196	0.010875	-0.024972	0.006188	0.025896	-0.027732	0.010523	-0.020718	-0.009443	0.029369	0.035538	0.028617	0.012349	-0.027071	0.010668	-0.008092	0.013156	0.042678	-0.052304	0.000377	0.040424	-0.011966	-0.043241	-0.011394	0.010346	0.008643	0.039615	0.009045	-0.013631	-0.006444	0.01505	-0.034283	0.004186	-0.009225	-0.00608	0.033005	-0.01373	-0.002601	0.011644	0.010091	0.010616	-0.016315	-0.02308
y133	0.023585	-0.013396	0.033818	-0.016843	0.033429	-0.012629	0.007605	0.000447	0.034251	0.016649	0.014694	0.030205	-0.013592	-0.020732	-0.007005	-0.017583	-0.033297	-0.003206	-0.001545	0.010229	0.007811	0.021917	-0.010291	0.025024	-0.008823	0.037061	0.041567	-0.00346	0.02016	-0.007583	0.005436	0.016677	-0.02133	0.00486	-0.002281	0.002327	0.015952	0.010664	0.024181	0.030678	0.011308	0.016166	-0.034249	-0.037088	0.027213	-0.015096	-0.009129	-0.009752	0.017293
z133	-0.029992	-0.015176	0.017178	-0.052803	-0.022635	-0.018285	0.02876	0.040585	-0.046386	0.023285	-0.008828	-0.014147	0.057658	0.044745	0.00732	-0.001103	0.033259	-0.058543	0.006434	0.005626	0.035657	0.028602	-0.031598	0.028138	0.000157	-0.001493	0.00051	-0.007593	0.042752	0.0662	-0.035475	-0.015638	0.03615	0.029549	0.028974	-0.006334	-0.017383	-0.024163	0.011662	-0.026801	-0.083615	0.007054	-0.005801	0.00374	0.024759	-0.03847	-0.021569	0.013207	0.019035
x134	-0.02814	0.014578	0.040941	0.002103	0.006034	0.004869	0.04146	-0.043499	0.042646	0.009952	-0.023676	0.037101	-0.00464	0.021352	0.066049	0.02449	0.001488	-0.022096	-0.010716	-0.017449	0.013203	0.014396	0.00609	0.007415	-0.028759	0.022444	-0.019671	-0.03092	-0.013183	-0.000977	-0.011349	-0.032079	0.003931	0.010964	-0.014133	0.004931	0.039595	0.005568	0.014674	-0.02425	0.000268	-0.012861	-0.014	0.005204	-0.005773	0.008658	0.013312	-0.010607	-0.013186
y134	0.000464	0.009407	-0.023733	-0.001248	0.01161	0.016162	-0.030997	-0.000766	0.008594	0.024467	0.006865	-0.005775	-0.041257	0.046378	0.043846	0.009892	-0.005631	-0.037999	-0.001146	-0.02563	0.010382	0.017325	-0.005198	-0.006016	-0.012477	0.001528	-0.00445	0.00576	-0.015673	-0.01126	-0.018325	-0.001563	-0.00336	-0.005178	-0.008182	0.016903	0.003442	0.010713	-0.032025	-0.00468	-0.001112	-0.002461	0.020086	-0.004056	-0.00608	0.009726	0.018327	-0.009249	0.004449
z134	-0.019564	-0.01862	0.013167	-0.010759	-0.009963	0.016056	-0.002072	0.02734	0.011712	-0.02527	0.003632	0.026306	-0.036045	-0.007172	-0.000556	-0.015364	0.032064	-0.016171	-0.013781	0.024281	-0.029829	0.018293	0.009299	-0.025859	0.004482	-0.002335	0.002911	0.012122	-0.004222	-0.01906	0.014942	0.007425	0.006288	0.001801	0.028788	-0.015118	-0.02827	0.003805	-0.021175	-0.002089	-0.004278	0.013268	-0.027808	-0.0086	0.013796	0.001364	0.009595	0.035638	-0.004546
x135	0.004105	0.018486	-0.031435	-0.00479	-0.016917	-0.015292	0.008761	0.008633	-2.4e-05	-0.019824	0.026341	0.001775	-0.001245	0.008315	0.024044	-0.011044	0.021781	0.054661	-0.003277	-0.022424	-0.024349	0.03831	0.041108	0.012649	0.045931	-0.02208	0.041894	-0.004843	0.068378	0.011812	0.014423	-0.009653	-0.021513	0.00265	0.035935	0.019942	0.033182	0.040929	-0.004905	0.00157	-0.002715	-0.049019	0.005547	-0.014069	-0.017008	0.004793	0.006011	0.019084	0.000298
y135	0.002884	-0.007723	0.005299	-0.024705	0.004505	0.014325	-0.024113	-0.024726	0.00342	-0.006527	0.015317	0.001827	0.01836	-0.033615	-0.000435	-0.011775	0.042639	0.016122	0.018164	-0.044693	-0.023278	0.001419	-0.001253	0.004171	0.010018	0.032252	-0.026473	-0.022761	0.008776	-0.001063	0.001181	0.005952	-0.016944	0.004161	0.014609	-0.033198	-0.006534	0.003073	-0.022067	-0.023402	0.054178	-0.014737	0.038802	0.014577	-0.049271	0.020152	-0.019471	-0.036538	-0.016743
z135	-0.01969	0.036058	0.020281	-0.027868	0.019577	-0.065768	-0.028028	-0.006682	0.000472	-0.032749	-0.031986	0.015978	-0.011971	-0.007269	-0.027665	-0.019869	-0.014672	0.046177	0.049869	-0.002429	0.039913	0.035307	0.025122	0.003224	0.004147	0.01638	-0.028744	0.002936	-0.018006	-0.013328	-0.001207	-0.037968	0.01531	0.009524	-0.087911	-0.036453	0.025949	0.017075	-0.06778	0.034412	-0.053482	0.007752	0.003437	-0.063074	0.020609	0.048119	0.016773	0.00747	0.014567
x136	-0.028555	-0.030918	0.02165	0.02004	-0.001217	-0.007238	0.020844	-0.013137	0.015021	-0.006864	-0.055231	0.014917	0.015386	-0.032477	0.010765	-0.009371	0.003827	-0.011462	-0.019134	0.005296	0.012006	0.026576	-0.023022	0.020168	-0.00013	-0.01967	0.012773	-0.023459	-0.009999	0.018824	-0.009236	-0.014949	0.007387	-0.048757	0.002417	-0.001013	-0.007879	-0.004023	-0.001825	0.006307	0.008431	0.005874	-0.020935	0.013742	-0.020143	0.029963	-0.012983	0.025103	0.011621
y136	-0.023958	0.018539	-0.039452	-0.008293	-0.018826	0.013224	0.001019	-0.010999	-0.022923	-0.025864	0.004685	-0.015629	-0.012942	-0.028266	0.010949	-0.018355	-0.025455	-0.059511	-0.021176	0.00837	0.009991	0.01506	0.007286	0.00487	-0.022087	0.01374	-0.01787	0.009151	0.00329	0.038774	-0.006501	-0.004167	0.014082	-0.019438	0.003399	0.010416	0.018492	0.004342	-0.026213	-0.008023	-0.018875	-0.002784	-0.011636	0.002554	0.014949	-0.00427	0.025427	0.021719	-0.001268
z136	-0.019235	0.01909	0.020162	0.022314	-0.006545	0.019101	-0.021698	0.061769	0.031094	0.00238	-0.033699	0.031283	-0.01412	-0.011565	0.024332	-0.010344	0.017823	-0.004383	-0.011507	-0.008518	0.007666	0.022906	-0.004452	-0.01755	-0.008825	0.016648	-0.014976	0.02307	-0.008564	-0.035288	0.005017	0.015119	0.003729	0.022447	0.016499	0.008847	-0.034234	-0.023222	0.020951	0.016411	0.040069	0.019991	0.001017	0.027057	-0.004942	-0.008025	-0.006356	-0.040159	0.004071
x137	-0.033212	-0.00932	0.046185	-0.016187	-0.002311	0.01162	0.0242	-0.023647	0.008245	-0.01938	-0.013445	0.016623	-0.002903	0.01552	0.028656	0.067394	0.037449	-0.0032	0.009859	-0.006095	0.006723	-0.004654	0.03602	-0.008063	-0.002198	-0.006245	0.039973	-0.000482	0.002338	-0.004823	-0.007307	0.010824	0.016389	0.025835	0.002953	0.005607	0.000739	0.020599	0.010314	0.042829	-0.002748	0.034965	0.010227	-0.020052	0.000517	-0.011633	0.003707	-0.004606	0.004794
y137	-0.007289	0.019761	-0.026184	0.002001	0.020435	-0.012821	-0.006584	0.004244	0.014795	0.028409	0.016597	0.001172	-0.031199	0.021851	0.039074	0.027664	0.007007	0.000201	0.042184	0.003696	-0.035699	0.01301	0.004211	0.011051	0.00266	0.001754	0.010475	-0.008693	0.008831	-0.030838	0.028022	0.012034	0.04014	0.012109	0.010476	-0.020025	0.000876	0.019907	0.015005	0.031345	-0.028993	0.005216	0.001238	-0.034329	0.000444	-0.013179	-0.012381	-0.000352	0.018859
z137	0.01833	0.007427	0.012031	-0.012721	-0.02151	0.010494	0.003671	0.023757	-0.02488	-0.044845	0.007478	0.036692	-0.022495	0.011652	-0.011976	-0.027805	0.023651	-0.034132	-0.009436	0.014059	-0.026877	-0.007829	0.020117	-0.040962	0.001179	-0.006161	0.007217	-0.020469	-0.003345	-0.014808	0.043886	0.000418	0.030724	-0.00999	-0.00528	0.002187	0.012239	0.002361	0.006903	0.003372	-0.014913	0.004305	0.007616	-0.012813	0.014077	-0.012322	-0.017375	0.00315	0.006836
x138	0.022862	0.020231	-0.022133	0.001163	-0.000879	0.017346	0.009595	0.000677	0.011254	0.012018	-0.015941	0.004523	0.011899	-0.018497	0.02093	0.020466	-0.015935	-0.027843	0.046845	0.042227	0.026421	-0.025342	0.0034	-0.051253	0.015895	-0.010212	-0.036028	-0.013533	-0.015907	0.013579	0.006191	0.019785	0.002662	-0.024262	0.011831	-0.017436	-0.001303	0.035081	0.004372	0.001638	-0.018962	0.000246	-0.003748	0.001071	-0.048688	0.020219	-0.006417	-0.01928	0.002017
y138	-0.006682	0.02052	0.001209	-0.009397	0.000952	0.010432	0.003174	0.000331	0.011005	0.020195	0.008223	-0.002879	-0.019581	0.019399	0.015586	0.004595	0.035429	0.005887	-0.009377	-0.006444	0.004462	-0.002322	0.006333	0.009621	-0.010854	-0.008701	0.013189	0.014396	0.011939	0.002342	0.021105	-0.012001	-0.007123	-0.003429	-0.017779	-0.002368	0.005009	-0.03917	-0.008344	0.015456	0.011426	-0.002041	-0.003696	-0.011743	-0.01115	0.006888	-0.011478	-0.009023	0.014861
z138	0.008293	-0.001646	-0.011352	0.013859	0.032117	-0.023397	0.029333	0.010835	-0.000747	0.004699	-0.000614	0.008714	-0.015516	-0.015208	0.012133	-0.010803	-0.000917	-0.015115	0.002451	-0.028634	-0.01901	-0.029731	0.013103	-0.023134	-0.007728	-0.016907	-0.002322	0.000486	-0.004527	-0.004492	0.002986	0.013545	-8e-06	-0.018116	0.001178	0.000642	0.002396	-0.019535	0.000623	-0.01401	-0.004837	0.011432	-0.015764	0.004575	-0.008322	0.019335	0.022743	-0.01376	0.002191
x139	0.031285	0.015438	0.016295	0.038296	-0.030153	0.035408	0.025188	-0.024348	0.006799	0.03534	-0.047065	0.014328	-0.053002	0.003966	-0.057395	-0.03447	0.008898	0.007893	0.011244	-0.026942	-0.007242	0.032517	0.010598	-0.000864	0.051463	0.039269	0.019778	0.039199	0.013783	-0.008068	-0.032247	-0.047522	0.023574	0.026111	0.035968	-0.007005	0.019483	0.024007	-0.003351	-0.003058	0.015574	-0.003033	-0.065741	-0.021208	0.031249	-0.019465	-0.0016	-0.026164	0.008908
y139	0.015078	0.009422	0.042495	0.01606	-0.017136	0.008324	-0.005435	9.4e-05	-0.015034	-0.055646	-0.000264	-0.083657	0.022932	-0.00783	0.022497	-0.012127	-0.049824	-0.017945	-0.018023	0.033317	-0.037704	0.021299	0.011736	0.016738	-0.004552	0.018894	0.0124	0.007532	-0.035368	-0.042862	-0.017656	-0.022253	-0.044225	0.005425	0.067608	-0.01214	0.006546	-0.028578	-0.059894	0.015524	0.021208	-0.08103	-0.006218	0.019612	-0.029328	-0.051595	0.002031	0.040751	-0.046832
z139	0.049245	-0.028048	-0.026633	-0.019158	0.006119	0.017781	-0.007238	0.016367	0.016704	-0.055466	0.042168	-0.029359	-0.00702	-0.012782	0.021519	0.020585	-0.002708	0.032037	0.014056	-0.001121	0.037304	-0.02024	0.008961	0.004247	0.006404	0.065081	0.054809	-0.012284	-0.014017	-0.050175	-0.035222	-0.015193	-0.000345	-0.001418	0.022842	-0.002085	-0.007111	-0.013394	0.025706	0.039111	-0.00728	0.036659	-0.007619	0.030299	0.044988	-0.00552	-0.033876	0.027796	-0.029819
x140	0.022498	0.014324	0.013505	-0.016198	0.02904	-0.038111	0.018047	0.017346	-0.016354	0.008366	0.02049	-0.046811	-0.005709	0.006761	-0.004061	-0.004628	0.012648	0.013808	-0.002072	-0.03237	0.018441	-0.011127	-0.01513	-0.000601	0.007551	-0.026465	0.001769	0.026922	0.010933	-0.013377	0.017893	0.005406	0.011626	0.013331	-0.008275	-0.010799	-0.014001	0.002263	0.006131	-0.023982	-0.028635	-0.005437	-0.010958	0.017308	-0.022389	0.004888	0.023965	0.014614	-0.001961
y140	0.027139	-0.045549	0.024436	-0.011167	-0.01335	-0.012531	0.012107	-0.002587	0.010547	-0.001923	-0.013221	-0.008262	0.020246	0.002716	0.005998	-0.006323	-0.026608	0.022524	-0.005498	0.013203	-0.02506	0.004986	-0.011261	0.007043	-0.009476	0.00769	-0.001203	-0.015396	0.026053	-0.014211	0.017475	0.014992	0.00858	0.000185	0.010151	0.012949	0.004308	-0.000523	0.006555	-0.002323	-0.02681	0.003727	0.000777	0.004417	-0.007272	-0.007636	-0.000755	-0.00115	0.005427
z140	-0.046261	-0.035494	0.005685	-0.039044	-0.008326	0.012679	0.023256	-0.015537	-0.003436	0.002823	0.008509	-0.010925	0.014118	0.012696	-0.025625	-0.028691	0.01778	-0.009416	0.020088	0.012928	-0.008596	0.001843	0.026669	0.018718	-0.012514	0.041631	0.040808	-0.02856	-0.004171	0.006171	-0.022353	0.002404	-0.024117	-0.002302	-0.03662	0.023777	0.023766	0.013907	0.008309	0.016707	0.059368	-0.035413	-0.007035	0.002734	-0.00335	0.032837	-0.008147	0.003813	0.023807
x141	0.012778	0.029151	-0.035554	-0.004755	-0.023184	-0.004706	0.01717	-0.003503	0.010662	0.006699	0.004871	-0.000367	0.014557	-0.001405	0.05785	0.009503	0.005192	-0.011135	0.052319	0.045931	0.026262	-0.025547	0.014789	-0.046407	-0.00332	0.002114	-0.049198	-0.000293	-0.029904	0.017968	0.041142	0.048871	-0.020231	-0.047019	0.003364	-0.008617	0.007695	0.018619	0.044945	0.037344	0.012025	0.00059	-0.022883	-0.004386	-0.062798	0.040135	-0.006782	-0.016644	0.024709
y141	-0.006879	0.005303	0.004401	0.001758	0.007428	0.024994	0.003293	0.000201	0.005438	0.0277	-0.005477	0.006748	-0.027202	0.023382	-0.024827	0.046795	0.015585	0.00395	0.008749	-0.027627	0.041447	-0.046534	0.003866	-0.031743	-0.008568	-0.002982	-0.005061	0.003898	0.040599	0.006498	-0.014072	0.009351	0.004211	-0.01406	-0.003446	-0.021714	0.020428	0.018155	-0.019951	-0.037238	-0.024792	0.018847	-0.024985	-0.000245	-0.010076	0.022988	-0.058197	-0.040648	-0.030141
z141	0.007774	-0.006193	-0.016725	0.037818	0.027534	-0.020095	0.043076	0.014858	0.003082	0.019153	0.012949	0.00027	-0.018213	-0.020488	0.001905	-0.009255	0.006621	-0.031567	-0.001337	-0.028764	-0.028633	-0.028329	0.032897	-0.025387	-0.012223	-0.001759	-0.022317	-0.007555	-0.005189	-0.004908	-0.023042	0.017521	-0.002658	-0.014075	-0.004274	0.001223	0.007845	-0.01584	0.021939	-0.024673	-0.017914	0.037639	-0.020378	0.007277	-0.016223	0.031533	0.019598	0.000148	-0.00437
x142	-0.002665	-0.013135	-0.03705	0.009757	0.000582	-0.017564	-0.005452	0.010279	-0.000869	-0.027792	0.026418	0.010077	0.001345	0.013781	-0.002594	0.003662	-0.010404	0.003962	-0.00091	-0.026209	-0.047321	0.010498	-0.006531	0.021319	0.055279	-0.01127	0.022223	0.006645	0.028839	0.017163	0.006119	-0.020946	-0.003513	-0.013013	-0.011405	0.039889	-0.006991	0.014183	-0.010505	0.028448	0.004793	-0.005654	-0.012175	-0.008558	0.008803	0.021515	0.012189	-0.020169	-0.004588
y142	-0.009386	0.0056	-0.010736	-0.021157	0.007561	-0.002172	-0.015822	-0.035867	-0.013187	-0.029748	0.001354	-0.007694	-0.017704	-0.022162	-0.018598	0.001608	0.0423	-0.001251	-0.007624	-0.000426	-0.002182	-0.007688	0.003109	0.008855	0.006691	0.004375	-0.003544	0.001846	-0.000139	0.00448	0.007412	0.001987	-0.00495	0.00346	0.014117	-0.023443	0.002525	-0.010398	0.022897	-0.012455	-0.013041	0.007297	-0.002606	-0.00327	-0.012199	0.017446	-0.011302	-0.035985	-0.032917
z142	-0.026496	0.042076	-0.000375	0.015912	-0.013561	-0.034633	-0.041713	-0.022265	0.028811	-0.013382	-0.021778	-0.021643	0.021158	0.021462	-0.020386	0.001842	0.010027	0.016501	0.030105	0.009954	0.012415	-0.016725	0.001813	0.046029	0.005187	0.014437	-0.019196	-0.034038	-0.003588	-0.011852	0.021383	-0.010166	-0.021229	0.015016	0.011943	0.012271	-0.024056	0.021979	-0.02731	-0.014933	-0.00449	0.029165	-0.026172	0.003443	-0.001887	-0.001772	0.043404	0.005999	-0.014124
x143	-0.003284	0.024356	-0.013772	-0.009075	-0.025746	-0.000372	-0.015405	-0.01188	0.005711	0.020609	0.000644	0.010605	0.014216	-0.001923	0.011636	-0.050095	-0.016716	0.006922	-0.053468	0.00257	-0.007671	-0.009966	-0.002827	0.001774	-0.013257	-0.02159	0.001141	-0.002492	0.02196	-0.018908	-0.026686	0.029088	0.017738	0.008854	-0.00036	-0.029002	-0.02977	-0.000104	-0.019321	-0.014541	0.021891	0.005215	0.026239	0.008347	0.014646	0.033176	0.00099	-0.021394	-0.00115
y143	0.001617	0.012702	0.009361	0.008572	0.017852	0.018485	0.001424	0.006686	0.008269	-0.014441	-0.013847	-0.011177	0.010166	0.021257	-0.019393	0.004761	-0.012546	0.014083	-0.01403	-0.021215	-0.01509	-0.001086	-0.006626	-0.012957	-0.026926	0.030761	0.004283	-0.010573	0.004192	-0.000119	0.002029	0.027992	0.002253	-0.028873	0.003428	0.020183	-0.013528	-0.027917	-0.019606	0.004627	0.002053	0.024449	-0.039605	-0.028815	-0.026283	0.022417	-0.017332	-0.028406	-0.004531
z143	0.037895	-0.012416	-0.016722	0.012455	-0.003684	0.023361	0.014912	0.007166	0.015618	0.01074	0.011897	0.005045	-0.024073	-0.005004	-0.004501	0.009098	0.009666	0.021905	-0.029873	0.028822	0.012909	-0.0138	-0.030895	0.031356	-0.013017	-0.003648	-0.003215	0.003127	0.008224	0.009012	0.013881	0.011161	-0.034494	0.013088	-0.009944	0.000293	-0.030491	-0.011308	-0.020545	0.020718	-0.007355	-0.014511	-0.005851	-0.012255	-4.5e-05	-0.01675	0.014892	0.010842	-0.001282
x144	-0.015632	-0.050002	-0.025549	0.015067	0.025363	-0.025614	-0.042436	0.021109	-0.01906	0.000273	-0.029941	-0.028762	-0.03925	-0.021656	0.001983	0.008393	0.002752	-0.002697	0.018634	0.026275	-0.065293	-0.014389	0.008195	0.028525	0.055219	0.030399	-0.003159	0.036893	-0.027108	0.005132	-0.036289	0.027933	-0.022462	-0.030933	-0.025997	0.012483	0.003181	0.051553	-0.019796	0.019518	-0.003418	0.01498	0.013697	0.035724	0.03735	0.013737	-0.000206	-0.012177	0.018397
y144	-0.014949	0.010534	-0.028106	-0.012022	-0.019823	0.000325	-0.016089	-0.01276	-0.000984	-0.028267	-0.024301	-0.031047	0.004482	-0.059225	-0.031203	0.002132	-0.004551	-0.024671	-0.032282	-0.014334	0.040383	0.00841	0.01995	0.034886	0.017396	-0.030511	-0.01168	-0.011056	0.000263	0.013291	0.015311	0.018124	0.006221	0.00765	0.017502	0.02119	0.016974	0.003961	0.032445	0.001547	0.009672	0.034731	-0.028054	-0.00347	0.007716	0.005588	-0.01441	0.004819	0.006439
z144	-0.03029	0.034938	-0.008951	0.038506	-0.039369	-0.018713	-0.051037	0.032499	0.079858	0.021585	-0.040724	-0.045981	0.031672	-0.003736	-0.014891	0.027894	-0.025381	0.004876	-0.030672	-0.056406	0.040828	-0.01776	0.044176	0.010151	0.028093	0.008169	0.016271	-0.018341	-0.006265	0.020965	0.013164	0.01757	0.004999	0.025715	0.002096	-0.005821	0.005574	0.007416	0.015412	-0.005824	-0.011943	-0.021275	0.025465	0.016982	0.025742	-0.015588	-0.003654	-0.002484	-0.017999
x145	-0.013427	-0.036906	-0.026501	0.012632	0.022933	-0.025559	-0.025437	0.008991	-0.008613	-0.01121	-0.012717	-0.022252	-0.027751	-0.016838	0.001156	0.006846	0.0022	-0.00488	0.002294	0.008317	-0.062164	-0.011466	0.01286	0.016784	0.045967	0.016802	0.009543	0.029626	-0.007763	0.0211	-0.02313	0.013999	-0.007181	-0.021033	-0.04312	-0.00337	0.006605	0.035947	-0.029504	0.005799	-0.019545	-0.010169	0.02252	0.021402	0.025846	-0.004234	-0.002237	-0.019425	0.011988
y145	-0.013556	0.001816	-0.025466	-0.011913	-0.011692	-0.000965	-0.01186	-0.031257	0.007084	-0.036142	-0.005132	-0.025815	-0.001935	-0.039058	-0.031147	0.007763	0.008823	-0.022276	-0.035936	-0.015528	0.028901	-0.001643	0.031692	0.000877	0.003919	-0.013292	0.007737	-0.015858	0.009693	0.028433	0.008271	-0.00094	0.01487	0.001323	-0.010202	-0.024933	0.011907	-0.01745	0.021371	-0.002838	-0.029362	-0.001751	0.008367	-0.009887	0.012672	-0.00989	0.000206	-0.001024	-0.005139
z145	-0.035034	0.028419	-0.004931	0.026436	-0.035059	-0.015493	-0.04257	0.030717	0.060634	0.024792	-0.043397	-0.033512	0.030026	-0.000955	-0.003824	0.013403	-0.024912	0.012907	-0.013527	-0.037238	0.029187	-0.011038	0.018807	0.035058	0.031838	-0.004283	-0.015979	-0.011331	-0.010819	-0.012599	0.015344	0.022156	-0.014472	0.027897	0.012028	0.021402	0.00147	0.017362	0.008858	-0.009902	0.014027	0.016627	-0.012942	0.021862	0.008479	-0.004212	0.008883	-0.000537	-0.014173
x146	-0.035447	-0.01128	0.007233	-0.003002	0.006968	0.010538	-0.024929	0.027588	-0.001493	-0.002227	-0.000985	-0.011946	0.002266	-0.010809	-0.019404	0.023425	-0.01322	0.023737	-0.004265	0.040871	-0.015417	-0.021228	0.038262	-0.025964	-0.027935	-0.009035	0.009413	0.027956	0.026251	0.013013	-0.009656	0.010375	0.009993	0.013589	-0.009989	0.012278	-0.003196	-0.021292	-0.009386	0.018197	0.004133	-0.02084	0.001103	-0.029734	-0.000781	0.010127	0.018266	0.016043	-0.012934
y146	-0.016038	0.000345	-0.019827	0.044618	0.008288	-0.018842	0.023043	0.035476	0.062701	0.00054	0.00764	0.01989	0.043072	-0.03888	-0.005218	0.006156	-0.018951	0.037855	0.018004	-0.00311	-0.011462	0.002428	-0.020617	-0.01922	-0.032202	0.020334	0.024058	-0.032799	0.022577	-0.016884	-0.000178	-0.022706	0.005517	0.003047	0.005057	-0.007914	-0.024771	-0.019544	-0.035188	0.041276	-0.010207	-0.049985	0.004841	-0.002569	-0.008484	-0.02217	0.013294	0.015403	-0.002989
z146	0.031984	0.021242	-0.013649	0.012226	0.000114	0.039528	0.001813	-0.000243	-0.014242	0.009811	-0.026871	0.015421	0.029697	0.017574	-0.010188	-0.012079	-0.05994	0.014939	0.010617	0.000701	-0.003994	-0.026114	0.012693	-0.013063	-0.000282	0.018778	0.029447	-0.022954	0.003806	-0.007627	0.033717	-0.007498	-0.014669	-0.01088	-0.041178	-0.008685	-0.009351	-0.00179	0.020065	-0.006163	-0.007777	-0.009612	0.008312	0.018124	0.021968	-0.002829	-0.004307	-0.025386	0.015961
x147	0.024613	0.022042	-0.019123	0.003606	-0.012727	0.013745	0.012808	-0.008027	0.009038	0.01042	-0.019653	-0.002871	0.005397	-0.02358	0.020907	0.014626	-0.01092	-0.025977	0.034547	0.038615	0.008455	-0.015314	-0.006963	-0.053108	0.004286	0.012397	-0.006423	0.004344	-0.026436	0.01176	0.020356	0.021127	-0.019543	-0.010255	0.012854	-0.007603	0.009789	0.032414	-0.003055	-0.016147	-0.047663	-0.004837	-0.01135	0.004588	-0.041729	0.025053	-0.002456	-0.015224	-0.01612
y147	-0.005611	0.031091	-0.004712	-0.006131	-0.004092	0.005615	0.011568	0.001747	0.012245	0.016029	-0.007639	-0.02534	-0.014907	0.026738	0.021857	0.004609	0.026231	0.002402	6e-06	0.003153	0.004284	0.014812	-0.006995	-0.004164	-0.00023	-0.030043	0.01952	0.021441	0.025843	0.005863	0.051637	-0.019264	0.001228	0.000401	-0.034413	0.015736	0.022247	-0.027248	0.005006	0.008093	0.022595	0.009813	-0.006869	-0.008504	0.002412	0.025496	0.008518	-0.018841	0.038867
z147	0.013703	-0.005886	-0.023731	0.02113	0.033106	-0.012844	0.033698	0.014792	0.011356	0.004036	0.008371	-0.001274	0.002207	-0.008782	0.020267	-0.026426	0.010304	-0.017235	0.004729	-0.020179	-0.009286	-0.020811	0.016779	-0.011873	0.001059	-0.029104	-0.003138	0.004541	0.003774	-0.017791	-7.6e-05	0.00811	0.006502	-0.010659	0.001216	0.003469	0.01715	-0.013128	0.005507	-0.012992	-0.000928	0.007141	-0.041078	-0.005186	-0.021209	0.032627	0.047535	-0.026913	-0.006337
x148	0.005356	0.016441	0.01505	-0.014749	0.045805	-0.037514	0.010117	0.004713	-0.010289	0.006298	0.005019	-0.041121	0.000874	-0.005298	-0.017969	-0.021402	0.012768	-0.003966	-0.00642	-0.022905	-0.000611	-0.019158	-0.010916	-0.016459	0.02498	0.019083	-0.015237	0.016631	0.009842	0.023457	0.004549	-0.00337	-0.001678	0.010626	-0.005857	3.8e-05	-0.015995	-0.001988	-0.029561	-0.023669	0.014967	-0.020698	-0.002935	0.00378	-0.00012	-0.027208	0.012093	-0.032714	0.017486
y148	0.017029	-0.034869	0.004833	-0.007299	-0.012015	-0.007815	0.000249	-0.003334	0.005834	-0.024234	-0.014465	-0.015872	0.009973	0.026029	-0.018285	0.012119	-0.003756	0.004552	-0.020395	-0.001967	0.017958	0.008009	0.014252	-0.03829	0.004339	0.001868	0.006526	-0.019288	-0.004398	-0.005955	0.004224	-0.013738	0.00757	-0.011358	0.007943	0.005992	0.017816	-0.02265	0.017759	0.006918	0.009548	-0.012665	-0.014804	-0.00681	-0.007414	-0.013218	0.008729	0.0107	-0.010216
z148	-0.053609	-0.056509	-0.008285	-0.011581	-0.021315	0.027762	0.01086	-0.044375	0.039694	0.013467	0.020775	-0.006923	-0.012527	-0.009598	0.031339	-0.005734	-0.056157	0.0211	-0.000628	-0.010935	-0.011728	-0.007606	-0.013256	0.000527	-0.00598	-0.039594	0.012451	0.005741	-0.010666	-0.018555	0.003141	0.006996	-0.009218	-0.00449	-0.017657	0.021428	0.004355	0.010449	0.016225	0.008252	-0.021524	-0.000877	0.004999	0.009572	-0.001153	0.026197	0.01121	0.008246	0.009905
x149	-0.028396	-0.064998	-0.030095	0.021754	0.027669	0.014048	-0.054521	0.007318	-0.05937	0.042361	-0.051521	-0.014871	-0.030391	0.015129	0.012117	-0.074837	0.008434	0.023039	0.038934	-0.035554	0.050928	0.100165	-0.070188	0.017659	-0.010593	-0.049846	0.009308	-0.084184	0.013353	-0.095998	0.052503	0.039732	0.019348	-0.042565	-0.008389	0.009993	-0.008284	-0.020599	-0.009132	0.009506	-0.048094	-0.046944	0.056478	0.013463	-0.039421	-0.001037	-0.033438	0.042104	-0.029694
y149	-0.026058	0.013007	-0.022989	-0.009008	-0.025197	0.012832	0.034626	-0.016391	-0.047007	-0.012841	-0.016331	0.011928	0.024	-0.035659	-0.00831	-0.01783	-0.020469	-0.022265	0.017006	0.041966	0.011044	-0.001169	-0.011556	0.031829	-0.012528	-0.006667	-0.004223	0.029676	0.009848	0.018751	0.009039	0.010155	-0.005691	-0.01047	-0.005942	0.000331	-0.014758	-0.009096	0.016903	0.020162	-0.014103	-0.029396	0.025305	0.06108	0.049127	0.05046	0.048998	0.01412	-0.005635
z149	-0.016716	0.021655	0.01757	0.051632	-0.003917	0.004849	-0.037277	0.02343	-0.02195	-0.020917	-0.009608	-0.007313	0.028464	-0.027961	0.068633	-0.004468	0.010846	-0.004015	-0.029135	-0.041867	0.008367	-0.040699	-0.080335	0.007108	-0.028762	0.055388	-0.015825	0.052813	0.027086	0.026764	-0.062945	0.023736	0.046106	-0.03373	0.009823	0.015292	0.060624	0.041548	0.024898	0.089112	-0.029455	-0.010454	-0.03132	-0.012482	-0.053037	0.022252	0.003476	0.007364	-0.014921
x150	0.044308	0.020952	0.008524	0.010762	0.074244	0.058131	-0.010669	-0.040638	0.028149	0.021484	-0.073804	0.023748	0.016774	-0.000258	-0.036979	-0.024268	0.015437	-0.017399	-0.023333	0.001755	-0.0264	0.030703	0.015174	0.000799	0.03725	-0.02513	0.002945	0.039181	-0.017895	-0.023107	0.020514	-0.032977	0.00408	0.023944	0.026891	-0.00807	0.045203	0.044932	0.047195	0.011193	-0.020157	-0.020327	-0.024973	-0.000833	-0.004206	0.000532	0.009584	0.03051	-0.000444
y150	0.006325	0.020109	0.01728	0.008787	-0.066073	-0.008548	0.007549	0.018876	-0.017138	-0.001389	0.007618	-0.059101	-0.034834	-0.018803	0.019974	-0.007641	-0.026309	-0.022589	0.016791	0.032058	0.01418	-0.002859	-0.00302	0.003162	0.006962	0.010536	0.0314	0.018184	-0.039359	0.000622	0.015426	-0.016604	-0.028823	0.004293	-0.015458	-0.03283	0.022862	0.052275	-0.014813	-0.007833	-0.070335	-0.029253	-0.011137	0.017344	0.020642	0.014503	-0.019233	0.009097	-0.053363
z150	0.030137	-0.019734	-0.020738	-0.01209	0.017829	0.00057	0.012412	0.017323	0.008654	-0.026256	0.020535	-0.020399	0.01838	-0.002809	0.022873	-0.022059	-0.000416	0.010151	0.011537	-0.013421	0.020255	-0.020075	0.01318	-0.000381	0.032903	0.03021	0.042935	0.00534	-0.009085	-0.017287	-0.010482	-0.016202	0.002626	-0.009472	0.01287	-0.031592	0.014746	-0.000164	-0.011584	0.010092	-0.001016	-0.004537	-0.024879	0.019284	-0.003952	-0.002029	0.015413	-0.004558	-0.019486
x151	-0.036606	0.005484	0.051344	-0.008764	0.000985	0.019983	0.019612	-0.003658	0.007273	-0.027416	0.000338	0.009461	-0.005045	0.022157	0.029881	0.056479	0.021621	-0.005348	0.018005	0.005134	0.005478	0.000337	0.022586	-0.013203	-8.2e-05	0.000269	0.028032	-0.000113	0.002871	-0.002971	0.002659	0.014686	0.011577	0.018722	0.002001	0.01374	0.003897	0.02554	-0.00204	0.033729	0.000201	0.00235	-0.007001	-0.016413	-0.000662	0.00341	0.005521	0.003158	-0.000609
y151	0.00521	0.002426	-0.009036	0.024185	0.022165	-0.020767	-0.014363	0.011555	0.013915	0.023575	0.008583	0.021162	-0.029043	0.015006	0.037037	0.015183	0.005854	0.003748	0.023137	-0.005529	-0.013738	0.002771	-0.000641	0.004902	2.9e-05	-0.008677	0.028868	-0.002503	0.002299	-0.010807	0.007026	0.024747	0.023064	0.018928	0.009899	-0.019799	-0.016789	0.025984	0.022908	0.012399	0.003071	0.018377	0.019405	-0.027874	-0.007206	-0.002123	-0.022633	-0.007758	0.030255
z151	0.028178	0.004021	0.002972	-0.025787	-0.026181	-0.000501	0.005119	0.008592	-0.021623	-0.032379	-0.00362	0.030767	-0.015293	0.012413	-0.025269	-0.012985	0.014559	-0.030793	-0.010032	0.014956	-0.019122	-0.004537	0.026113	-0.031764	-0.003045	-0.00727	0.017649	-0.015912	0.00403	-0.022936	0.032844	0.013945	0.02091	-0.011936	0.019406	-0.00264	0.011375	0.003982	0.013856	0.025164	-0.016635	0.002887	0.017854	-0.025026	0.002968	-0.000756	0.005513	-0.008884	-0.006738
x152	-0.019242	-0.005616	0.01116	0.002987	0.021143	-0.021118	0.017494	-0.023959	0.013	0.003547	-0.020865	-0.013846	0.002192	-0.033771	0.015531	-0.021545	-0.012395	-0.014667	-0.01141	0.006997	-0.030606	-0.00955	0.00415	0.01403	0.003845	0.016987	-0.005457	-0.007329	-0.009208	0.037435	0.005454	-0.011945	0.009197	-0.014857	-0.013879	-0.009861	0.003015	0.015394	-0.023705	-0.021629	-0.003333	-0.010409	0.001509	0.030585	0.016977	-0.020695	0.008288	0.006907	0.01065
y152	-0.007058	-0.033607	-0.033375	-0.006696	-0.017792	0.01368	-0.013985	-0.019645	0.011489	-0.036351	0.002777	-0.026502	-0.024252	-0.003438	-0.005417	0.011648	-0.015292	-0.036639	-0.039512	-0.017585	0.03264	0.020719	0.023314	-0.027218	0.006703	-0.036667	0.021912	-0.001603	-0.01126	0.016911	-0.008541	-0.019966	-0.013086	-0.024076	-0.011591	-0.010192	0.002102	-0.020509	-0.017138	0.025953	-0.019987	-0.012217	-0.011381	-0.023089	0.00178	0.004471	-0.014909	0.036457	0.006929
z152	-0.041045	-0.011416	0.009218	0.008643	-0.016048	0.011819	-0.004302	0.024825	0.045737	0.032434	-0.021333	0.00285	-0.014187	0.021038	0.021418	0.002717	-0.012468	0.016573	-0.006585	-0.000326	0.011922	0.004055	0.014388	0.002106	0.007098	-0.0198	-0.017701	0.026787	-0.012765	-0.032281	0.000176	0.010444	-0.011073	0.022622	-0.00564	0.004092	-0.013171	-0.000842	-0.008515	-0.018319	0.013215	0.010549	-0.009275	0.030805	0.010477	-0.00074	-0.005257	-0.005162	-0.023721
x153	-0.00075	-0.022365	-0.046648	0.014894	-0.024312	-0.026703	-0.034597	-0.026494	0.033301	-0.051522	0.022609	0.038143	0.016345	0.034365	-0.032334	0.024735	-0.034841	-0.098989	0.024427	-0.012703	0.038495	-0.000246	-0.013258	0.049744	-0.020902	0.035349	-0.037819	0.031016	0.026317	-0.061884	-0.005488	0.035116	-0.018479	0.014589	0.004447	-0.022967	0.058076	0.001766	0.001501	0.02236	0.057861	-0.03338	-0.004211	-0.003495	0.014773	-0.079685	0.037421	0.029658	-0.013195
y153	-0.030653	0.032729	-0.017177	-0.025299	0.010324	0.004534	0.035697	0.020168	-0.039366	-0.004103	-0.003124	0.074384	0.004906	0.057917	-0.032792	0.006013	-0.035725	0.072836	-0.050782	-0.024643	-0.039865	0.008666	-0.051228	0.009089	0.093545	-0.04304	0.035953	-0.07384	-0.139089	0.041861	-0.072848	0.086172	0.014235	0.039369	-0.030604	0.021796	0.045504	0.007972	-0.016551	-0.03682	-0.064904	0.024401	0.021778	0.001809	-0.03997	-0.019327	-0.037765	0.004387	-0.008743
z153	-0.010119	0.031594	0.015596	0.047213	0.006918	-0.016374	0.018321	-0.043727	-0.026296	0.027362	0.075134	0.021836	0.026396	0.011908	-0.051122	0.073037	-0.024796	0.039356	-0.041118	0.01849	-0.048583	0.070962	-0.045888	-0.008391	0.021896	-0.034627	0.004666	0.00882	-0.081291	0.007618	-0.091767	0.132142	0.042275	-6e-05	0.018988	-0.004705	0.034313	0.020388	-0.006378	0.001202	-0.018279	-0.048588	0.039851	0.003444	0.078563	0.035304	-0.090531	0.037107	-0.005503
x154	-0.03382	-0.025132	0.035402	-0.017605	-0.006869	0.006975	0.016024	-0.010072	-0.011601	-0.014455	-0.032269	0.008275	0.005859	-0.003434	-0.003128	0.059087	0.032806	0.007327	0.00633	0.016614	0.015725	-0.014527	0.034023	-0.011746	-0.000726	-0.008083	0.044972	0.02596	0.003498	-0.00818	-0.015241	0.020028	-0.002492	0.021944	0.010327	-0.016696	-0.029345	-0.011694	0.02544	0.03583	0.025188	0.018637	0.036508	-0.016673	-0.006761	-0.039966	-0.003327	-0.027418	-0.003168
y154	-0.014378	0.017018	-0.031889	-0.001554	0.008375	-0.017965	0.014063	0.011488	0.010639	0.020649	0.001357	-0.00198	-0.001821	-0.006668	0.006309	0.022579	0.001114	0.021297	0.047495	0.016338	-0.031273	0.004086	0.00219	0.00995	0.005308	-0.005775	0.015746	0.003048	0.007431	-0.028649	0.030353	0.013766	0.025576	0.010335	-0.002765	-0.027694	-0.01377	0.005213	0.041324	0.036418	-0.02406	0.020938	0.018609	-0.018095	0.006809	-0.012232	-0.017724	0.003561	0.02774
z154	0.014991	0.005809	0.003423	-0.003076	-0.019828	0.016505	0.012865	0.026546	-0.047109	-0.042173	-0.022309	0.028658	0.003232	-0.007188	-0.030345	-0.034919	0.00379	-0.003888	1.4e-05	0.01469	-0.008591	-0.036719	0.013488	-0.034786	0.010523	-0.01078	0.015234	0.004196	-0.006465	0.000877	0.046843	0.02068	0.030303	0.003428	-0.051327	-0.006887	-0.021245	-0.002812	0.061329	-0.013985	-0.005007	0.014914	0.033539	0.00944	0.024314	-0.033476	-0.022418	-0.013941	0.024253
x155	-0.004439	0.002047	-0.041913	-0.007556	-0.008223	-0.030375	-0.01052	-0.024174	0.002781	-0.028835	0.013443	0.032863	0.024577	0.046193	-0.014028	-0.021856	-0.000592	-0.001157	-0.045602	-0.021118	0.00908	0.003818	0.016305	0.007435	-0.030922	0.016513	-0.018296	0.015478	-0.02679	-0.021971	0.00034	0.040763	0.013496	0.002172	-0.026957	0.021663	0.023081	0.028528	0.015848	-0.007202	0.001644	0.01317	0.026307	0.01604	-0.020646	-0.032352	-0.042567	0.008389	0.005464
y155	-0.012094	0.020791	-0.012899	-0.008816	0.011475	0.015319	0.008913	0.009211	-0.003341	0.005933	-0.021762	0.020875	-0.00585	0.033681	-0.025123	-0.006768	0.000169	0.027463	-0.021599	0.005437	0.015782	-0.018225	-0.026162	0.021177	-0.008301	0.010993	-1.4e-05	0.012443	-0.006409	-0.0062	0.023774	0.023526	-0.004987	-0.00932	0.010813	-0.007587	0.019589	-0.019038	0.001669	-0.030093	-0.011133	-0.006477	-0.028228	0.003207	-0.002865	0.021606	0.001	0.002637	0.012786
z155	0.006228	0.006182	-0.001842	0.055152	0.010449	0.004037	0.038861	-0.00169	-0.019376	0.054366	0.057146	-0.013986	0.025228	-0.003431	-0.032656	0.029912	-0.013551	0.007642	-0.01401	0.016518	0.00598	0.078186	0.027512	-0.000785	-0.003467	0.007404	-0.005911	0.011722	-0.031545	0.024782	-0.01027	0.002166	-0.014977	-0.000333	0.015916	0.006248	-0.057205	0.036247	-0.002896	0.00453	0.000427	-0.027714	0.020783	0.002585	0.032374	0.006325	-0.011887	-0.012063	-0.035177
x156	-0.002346	0.000403	-0.041941	-0.00599	-0.014227	-0.028866	-0.007756	-0.025643	0.007081	-0.039661	0.017208	0.042525	0.020566	0.055946	-0.012875	-0.005915	-0.005962	-0.001736	-0.020488	-0.025451	0.012644	0.002794	0.006124	0.015701	-0.019337	0.020206	-0.015542	0.013621	-0.027493	-0.020347	0.001793	0.03405	-0.002035	-0.019466	-0.026448	0.021129	0.011915	0.018446	0.015618	-0.009746	-0.012307	0.00171	0.043097	0.026404	-0.038153	-0.038313	-0.068704	0.043108	-0.011612
y156	-0.017132	0.031359	-0.009539	-0.018861	0.011225	0.004866	0.012638	0.003099	-0.013249	0.001558	-0.012165	0.048956	-0.007787	0.053743	-0.033983	-0.00535	-0.004518	0.047051	-0.026902	-0.002194	0.020165	0.011974	-0.026258	0.010489	0.015493	-0.000564	-0.005929	0.000923	-0.075788	0.006262	-0.017086	0.078429	0.005031	-0.000668	-0.001176	0.016636	0.067105	-0.006598	0.004733	-0.011187	0.013241	0.008102	-0.027706	0.008151	0.016584	-0.034937	-0.035185	-0.013867	0.006245
z156	0.000203	0.016486	0.002064	0.049185	0.013763	-0.012624	0.041056	-0.007836	-0.018535	0.041145	0.06376	-0.002714	0.023188	0.009243	-0.041607	0.035752	-0.016099	0.016013	-0.028018	0.005273	-0.022694	0.089055	0.013107	-0.007271	0.005274	0.013053	-0.015226	-0.021167	-0.078885	0.024034	-0.046102	0.04827	0.008236	-0.011898	0.012107	0.012392	-0.028111	0.03296	-0.015576	-0.000867	-0.011449	-0.008338	0.018378	-0.005051	0.039732	-0.012052	-0.026594	0.005226	-0.021347
x157	-0.025957	0.018801	0.081101	-0.002993	-0.012995	0.033541	-0.027769	0.035632	0.016053	-0.021389	0.05739	-0.005237	-0.0004	0.025379	-0.00232	0.031436	0.000679	-0.007319	0.037949	-5.7e-05	0.00295	0.003182	0.000376	-0.00066	0.011366	9e-06	-0.004421	-0.021685	-0.030213	-0.005875	0.024361	0.018596	-0.034226	-0.005657	0.019313	0.030378	-0.005063	-0.019469	-0.00773	0.010698	-0.03325	-0.033461	-0.011227	-0.012748	0.009533	-0.021725	-0.004365	-0.017277	0.027042
y157	0.026477	-0.020054	0.029104	0.043789	0.023376	-0.034294	-0.030263	-0.000937	-0.013065	0.014434	0.000458	0.053074	-0.020775	-0.013863	0.029686	-0.018447	0.019455	-0.013711	-0.001318	0.015096	0.009418	-0.000828	-0.004039	0.001054	0.008671	-0.016086	0.053725	0.012772	0.021331	0.065817	0.008864	0.032262	-0.007832	0.023244	-0.005303	-0.0154	-0.016571	0.051486	0.027442	-0.009411	0.035856	0.066852	0.011582	-0.015971	0.011271	0.017255	-0.050174	0.012939	-0.019839
z157	0.062503	-0.000603	0.017149	-0.046518	-0.067733	-0.038203	-0.028284	-0.021222	0.004096	0.030135	0.001841	0.029495	-0.003296	0.02269	-0.030698	0.02138	0.01527	-0.045511	0.004875	-0.020874	-0.023336	-0.004201	0.030747	0.004657	-0.018975	-0.007481	0.010102	-0.039001	-0.02655	-0.027643	-0.000115	0.029538	-0.012799	-0.015051	0.097636	0.017241	0.014123	-0.047307	3.9e-05	0.060615	-0.040193	0.028888	0.073748	-0.06472	0.017296	-0.013152	0.020126	-0.045983	0.073184
x158	-0.027271	-0.004711	0.026537	0.017	0.003211	-0.005951	0.024892	-0.01801	0.034179	0.009983	-0.046488	0.015505	0.013392	-0.026267	0.029992	-0.010078	-0.004054	-0.022392	-0.020796	-0.000175	-0.007004	0.010486	-0.015617	0.024414	-0.009001	0.004669	-0.006195	-0.013362	-0.0251	0.024056	-0.006537	-0.027488	-0.005484	-0.033328	-0.015253	-0.017439	0.007395	0.012828	-0.031851	-0.007966	0.017715	-0.018251	-0.021418	0.037228	-0.008739	0.032866	0.009584	0.012144	0.024666
y158	-0.015361	0.007345	-0.037508	-0.005457	-0.012986	0.016831	-0.015377	-0.010987	0.001422	-0.014499	0.003456	-0.021298	-0.025702	-0.011285	0.012419	-0.0094	-0.02921	-0.060167	-0.030903	-0.011579	0.025977	0.027011	0.004857	-0.006368	-0.015326	-0.001288	-0.003433	0.001571	-0.005861	0.014533	-0.002934	-0.009614	-0.0091	-0.019861	0.001901	0.007554	0.013608	0.003135	-0.043314	0.017772	-0.007528	0.001605	-0.022788	0.000611	0.003186	0.019983	0.021148	0.024217	0.000346
z158	-0.02618	0.001974	0.013384	0.00857	-0.006419	0.014795	-0.01175	0.04993	0.029027	0.008121	-0.022372	0.023361	-0.02368	0.000628	0.014449	-0.00035	0.024334	0.003491	-0.001208	0.002795	0.004884	0.009905	0.011463	-0.019905	0.002211	-0.006546	-0.009778	0.023683	-0.012171	-0.050381	0.013995	0.020699	0.006758	0.021981	0.009433	-0.008339	-0.0296	-0.012698	0.010676	0.003222	0.032025	0.007455	-0.013158	0.005531	0.007516	-0.002216	0.001712	-0.010367	-0.012775
x159	0.007801	0.014891	-0.024755	-0.007591	-0.002689	-0.023616	0.008025	0.017392	-0.007429	-0.014356	0.020623	-0.009578	-0.002957	0.001142	0.019534	0.003097	0.026131	0.036794	-0.010561	-0.020441	-0.022659	0.031701	0.02414	0.013345	0.027213	-0.025175	0.041155	0.011904	0.048848	0.005514	0.010328	-0.001267	-0.015427	0.004447	0.007407	0.010362	0.021805	0.03719	-0.008798	-0.018043	-0.004384	-0.054014	-0.005625	-0.016707	-0.019425	-0.014494	0.004633	0.007453	0.003283
y159	0.007551	-0.011154	0.010062	-0.031808	0.008988	-0.00216	-0.017759	-0.030578	0.009348	-0.025498	0.002667	-0.003562	-0.001341	-0.033696	-0.010486	-0.015414	0.02657	0.016503	0.008647	-0.02275	-0.009744	0.017286	-0.008504	-0.00824	0.008229	0.027984	-0.022228	-0.022955	0.005414	0.001537	0.008707	0.023055	-0.011882	-0.003964	-0.014412	-0.027843	0.007632	0.005619	-0.010194	-0.011816	0.037781	-0.013471	0.021908	-0.009207	-0.034609	0.046575	-0.020823	-0.03728	0.011779
z159	-0.031713	0.013257	0.012496	-0.022	0.001435	-0.036735	-0.013568	0.004146	0.001875	-0.006506	-0.019113	0.005449	0.013178	0.004098	-0.020391	-0.012117	-0.002235	0.020688	0.03942	-0.005389	0.020473	0.021256	0.027478	0.014662	-0.008398	0.016932	-0.005943	-0.006394	-0.00796	-0.01921	-0.023293	-0.030604	-0.002466	0.007647	-0.056644	-0.012848	0.00943	0.012335	-0.050953	0.015351	-0.028114	-0.027192	-0.007017	-0.03233	0.011403	-0.014721	0.047761	0.009774	0.008482
x160	-0.011634	-0.023067	-0.018239	0.003115	0.028253	-0.025938	-0.008737	-0.007187	-0.002847	-0.016444	-0.002531	-0.026029	-0.020376	-0.024435	-9.3e-05	-0.001722	0.002343	-0.006785	-0.009964	-0.004718	-0.040543	-0.009327	0.019912	-0.002391	0.029797	0.009788	0.018481	0.022593	0.000863	0.031006	-0.004069	0.004436	0.010467	-0.015332	-0.042625	-0.023993	0.007797	0.02694	-0.02921	-0.012307	-0.014788	-0.02767	0.026947	0.016669	0.023218	-0.040837	-0.004184	-0.008339	0.000488
y160	-0.007238	-0.025949	-0.027322	-0.013479	-0.010393	0.002047	-0.012488	-0.038319	0.015047	-0.055102	0.001838	-0.024991	-0.016626	-0.029513	-0.03317	0.015699	-0.003302	-0.023024	-0.0409	-0.019898	0.034582	0.014486	0.041533	-0.026266	0.00304	-0.025018	0.020792	-0.022817	0.004663	0.022905	0.009577	-0.006055	0.029034	-0.008796	-0.019653	-0.049211	0.023328	-0.020059	0.03063	0.013987	-0.008308	-0.004128	0.008226	-0.011941	0.008795	-0.025118	-0.015159	0.011643	-0.01834
z160	-0.040983	0.00859	0.004273	0.0134	-0.030212	-0.003062	-0.0172	0.025697	0.05143	0.041633	-0.035486	-0.017124	0.022113	0.01	0.018338	-0.00119	-0.028934	0.024907	-8e-06	-0.017362	0.007846	-0.009304	0.006644	0.037733	0.01819	-0.01181	-0.029515	0.010397	-0.013612	-0.022115	0.007495	0.021029	-0.028045	0.027941	0.001889	0.029659	-0.011705	-0.002937	-0.006469	-0.015785	0.002654	0.005365	-0.017819	0.019891	-0.017057	0.006585	0.003776	-0.003842	0.005564
x161	0.051555	0.00313	-7.6e-05	-0.007607	0.067597	0.055946	-0.01591	0.000147	0.01027	-8.8e-05	-0.019649	0.00702	0.036679	-0.010713	-0.037413	0.027466	0.026957	-0.017505	0.000831	0.005751	0.009009	0.005536	-0.012364	0.040787	-0.051253	-0.014794	-0.004005	-0.004266	-0.019315	0.01016	-0.032526	-0.022718	0.012148	0.004514	-0.024594	0.020337	-0.038105	-0.008641	-0.000115	0.011117	-0.02271	-0.008018	0.025464	0.010648	0.041192	-0.041895	0.030594	0.023273	-0.012218
y161	0.011346	0.006183	0.016496	-0.001646	-0.022355	-0.020208	0.02059	0.024881	-0.004816	0.021177	0.044266	-0.002352	-0.042657	-0.043989	0.025992	-0.000984	-0.028987	-0.017972	0.015608	0.00573	0.030198	-0.00817	-0.022139	0.015403	-0.008542	-0.014186	0.021436	-0.001782	-0.021573	0.031098	-0.002467	0.001991	-0.010475	0.006708	0.002903	-0.005378	-0.00191	0.018285	-0.025527	0.016403	-0.004142	0.019093	-0.01349	0.009521	0.023596	-0.030105	-0.017263	-0.005124	0.005214
z161	-0.006903	-0.020363	0.014143	-0.035438	0.038253	0.006609	0.007546	0.007203	-0.010507	0.017632	-0.02609	0.000702	0.02995	0.020993	0.005547	0.022353	0.020612	-0.015474	-0.01804	-0.026544	-0.001694	0.003245	-0.007438	-0.000983	0.065456	0.005963	-0.021794	0.012449	0.017054	0.013034	0.058586	0.009902	0.031395	-0.021186	0.016575	0.011238	0.000626	0.012351	-0.01325	-0.002738	-0.009334	-0.020741	-0.002601	0.001613	0.029979	-0.012838	0.003086	0.02016	-0.009927
x162	-0.013571	0.020545	0.040595	-0.007803	-0.014417	0.033738	-0.043728	0.024293	0.007383	-0.001158	0.033566	-0.000599	-0.004585	-0.007324	-0.018388	-0.028959	-0.015919	0.010738	-0.010225	0.010543	-0.023108	-0.009264	0.011037	0.016136	-0.014483	-0.03779	-0.008278	0.001338	0.023086	-0.000941	-0.00215	-0.008261	0.007629	-0.009202	-0.012716	0.005335	-0.003573	-0.012711	0.012063	-0.011567	0.006981	0.002254	0.004512	0.019754	-0.010394	0.036542	-0.020298	-0.00689	-0.018415
y162	0.020056	-0.020968	0.036086	0.031988	0.000292	-0.036155	-0.029647	-0.018898	-0.001822	-0.00068	0.016453	0.021679	0.015044	-0.021265	0.004198	-0.003949	0.015722	-0.010398	-0.005074	-0.003659	0.011219	-0.005072	0.010448	-0.001111	0.008172	-0.014092	-0.028617	-0.004439	0.010193	-0.006874	-0.005184	-0.000697	0.011164	-0.001051	-0.022803	0.014686	0.010664	-0.021143	0.006893	0.001166	-0.020683	-0.006099	0.00175	0.00711	-0.0068	0.003414	-0.0002	-0.019493	-0.024711
z162	0.067509	-0.003738	0.004908	-0.062133	-0.042598	-0.005123	-0.051726	-0.03262	0.022187	0.040125	-0.006069	0.002081	-7.6e-05	-0.022483	0.015347	0.010347	0.000966	0.003088	0.002135	-0.001775	-0.022853	0.019053	-0.009724	0.023526	0.004863	-0.032967	-0.010352	0.030869	0.023726	0.016088	-0.034112	-0.019538	0.014549	0.012526	-0.002569	0.016143	-0.017163	-0.011496	-0.024676	0.006245	-0.021431	0.019701	-0.019583	0.002243	-0.043732	-0.001751	0.003787	0.017791	-0.041218
x163	-0.020621	-0.057534	-0.041934	0.016052	0.019718	-0.004005	-0.059954	0.036025	-0.034891	0.03833	-0.008812	0.000776	-0.035047	0.015203	-0.000662	-0.045718	0.015547	0.003083	0.020203	-0.008654	-0.029795	0.05959	-0.064419	-0.018779	-0.023711	-0.022171	-0.022867	-0.06518	-0.012897	0.034756	0.031313	-0.053842	-0.027289	0.017279	0.015458	-0.018361	0.016146	0.021328	0.007687	0.044763	0.028993	0.027347	0.00889	0.009044	0.007542	0.014284	-0.022252	-0.006288	0.008758
y163	-0.023451	0.015046	-0.023098	-0.009334	-0.018006	0.005355	0.011338	-0.013719	-0.045641	-0.011602	-0.013475	-0.002048	0.015687	-0.034714	-0.008887	-0.008519	-0.002254	-0.016447	-0.019393	0.035129	0.011541	-0.023634	-0.013691	0.043765	-0.02115	-0.009097	-0.027422	0.00863	0.010469	0.004784	-0.00027	0.017337	-0.008856	-0.051406	-0.019492	0.038411	-0.015155	0.034051	-0.005559	0.00045	-0.017219	-0.022944	-0.041194	0.032075	0.032848	0.030587	-0.024296	-0.048672	0.005877
z163	-0.022142	0.036407	-0.000145	0.046194	-0.002737	-0.014114	-0.049109	0.001965	0.01078	0.000501	-0.010732	-0.03966	0.034974	0.000163	0.030364	0.015759	0.028255	0.006243	-0.034466	-0.006261	-0.017424	-0.061009	-0.070701	-0.003235	0.008994	0.023766	0.013465	-0.014045	0.025204	0.027241	-0.037895	-0.025513	0.01013	-0.041702	0.00756	0.004853	0.031284	-0.000919	0.054184	0.032777	-0.008243	-0.019886	0.0216	-0.032745	0.02388	-0.015085	-0.00695	0.013935	0.002049
x164	0.0018	0.025038	-0.035003	-0.015988	-0.019583	-0.020531	0.005256	-0.020891	0.004555	-0.009014	-0.003251	0.001765	0.03408	0.020914	0.031365	-0.069854	0.019493	0.003214	-0.071034	0.000624	0.001585	-0.004701	0.003916	-0.021084	-0.018069	-0.008923	-0.01017	-0.004781	0.001571	-0.024911	-0.013453	0.063161	0.007286	0.033546	0.006157	-0.020744	-0.049202	0.033655	-0.014485	-0.012477	0.037612	-0.019154	0.044743	-0.013621	0.045771	0.034909	-0.000924	-0.035581	-0.010728
y164	-0.000222	0.016435	-0.005215	0.002306	0.029139	0.026914	0.018135	0.007378	0.002203	-0.004872	-0.018737	-0.008847	-0.019317	0.047407	-0.047979	0.006808	0.015275	0.020907	-0.051482	-0.004883	0.018839	0.004705	0.00565	0.01179	-0.052642	0.024805	0.00188	0.013809	0.007524	0.017049	0.020791	0.0413	0.020592	-0.044581	0.016347	-0.006749	-0.004595	-0.002961	-0.047803	-0.009445	0.030895	0.019891	-0.058972	-0.031604	-0.048759	0.009307	-0.004651	-0.01757	0.012741
z164	0.016223	-0.011421	-0.025491	0.060699	0.003575	0.013318	0.058153	0.017389	0.017445	0.040137	0.033368	0.004266	-0.035668	0.003385	-0.039671	-0.010493	0.035236	-0.011366	-0.05422	0.053406	0.053231	-0.012787	-0.023252	0.094051	-0.034388	-0.043202	-0.014063	0.045856	-0.031867	0.016625	0.062978	-0.018293	-0.024058	-0.01705	0.013131	0.015834	-0.013111	0.014021	-0.02856	0.038528	-0.00994	-0.032446	0.039282	-0.031256	-0.007173	-0.026408	0.007088	-0.028724	0.01815
x165	-0.009432	0.022058	0.026286	-0.006515	-0.01863	0.026393	-0.037585	0.011208	0.00808	0.012259	0.025707	0.00361	-0.001487	-0.009169	-0.011194	-0.036076	-0.016092	0.006436	-0.024686	0.006199	-0.019221	-0.010641	0.005477	0.021496	-0.004147	-0.036699	-0.004951	0.001638	0.02082	-0.010515	-0.017366	0.009515	0.020684	0.000182	-0.006806	-0.013391	0.000804	-0.018377	-0.01606	0.009369	0.009122	0.00352	0.012755	0.032427	-0.028969	0.036945	0.008341	0.012131	-0.011032
y165	0.0147	-0.01048	0.028343	0.023171	-0.000274	-0.020367	-0.019305	-0.010741	-0.001462	-0.007824	1.2e-05	0.008508	0.010357	-0.009376	-0.005694	-0.005948	0.00417	-0.000302	-0.004062	-0.008134	0.00039	0.004161	0.00513	-0.007601	0.001637	-0.000529	-0.020481	-0.002258	0.01355	-0.011095	-0.014737	0.002718	0.014029	0.002536	-0.035767	0.008691	0.005881	-0.032279	0.016335	-0.025384	-0.007054	0.000414	-0.01124	-0.036449	0.003633	0.007601	0.015884	-0.033253	-0.004735
z165	0.060641	-0.006432	-0.008336	-0.050659	-0.029125	0.008932	-0.030184	-0.013068	0.015018	0.022842	-0.011364	0.001493	-0.017725	-0.014686	0.015588	0.008249	-0.000807	0.022786	-0.012777	0.016624	-0.01265	0.02409	-0.01409	0.019895	0.003948	-0.008291	-0.003923	0.020749	0.028729	0.025871	-0.027447	-0.00343	-0.001211	0.018558	-0.020115	-0.02479	0.01261	-0.019611	0.021821	0.006773	-0.00893	0.007449	-0.036234	0.023551	-0.04099	0.016885	0.034545	0.030499	0.001307
x166	-0.027197	-0.004489	-0.004179	0.000702	0.004995	0.012925	-0.031978	0.019553	0.004104	0.001625	0.006589	-0.009756	0.005795	-0.008087	-0.02089	0.000553	-0.025896	0.021054	-0.025931	0.031639	-0.023291	-0.025027	0.039864	-0.011747	-0.038129	-0.021897	-0.002253	0.020667	0.034737	0.021352	-0.017231	-0.000928	0.02124	0.007186	-0.019205	0.011556	0.004952	-0.03624	-0.016321	0.010145	-0.003646	-0.013357	0.007142	-0.015989	-0.01227	0.017203	0.008759	0.005708	-0.008088
y166	-0.007888	-0.00187	-0.012893	0.035072	0.011919	-0.009353	0.01327	0.015531	0.048731	-0.002958	0.004522	0.013372	0.050568	-0.022127	-0.015712	0.001906	-0.015641	0.013691	0.005537	-0.011774	-0.00357	-0.012508	-0.01185	-0.026413	-0.03046	0.024709	0.011349	-0.039345	0.013633	0.00885	0.00011	-0.019971	0.0178	-0.028314	-0.037902	0.016473	0.007916	-0.021535	-0.032841	0.019068	-0.0221	-0.007029	0.011686	0.009622	0.006058	-0.04142	-0.002838	-0.021919	-0.020231
z166	0.039195	0.015383	-0.017393	0.006732	-0.000613	0.041415	-0.004361	-0.016753	-0.010218	0.030433	-0.015792	0.008431	0.039934	0.020756	-0.007854	-0.001884	-0.0544	0.005933	0.007667	-0.009183	-0.004666	-0.022007	0.012302	-0.010727	-0.014251	0.025361	0.027214	-0.024392	-0.005677	0.020216	0.026525	-0.014838	-0.030352	-0.032062	-0.052286	0.007395	0.004212	0.01105	-0.012324	0.002312	-0.012916	0.028281	-0.009383	0.026989	0.02566	-0.021742	-0.002599	-0.031332	0.010222
x167	-0.00564	-0.008794	-0.010338	-0.003453	0.033645	-0.027357	-0.001126	-0.005801	-0.008415	-0.011703	0.006564	-0.024936	-0.01029	-0.01582	-0.006222	-0.006279	0.009412	-0.005997	-0.008065	-0.01347	-0.026598	-0.009517	0.014206	-0.015464	0.022498	0.014241	0.014432	0.019779	0.005728	0.032187	-0.001583	-0.001847	0.013355	-0.010237	-0.040658	-0.01493	0.006443	0.019902	-0.029778	-0.021855	-0.001371	-0.034865	0.024213	0.016579	0.021091	-0.053394	0.012002	-0.012079	0.002252
y167	0.00105	-0.031703	-0.016359	-0.013411	-0.006828	-0.0006	-0.008521	-0.032017	0.008218	-0.047727	0.000647	-0.015048	-0.007885	-0.010084	-0.035121	0.014584	-0.001309	-0.015154	-0.029738	-0.014977	0.026905	0.018329	0.038453	-0.044044	0.000426	-0.00655	0.018819	-0.028339	-0.004755	0.013756	0.002355	-0.013285	0.025652	-0.009945	-0.019362	-0.043283	0.023275	-0.023965	0.027735	0.014359	0.014017	-0.014109	-0.003237	0.005763	0.010977	-0.046145	0.00086	0.009579	-0.016703
z167	-0.044949	-0.011232	0.002608	0.003382	-0.028057	0.003817	-0.005499	0.005116	0.050732	0.031733	-0.021866	-0.017166	0.009635	0.00595	0.028458	-0.005859	-0.036559	0.03005	-0.001467	-0.011401	-0.002442	-0.00807	-0.000465	0.041652	0.012447	-0.032476	-0.02332	0.012602	-0.007658	-0.018183	0.009909	0.020592	-0.024309	0.018239	0.000622	0.01902	-0.012137	-0.00823	-0.001172	-0.010297	-0.014925	0.000169	-0.011322	0.003764	-0.032901	0.010147	-0.011869	-0.002611	0.011169
x168	-0.035759	-0.024119	0.014026	-0.010115	-0.000276	0.000213	-0.012102	0.012219	-0.010356	0.000426	-0.014697	-0.008796	0.005035	-0.010966	-0.015618	0.040828	0.010877	0.015751	0.007705	0.033414	0.000683	-0.021321	0.041034	-0.029651	-0.019408	-0.002727	0.022067	0.030329	0.007424	-0.001189	-0.013478	0.015689	0.007263	0.011794	-0.006927	0.001231	-0.010084	-0.008834	-0.005115	0.01885	0.013799	0.011135	0.010785	-0.032154	0.009723	-0.02245	0.007632	-0.008116	-0.002548
y168	-0.018149	0.010462	-0.025875	0.022813	-0.000344	-0.023861	0.024375	0.029761	0.046863	0.013033	0.00775	0.013985	0.034784	-0.032027	-0.008886	0.010877	-0.006522	0.036434	0.031013	0.004994	-0.023853	0.005788	-0.012917	-0.013949	-0.020345	0.002024	0.014735	-0.01301	0.013466	-0.02071	0.007965	-0.018352	0.003769	-0.00241	-0.000994	-0.017821	-0.017765	0.002	-0.018174	0.035922	-0.011294	-0.003989	0.016672	-0.00247	-0.005597	-0.012202	-0.005519	0.020669	0.01176
z168	0.021239	0.017271	-0.007429	0.016255	-0.008428	0.032737	0.005851	0.005741	-0.035129	-0.009403	-0.021446	0.022264	0.02635	0.012088	-0.010888	-0.028119	-0.041947	0.008896	0.008789	-0.000605	-0.003837	-0.035	0.022966	-0.021983	0.003543	0.007792	0.022952	-0.011713	-0.001908	0.000362	0.032127	-0.008618	0.007166	-0.0049	-0.061074	-0.002184	-0.013822	-0.003536	0.017906	-0.012634	-0.006292	0.00772	0.01853	0.019325	0.025042	-0.020495	-0.016436	-0.008208	0.021737
x169	0.032997	0.016278	-0.012735	-0.002421	0.038859	0.040341	-0.002141	-0.002096	0.01713	0.006101	-0.028803	0.017225	0.016532	-0.01855	-0.004175	0.022886	-0.000523	-0.029048	0.018898	0.029456	0.013386	-0.006097	-0.006866	-0.016377	0.010596	-0.022914	-0.022718	-0.012777	-0.011361	0.011259	-0.002448	0.008884	0.006412	-0.009335	0.005019	-0.001929	-0.007314	0.01325	-0.006509	0.014472	-0.013331	-0.017907	0.00335	0.000201	-0.015038	0.007507	0.003846	0.00725	0.015149
y169	-0.005379	0.018792	0.000324	-0.010143	-0.006121	0.00103	0.001664	0.01396	0.002948	0.024193	0.022714	-0.006115	-0.015929	-0.007042	0.026271	0.00187	0.009232	-0.01278	0.009802	0.00685	0.016819	-0.016709	0.004781	-0.00295	-0.000435	-0.02092	0.013599	0.00301	-0.002979	0.003853	-0.004402	-0.015717	0.012479	0.000615	-0.005824	0.013914	-0.003994	-0.011068	-0.003223	0.0123	0.006056	0.017718	0.025478	0.006709	-0.007188	-0.005189	0.00842	0.004695	0.015568
z169	0.00487	-0.004132	-0.0003	-0.00424	0.033296	-0.016749	0.018633	0.007402	-0.009478	0.001211	-0.010845	0.011656	-0.009858	-0.009656	0.010168	0.005226	-0.002961	-0.008945	-0.001297	-0.034951	-0.012187	-0.02489	-0.003034	-0.017261	0.012584	-0.010564	-0.003682	0.005571	-0.003468	0.001089	0.03274	0.018197	-0.004179	-0.019959	0.008725	-0.003415	0.000431	-0.016846	-0.022206	0.002812	0.008354	-0.009245	-0.009313	0.004769	0.00458	0.001186	0.014818	-0.020735	-0.000942
x170	0.019885	0.017012	0.001492	-0.014934	0.020494	-0.035947	0.013625	0.022295	-0.018742	0.004225	0.017923	-0.038213	-0.001338	0.002578	0.006091	0.005366	0.02384	0.019707	-0.007756	-0.029583	0.006994	0.000124	-0.004155	0.008879	0.008613	-0.030435	0.013698	0.029797	0.017743	-0.007453	0.015704	0.00376	0.004373	0.008763	-0.014917	-0.007525	-0.003854	0.009495	0.000333	-0.035407	-0.031218	-0.010163	-0.006788	0.005151	-0.017754	-0.014906	0.019255	0.009675	-0.001752
y170	0.020629	-0.033714	0.019908	-0.018218	-0.01289	-0.012093	0.008663	-0.005413	0.010261	-0.003712	-0.009315	-0.010521	0.016993	-0.012273	-0.00275	-0.021029	-0.01671	0.020049	0.002504	0.003316	-0.018264	0.007123	-0.013316	0.010054	-0.009102	0.021816	0.007674	-0.01451	0.015388	-0.009953	0.00974	0.028453	-0.003842	0.003525	0.004101	0.007526	-0.00383	0.008493	0.00598	0.002133	-0.012651	-0.002043	-0.016782	-0.002055	0.001204	0.010634	0.006779	-0.009956	0.017957
z170	-0.04333	-0.028775	0.010186	-0.040073	0.00472	0.006331	0.009616	-0.014508	-0.001477	-0.005877	0.002663	0.001254	0.013029	0.022777	-0.026523	-0.003155	0.026781	-0.011399	0.016873	0.004196	-0.001079	0.017124	0.029603	0.00188	0.003268	0.024488	0.006139	-0.028885	-0.000671	0.004268	-0.019518	-0.008418	-0.010546	-0.003293	-0.052658	0.007405	0.032294	-0.007933	0.004058	0.002699	0.048732	-0.033909	0.028583	-0.008404	-0.027582	-0.000189	0.001689	0.010988	0.020713
x171	0.011837	0.02028	-0.031543	0.000681	-0.021317	0.000929	0.016659	0.002188	0.008776	0.007518	-6e-05	0.007939	0.004434	-0.005083	0.036435	0.015445	-0.004548	-0.005065	0.06079	0.049571	0.033328	-0.03768	0.025465	-0.028327	0.034256	-0.021096	-0.080198	-0.016162	-0.007181	0.010793	-0.00474	0.02003	0.018493	-0.055897	-0.010292	-0.038541	-0.003008	-0.0094	0.034003	0.018788	0.014888	0.004796	-0.003101	0.005339	-0.053594	-0.002894	-0.003945	-0.000869	0.010066
y171	-0.008875	0.004045	0.005485	-0.005674	0.003739	0.01615	-0.004263	-0.001964	0.008559	0.030442	0.017046	0.013097	-0.018318	0.012732	-0.008665	0.018497	0.035394	0.011961	-0.000722	-0.022373	0.025007	-0.025639	0.022675	-0.015335	-0.004447	0.011931	0.007864	0.01666	0.004466	0.008412	-0.012912	0.002122	0.010107	-0.005849	0.007944	-0.012779	-0.012095	-0.008573	-0.023283	-0.003185	-0.024354	-0.000634	-0.006078	0.009736	-0.007378	0.008033	-0.024697	-0.031868	0.006971
z171	0.003214	0.00966	-0.00423	0.016636	0.025064	-0.038868	0.025201	0.000215	-0.00551	-0.002207	-0.009162	0.017832	-0.039879	-0.020526	0.005689	-0.000739	-0.004807	-0.002993	0.008896	-0.036051	-0.040624	-0.035587	0.010598	-0.028683	-0.043133	-0.01633	0.004982	-0.005518	-0.010693	0.016075	-0.018289	0.011019	-0.018562	-0.021724	0.000656	0.000958	-0.014041	-0.034624	0.006891	-0.021432	-0.027739	0.027215	-0.008602	0.028871	0.006381	0.01593	0.026288	0.020115	0.019761
x172	0.001174	0.025861	-0.021672	-0.012041	-0.026546	-0.008004	-0.000552	-0.016728	0.002937	0.009174	-0.002155	0.005797	0.016297	0.004726	0.024651	-0.059358	-0.001348	0.006612	-0.058552	-0.004731	-0.005511	-0.012233	-0.005517	-0.017763	-0.017895	-0.008011	-0.003495	-0.00985	0.015325	-0.032722	-0.030884	0.039	0.010801	0.014807	-0.000311	-0.04119	-0.046683	0.026259	-0.022894	-0.003763	0.035133	-0.013132	0.053044	-0.023552	0.037331	0.011587	-0.026678	-0.016899	0.001796
y172	0.003044	0.011516	0.004763	0.005241	0.027398	0.027512	0.014804	0.007531	0.001567	-0.017157	-0.014003	-0.02002	-0.010618	0.037028	-0.035703	0.011504	0.001074	0.013219	-0.03809	-0.016251	-0.005504	0.003458	0.000502	-0.005756	-0.05126	0.031639	0.00032	0.00207	0.006149	0.01184	0.009622	0.033253	0.013609	-0.047649	0.010612	0.005905	-0.010931	-0.001488	-0.03837	0.017896	0.03748	0.029203	-0.047298	-0.036079	-0.050192	0.0098	-0.035822	-0.036862	0.007597
z172	0.027007	-0.017296	-0.023217	0.040638	0.001603	0.023581	0.044672	0.01273	0.018522	0.015455	0.024341	0.001302	-0.042943	0.001681	-0.030786	0.002445	0.036065	0.004019	-0.049093	0.042701	0.038459	-0.025525	-0.032247	0.073217	-0.035814	-0.030594	-0.006379	0.024484	-0.013502	0.020092	0.043537	0.002285	-0.023486	-0.00867	0.002793	0.014857	-0.016634	0.013016	-0.041611	0.039236	0.005774	-0.008356	0.009012	-0.024868	-0.025195	-0.027021	0.013495	-0.024697	0.01231
x173	-0.031112	-0.043389	-0.016811	-0.000818	0.00567	-0.0219	-0.037221	0.014724	-0.023162	0.039088	-0.026693	-0.017922	0.001905	-0.013782	-0.022254	0.025156	0.001186	0.025772	0.008346	0.039459	0.003296	-0.034181	0.048231	-0.052032	-0.045132	0.009985	0.003731	0.018389	-0.007956	-0.019837	-0.038616	0.000768	-0.006229	0.008816	0.020949	0.015517	0.011455	-0.006363	-0.012318	-0.010924	-0.006279	0.004419	-0.034017	-0.05437	0.005782	-0.023469	0.031667	-0.001964	-0.000324
y173	-0.021155	0.016133	-0.016154	-0.003197	-0.019666	-0.030355	0.032307	0.041803	0.045666	0.001804	0.016963	0.01625	0.05504	-0.044859	-0.041301	0.00475	0.026723	0.040765	0.016646	0.011901	-0.024751	0.016369	-0.029939	-0.031476	-0.014852	-0.003213	-0.014362	0.014631	0.006278	-0.022837	-0.021897	-0.050457	-0.023795	-0.037487	0.030039	-0.005663	-0.002793	0.0486	-0.064876	0.006898	0.025971	0.056991	0.004479	-0.022215	-0.024622	-0.011869	-0.03788	0.049112	-0.008787
z173	0.007584	0.017635	0.001703	0.041544	0.010045	0.057602	-0.009023	-0.007439	-0.088061	-0.015758	-0.017855	0.020908	0.022444	0.031787	0.031326	-0.030056	-0.047426	0.014509	0.014792	-0.012727	0.013934	-0.035436	0.041573	0.010252	0.021131	0.015862	0.027113	-0.004586	0.003047	0.000772	-0.006315	-0.02806	-0.00771	0.011391	0.002679	-0.004697	-0.022984	-0.004491	-0.058204	-0.034571	0.015597	0.036744	-0.002315	-0.051258	-0.011035	-0.022757	-0.033749	0.040445	0.028191
x174	-0.024503	-0.03535	-0.034635	0.001965	0.010285	-0.031098	-0.051246	0.008732	-0.018728	0.047801	-0.014779	-0.012346	-0.002362	-0.004334	-0.027947	0.013703	-0.016889	0.024295	-0.022837	0.031615	-0.022611	-0.051833	0.055655	-0.047062	-0.058409	0.00445	-0.015495	0.041538	0.005766	0.003	-0.007958	-0.01925	0.006295	0.020154	0.024986	0.032427	0.035391	-0.025067	0.004019	-0.01271	-0.028926	-0.021116	-0.057054	-0.027624	-0.008528	0.007731	-0.008633	0.031709	0.041157
y174	-0.018455	0.016586	-0.016493	-0.010725	-0.014152	-0.022317	0.021618	0.04079	0.048284	0.010027	0.000315	0.018962	0.037458	-0.034172	-0.040409	-0.007752	0.02103	0.039321	0.006247	0.019902	-0.021986	-0.001556	-0.041395	-0.026531	-0.005335	0.012313	-0.009754	0.003741	0.010367	-0.018856	0.001302	-0.031005	0.000929	-0.017242	0.032361	0.02971	0.015402	0.004566	-0.005184	-0.002061	0.007944	0.004265	-0.022777	0.004697	-0.036781	-0.003556	-0.014322	0.042674	-0.01111
z174	0.011581	0.01682	-0.000588	0.046228	0.021341	0.066376	-0.014533	-0.024437	-0.088629	0.017105	-0.014593	0.010712	0.014667	0.040792	0.032177	-0.013614	-0.060677	0.028222	0.021297	-0.003962	0.013241	-0.005786	0.052768	0.024642	0.014043	0.007152	0.022203	-0.009792	0.021116	-0.000588	0.026762	-0.007058	-0.029668	0.022802	0.033618	-0.010561	-0.029359	-0.034122	-0.019662	-0.022878	-0.002176	-0.014842	-0.003118	-0.049455	-0.018714	0.034042	-0.047987	0.015139	0.00198
x175	0.005818	0.009847	-0.029741	-0.002739	-0.02597	-0.016007	0.012227	-0.010031	0.007804	-0.017958	0.022891	0.016902	0.000842	0.033787	0.020634	-0.016453	0.012709	0.057011	0.010988	-0.006745	0.019924	0.012236	0.032881	0.019442	0.02198	0.016761	-0.048786	0.014502	0.001789	0.041148	0.002986	-0.020115	-0.014739	-0.043063	-0.001268	0.028231	-0.010239	-0.050422	-0.001825	0.069683	0.00384	0.040741	0.000296	0.014527	0.041974	-0.026571	0.008977	-0.058544	-0.022523
y175	-0.009167	7e-05	-0.006738	-0.002186	0.004306	0.021277	-0.004536	-0.005245	-0.011746	0.03519	0.024254	0.012776	-0.000509	0.010781	-0.01282	0.007357	0.039983	-0.005826	0.010239	-0.021026	-0.025062	-0.025987	0.018232	0.012714	0.027443	0.017833	-0.019096	-0.006508	-0.004932	-0.03214	-0.008792	-0.003967	0.005492	-0.012816	0.027103	-0.021764	-0.014447	-0.008889	0.087019	-0.00507	-0.003171	-0.056295	-0.011246	0.022793	0.003495	0.078038	-0.029923	0.070317	-0.003439
z175	0.003922	0.023931	0.005498	0.004197	0.006794	-0.054492	0.001673	-0.023889	0.004685	-0.047812	-0.023666	0.014214	-0.060483	0.012169	-0.020278	0.002181	-0.016694	0.048517	0.037144	0.001676	-0.026895	0.024339	0.008507	0.003079	-0.057354	-0.024214	0.044133	0.001564	-0.041311	0.071687	-0.027724	-0.01204	0.033879	-0.001491	0.053032	0.049025	-0.051342	-0.014513	-0.019934	-0.008636	-0.008904	-0.005949	-0.014878	0.02738	-0.054355	-0.057554	0.054534	-0.054119	-0.006799
x176	0.033247	0.008423	0.006256	-0.01473	0.012946	-0.013875	0.018484	0.011447	-0.022367	0.010401	0.034604	-0.042976	0.000598	-0.007866	0.003008	0.012885	0.025786	0.030126	0.003681	-0.039051	0.015062	-0.001995	0.008177	0.029227	-0.022748	-0.015052	0.032213	0.011412	-0.019137	-0.02722	0.024429	0.009142	0.019683	-0.007277	-0.006329	-2.5e-05	0.014635	-0.002373	0.011961	-0.034051	-0.013787	0.026448	-0.028549	0.008235	-0.002103	0.003921	0.024721	0.008977	-0.014505
y176	0.02857	-0.040994	0.031968	-0.013592	0.012155	-0.002265	0.005473	-0.014409	0.025526	0.007911	0.004985	0.004893	0.012359	-0.024142	-0.013555	-0.012904	-0.03585	0.028559	0.003116	-0.006213	-0.02918	-0.001253	-0.00812	0.032093	-0.019332	0.049844	0.005392	-0.008024	0.002267	-0.028046	0.031539	0.034579	-0.010972	-0.00159	-0.005973	0.021439	0.013336	0.041831	0.018182	0.006796	0.003581	0.044228	0.000839	-0.009493	0.008491	0.006253	0.02518	0.062462	0.000403
z176	-0.032465	-0.021911	0.018886	-0.046485	-0.035604	-0.025909	0.039504	0.055284	-0.038483	0.01014	-0.012151	-0.014836	0.043881	0.052891	-0.018227	-0.02976	0.031374	-0.044003	0.024692	0.025913	0.038472	0.030734	-0.012861	0.035311	-0.024665	0.029255	0.034348	-0.023301	0.045333	0.041718	-0.047518	0.007901	0.026159	0.028904	-0.015972	-0.003953	0.009939	-0.003063	0.015159	0.015391	-0.036722	-0.023891	-0.008452	0.022352	0.016077	0.021991	0.005732	0.004939	-0.010218
x177	-0.019224	-0.031814	-0.010388	0.011483	0.023426	-0.024795	-0.014601	-0.00241	0.002421	-0.002918	-0.029898	-0.027914	-0.022057	-0.033566	0.009804	-0.002668	-0.002139	-0.01083	-0.003146	0.013966	-0.048517	-0.011843	0.011393	0.016634	0.029707	0.014692	0.010652	0.018421	-0.015299	0.028455	-0.024128	0.017291	0.000572	-0.032226	-0.032916	-0.015345	-0.004753	0.026633	-0.020128	-0.005991	-0.004134	-0.016664	0.014616	0.031622	0.012417	-0.011786	-0.005543	-0.004944	0.019319
y177	-0.01338	-0.009664	-0.035721	-0.010862	-0.022181	0.006418	-0.010945	-0.02328	0.012918	-0.044705	-0.004925	-0.028193	-0.008991	-0.043291	-0.024349	0.007306	-0.015537	-0.035519	-0.04065	-0.022401	0.046049	0.012237	0.042396	-0.004383	0.00293	-0.041473	5.4e-05	-0.017618	0.005831	0.021398	-0.000413	-0.004088	0.020109	-0.001369	-0.014323	-0.004128	0.012986	-0.01152	0.014565	0.014403	-0.008212	0.010455	-0.005361	-0.010079	-0.017851	-0.00442	-0.019297	0.010387	-0.002533
z177	-0.037522	0.014668	0.00186	0.025457	-0.029312	-0.001257	-0.029719	0.043446	0.061317	0.038523	-0.044177	-0.018705	0.010943	0.002929	0.008593	0.010775	-0.023101	0.013226	-0.012096	-0.025843	0.021933	0.001919	0.022406	0.014859	0.017898	0.00013	-0.003232	0.016921	-0.016182	-0.009216	0.02009	0.02726	-0.008213	0.035606	0.007537	0.004999	0.000625	-0.006014	0.005205	-0.013076	0.01326	0.003879	0.005136	0.029065	0.033112	-0.016515	-0.007779	0.010276	-0.004104
x178	0.008709	0.031272	-0.001727	-0.003014	-0.044341	0.002622	0.011115	-0.008901	-0.005986	0.029847	0.008911	0.009379	-0.032484	-0.006405	0.014009	-0.044881	-0.024356	0.011228	-0.0681	0.012436	0.018254	-0.011463	-0.032549	0.004639	-0.001395	-0.001952	0.006141	-0.008491	0.034409	-0.020724	-0.03442	0.009079	0.017875	-0.037583	-0.016958	-0.082156	-0.050461	-0.013552	-2e-05	0.002585	0.003297	0.012608	-0.000335	0.02124	-0.013119	-0.026907	0.073569	-0.011445	0.018056
y178	0.007358	0.001682	0.019361	0.023549	-0.014506	0.031028	0.024575	-0.011637	-0.018677	-0.049249	-0.033271	-0.062779	-0.011355	0.025439	-0.015439	0.029226	-0.015432	-0.018007	0.019005	-0.074626	-0.061491	0.014175	-2.3e-05	-0.020997	-0.0309	-0.010566	-0.03939	-0.038314	0.045108	-0.001141	-0.042365	0.028682	-0.008248	-0.030354	0.011191	0.003168	-0.031539	0.020998	-0.014332	0.025578	0.003656	0.036297	-0.004638	-0.016321	-0.023746	-0.001835	0.016111	-0.024275	-0.021218
z178	0.040562	-0.044593	-0.023613	0.035831	-0.045639	0.035097	0.045552	-0.005306	0.006614	-0.054829	-0.027598	-0.04185	-0.032565	-0.01972	-0.003082	0.014322	0.036958	0.016217	0.077141	-0.073397	-0.02503	-0.031573	-0.029399	-0.024154	0.003803	-0.029497	-0.032416	-0.095259	0.050328	-0.001506	-0.05294	0.029552	-0.047338	0.030773	-0.038482	0.038011	-0.030697	0.034314	-0.01033	-0.042065	-0.045265	-0.063777	0.00782	-0.086844	0.051434	0.008009	-0.007529	0.028933	-0.004741
x179	-0.002021	-0.027546	-0.035707	0.01858	-0.015586	-0.010797	0.007501	0.018466	-0.00302	-0.036051	0.045061	0.038292	0.033647	0.039284	-0.024466	0.042713	-0.05042	-0.056204	0.015261	-0.041279	-0.021202	-0.012036	-0.065903	0.010919	0.004065	-0.00447	0.027228	0.014988	-0.031177	-0.018272	0.0095	-0.047052	0.007588	-0.033867	0.001144	0.028313	-0.003687	-0.023454	-0.01529	0.024116	0.012166	0.068047	-0.027779	-0.035604	0.057817	0.094158	-0.013858	-0.012166	-0.020791
y179	-0.017776	0.020616	-0.021238	-0.018007	-0.001235	-0.003031	0.015576	-0.009109	-0.057206	0.02088	0.023698	0.031027	0.026435	-0.005731	0.007523	-0.002893	-0.039298	0.032966	-0.03977	-0.022858	-0.014341	-0.026364	-0.039907	-0.036442	0.056011	-0.015255	-0.003617	-0.03828	-0.026216	-0.053599	-0.032804	-0.07064	0.036813	0.039744	-0.00697	-0.001142	-0.04806	0.087403	0.092241	0.012931	-0.001621	-0.079734	-0.078171	-0.046208	-0.016432	-0.06266	0.034563	0.018177	-0.031104
z179	-0.02262	0.046464	-0.006925	0.042838	0.003436	-0.020971	-0.054056	-0.094399	0.036299	-0.046472	0.009365	-0.050845	-0.007483	0.037311	-0.030365	0.012949	0.09779	-0.037891	0.033616	0.097696	-0.010284	-0.02721	-0.00258	0.052497	-0.013081	0.018776	0.001523	-0.052248	0.044564	0.006388	0.0428	0.043506	-0.033709	0.037156	0.006257	0.002758	-0.02422	-0.004217	-0.059512	-0.046629	-0.006368	0.053787	0.035194	0.016743	-0.05167	-0.027657	-0.010674	0.00304	0.038296
x180	-0.021467	0.003944	0.021833	0.004576	0.014404	-0.018742	0.027317	-0.025659	0.020551	0.009945	-0.026171	-0.000878	0.013177	-0.027027	0.020988	-0.016723	-0.010121	-0.014157	-0.013294	0.010182	-0.023283	-0.001764	0.003992	0.018718	-0.00289	0.026414	-0.019862	-0.012135	-0.00953	0.035732	0.004656	-0.018788	-0.000473	-0.01068	-0.015126	-0.000155	0.010194	-0.000366	-0.010297	-0.025329	-0.000716	0.002132	-0.007954	0.016699	0.007167	-0.011802	0.010842	0.004238	-0.006361
y180	-0.006737	-0.023876	-0.032204	-0.005655	-0.015289	0.015221	-0.018596	-0.011526	0.007048	-0.02356	0.004459	-0.024868	-0.022372	0.007987	0.001543	0.007795	-0.014766	-0.043033	-0.027551	-0.019997	0.028874	0.018143	0.00633	-0.025469	-0.001115	-0.022004	0.016072	0.003308	-0.018662	0.011284	-0.014647	-0.018147	-0.015558	-0.024534	-0.005579	-0.000845	0.000203	-0.010071	-0.022905	0.01479	-0.014739	-0.01032	-0.008154	-0.014623	-0.002596	0.00357	0.000972	0.024262	0.003681
z180	-0.038571	-0.014421	0.010897	0.00557	-0.010013	0.015857	-0.004362	0.023491	0.045917	0.019784	-0.015683	0.007788	-0.027312	0.018997	0.019104	0.003545	-0.000559	0.011064	-0.009608	0.000154	0.005363	0.007041	0.009946	-0.009343	0.007678	-0.015305	-0.010648	0.025639	-0.010346	-0.023027	0.001991	0.017334	-0.003073	0.011578	0.007924	-0.010712	-0.012676	0.005294	-0.005442	-0.024722	0.018665	0.008499	-0.012334	0.015286	0.01507	0.017893	-0.00666	0.003706	-0.014049
x181	0.011685	0.018157	-0.031459	-0.000166	-0.000623	0.0054	0.013949	0.0203	0.00388	0.007638	0.006112	0.018057	0.00617	-0.021326	0.014511	0.038929	-0.035747	-0.011559	0.043645	0.046606	0.06206	-0.03871	0.024709	-0.058795	0.064914	-0.032772	-0.053336	-0.055721	0.03119	0.013673	-0.024616	0.021817	0.014896	-0.017757	0.027248	-0.008037	0.02138	0.016083	-0.027863	-0.011495	0.001287	0.075832	0.007562	0.030536	-0.017757	0.013936	0.008368	-0.008597	0.017504
y181	-0.006703	-0.004597	0.013125	-0.008483	-0.001804	0.018359	-0.015663	-0.004627	0.007305	0.038078	0.023456	0.018192	-0.009841	-0.00164	-0.00432	0.016585	0.029833	0.011021	0.032894	-0.028139	0.029969	-0.041343	0.01674	-0.040808	0.009804	0.020748	0.003031	0.009311	-0.023749	0.007279	-0.017123	0.010626	0.049087	0.004383	0.030745	-0.014914	-0.017336	0.015944	-0.029785	-0.000779	-0.03113	-0.006979	0.038905	0.049577	-0.005722	0.018921	0.005695	-0.018119	0.013844
z181	-0.000452	0.026547	0.004263	-0.008578	0.031708	-0.052101	0.005699	-0.004063	-0.020307	-0.025219	-0.032324	0.035232	-0.04773	-0.019685	0.003266	0.017422	-0.034737	0.008366	0.015356	-0.024643	-0.023899	-0.026596	-0.017212	-0.006051	-0.042846	-0.036787	0.007586	0.001544	-0.000874	0.012058	-0.004218	0.000865	-0.020802	-0.00803	0.019095	0.028316	-0.01632	-0.033639	-0.000778	-0.013638	-0.000953	-0.012289	0.008762	0.008894	0.02129	-0.006514	-0.005466	-0.012468	-0.012954
x182	-0.037243	0.008146	0.04347	-0.014957	0.005302	0.031989	-0.012066	0.024873	-0.003531	-0.026568	0.01567	-0.007929	0.003177	0.006838	-0.008849	0.028273	0.0067	0.002143	0.016285	0.032355	-0.005445	0.001063	0.014876	-0.021843	0.009203	-0.001423	0.01107	0.023001	0.011588	0.02786	0.013675	0.021786	0.002267	0.008189	-0.036486	0.019093	-0.003102	0.015168	-0.004904	0.011277	0.015263	-0.000248	-0.00107	-0.015818	-0.007236	0.006462	-0.003966	0.009484	-0.032215
y182	-0.001548	-0.009653	-0.009058	0.049982	0.018705	-0.026094	0.005116	0.01438	0.022519	0.005192	0.003736	0.026974	0.006819	-0.021313	0.019233	-1.8e-05	-0.009809	0.020503	0.015365	-0.000596	-0.004319	-0.007278	-0.010027	-0.001903	-0.007814	-0.005532	0.033996	-0.013653	0.008176	0.009532	0.012604	0.014179	0.015013	0.015301	-0.015202	-0.023301	-0.025019	-0.004139	0.024636	0.015379	0.005736	0.013785	0.037818	-0.010299	0.004441	-0.0112	-0.041091	-0.004948	0.027314
z182	0.043505	0.020645	-0.010736	-0.029126	-0.017096	0.012085	0.00073	-0.006004	-0.019595	0.004988	-0.029781	0.015815	0.017923	0.020211	-0.040016	-0.016347	-0.022616	-0.018273	-0.001176	0.014238	-0.007178	-0.018011	0.009194	-0.024832	0.009087	0.003779	0.007639	-0.003421	-0.000705	0.006208	0.041152	0.015418	0.004725	-0.03591	-0.036711	0.003497	0.020764	0.01604	0.052665	0.000971	0.002625	0.029457	0.026216	-0.003864	0.004994	-0.011464	0.006099	-0.01487	-0.019901
x183	-0.010258	-0.02581	-0.026045	0.007412	0.023748	-0.025241	-0.014038	0.00202	-0.005068	-0.017883	-0.002827	-0.019231	-0.021337	-0.016468	-0.000595	0.003395	0.004953	-0.001694	-0.0071	-0.004268	-0.050783	-0.007806	0.020108	0.003204	0.039709	0.005831	0.016416	0.024802	0.003973	0.02795	-0.008617	0.005341	0.005209	-0.013589	-0.045471	-0.014521	0.011371	0.027641	-0.027492	-0.003846	-0.020935	-0.029831	0.022601	0.009608	0.014563	-0.0223	-0.010169	-0.015822	0.00085
y183	-0.009201	-0.010867	-0.023535	-0.015571	-0.004999	0.000298	-0.014389	-0.038811	0.008518	-0.046893	-0.001354	-0.021799	-0.012205	-0.033228	-0.03472	0.009406	0.011925	-0.017932	-0.035086	-0.018242	0.026039	0.001546	0.035255	-0.016329	0.00569	-0.015007	0.011022	-0.019713	0.006527	0.024684	0.010569	-0.000833	0.022622	-0.00714	-0.014926	-0.044071	0.016571	-0.019481	0.034594	0.007923	-0.021261	-0.008856	0.006587	-0.011034	0.004014	-0.006062	-0.014413	0.007509	-0.014461
z183	-0.038901	0.019876	0.001057	0.016686	-0.032158	-0.013107	-0.028357	0.023647	0.051138	0.030556	-0.036055	-0.02369	0.030229	0.006601	0.00626	0.00346	-0.026974	0.018265	0.000219	-0.023007	0.01858	-0.00802	0.007164	0.0427	0.023034	-0.004419	-0.025842	-0.00553	-0.009652	-0.024791	0.009332	0.017274	-0.026208	0.028549	0.006501	0.031109	-0.004973	0.010059	-0.008103	-0.015943	0.013639	0.016597	-0.016786	0.019331	0.000489	-0.006714	0.023582	-0.005396	-0.008182
x184	-0.006322	0.016841	0.035392	-0.016692	0.032847	-0.026396	0.032196	-0.033161	0.009081	0.01027	-0.004519	-0.018695	0.015072	-0.022935	0.003956	-0.029382	-0.018491	-0.016335	-0.003409	0.003977	-0.011471	-0.017397	-0.002367	0.014928	0.002976	0.037309	-0.049316	-0.009704	-0.003783	0.034371	0.009475	-0.007708	0.01015	0.010049	0.00676	0.013771	0.007939	-0.02801	-0.007289	-0.034114	0.004428	0.018817	0.023113	-0.023132	0.007688	-0.02412	-0.01697	-0.00048	0.003849
y184	0.01847	-0.039595	-0.002861	0.003637	-0.012198	0.007503	-0.017738	0.01343	0.008037	0.001873	-0.012139	-0.01362	-0.004143	0.064644	0.005415	0.016365	0.017845	-0.00103	-0.008343	-0.011522	0.035101	-0.000579	-0.013389	-0.043657	0.016769	-0.026132	0.022638	0.035568	-0.049441	-0.014845	-0.044135	-0.04651	-0.077508	-0.02494	-0.00853	0.010217	-0.033991	0.00129	-0.008713	0.005997	-0.001238	-0.019444	-0.001439	-0.00654	0.008559	0.045863	0.018388	-0.025292	0.005148
z184	-0.040556	-0.054147	0.006929	-0.013261	-0.008137	0.018601	0.011353	-0.020377	0.024458	0.006296	0.025625	-0.007744	-0.037367	0.022327	0.009655	-0.002466	-0.018342	0.015813	-0.000964	0.014386	0.001709	-0.005798	-0.003074	-0.025546	0.002964	-0.025752	0.000855	0.015772	0.007129	-0.00121	-0.002248	0.011004	0.004212	-0.000869	0.003325	-0.009391	-0.009297	0.019065	-0.015573	0.010349	-0.014288	0.00923	-0.008201	0.00365	0.019268	-0.019182	-0.001026	0.01038	-0.018893
x185	0.019621	-0.014487	0.066897	-0.000883	0.008033	-0.059397	0.055862	0.002172	0.013725	0.014485	0.011349	-0.049639	-0.011882	0.073521	-0.019413	-0.00812	-0.060695	-0.009614	0.003289	0.010507	0.04951	-0.033088	-0.003655	-0.007073	-0.007922	0.003562	-0.024339	-0.021472	-0.009997	-0.006334	-0.021204	0.024161	-0.030659	-0.001165	0.033543	-0.008865	0.017421	-0.008605	-0.023813	0.045894	0.061834	-0.036416	-0.040057	-0.017312	0.041013	0.012361	-0.027665	0.061746	0.022794
y185	0.038034	-0.048573	0.022892	0.006844	-0.011266	-0.01031	0.001781	0.037469	-0.018685	0.005561	-0.030434	-0.005569	0.028964	0.078318	0.013813	0.008841	0.036846	0.020552	0.010849	0.040967	-0.004396	-0.022336	-0.004463	-0.021322	0.012813	-0.022135	-0.018864	0.035309	-0.00913	0.025095	-0.034433	-0.018404	-0.012098	0.003989	-0.030335	0.022333	-0.030462	0.015443	-0.008384	-0.048264	0.023441	0.037198	0.042118	-0.004187	-0.020007	-0.014424	0.03781	-0.023624	-0.01109
z185	-0.055275	-0.045631	-0.009043	-0.049996	0.035641	0.049506	0.009097	-0.079479	0.005703	0.005206	0.051345	-0.008996	-0.021815	-0.055184	-0.004744	-0.031146	-0.009737	-0.000737	0.007883	0.003596	-0.022751	-0.026612	-0.027187	-0.013315	0.013528	0.005577	-0.015918	0.035204	0.02101	0.018334	0.012274	-0.004402	0.021338	0.002747	0.013675	0.014839	0.002334	-0.021013	0.005317	0.004906	-0.066616	0.034284	0.022237	0.005586	-0.049949	-0.013965	-0.054179	-0.036258	-0.007293
x186	-0.036995	0.005347	0.048245	-0.006753	0.001222	0.019426	0.02602	-0.018813	0.013433	-0.020023	-0.007052	0.020807	-0.006608	0.025647	0.050462	0.060946	0.025752	-0.011051	0.012005	-0.005448	0.00403	0.000778	0.021377	-0.006225	-0.00611	0.002738	0.02487	-0.013843	-0.003366	-0.008045	-0.003983	0.003274	0.014055	0.021251	0.002454	0.016611	0.01702	0.032381	-0.001926	0.02971	-0.003136	0.01848	-0.004703	-0.016712	0.003039	0.006042	0.012657	-0.003255	0.011717
y186	0.003156	0.009841	-0.014304	0.014473	0.025069	-0.01373	-0.018927	0.007542	0.01349	0.029658	0.013085	0.014135	-0.037713	0.027983	0.045712	0.021238	0.00883	-0.003368	0.028	-0.007672	-0.020401	0.008016	0.001205	0.007132	-0.00033	-0.002481	0.018926	-0.003069	0.003233	-0.020105	0.009744	0.02119	0.028941	0.017352	0.008407	-0.012829	-0.007546	0.026921	0.014408	0.01528	-0.006761	0.011669	0.012117	-0.029999	-0.00769	-0.005273	-0.013837	-0.005564	0.02071
z186	0.021575	0.002727	0.008133	-0.021639	-0.025025	0.003319	0.001388	0.014814	-0.017856	-0.037218	0.006228	0.037429	-0.023599	0.01194	-0.013594	-0.018353	0.023383	-0.037642	-0.012133	0.016642	-0.027846	0.000738	0.022465	-0.034676	-0.003906	-0.006239	0.009447	-0.021268	-0.002319	-0.02369	0.033469	0.005902	0.020023	-0.009823	0.024753	0.001591	0.011962	0.004256	0.001707	0.018039	-0.023226	0.002057	0.009442	-0.027369	0.004292	-0.003588	-0.003454	-0.00353	-0.002485
x187	0.038303	0.024404	-5.7e-05	0.01738	0.036122	0.041747	0.00938	-0.03252	0.026936	0.019174	-0.07034	0.010782	0.003118	-0.006081	-0.023561	-0.026536	0.013856	-0.011754	-0.006125	0.009176	-0.030874	0.038204	0.006522	-0.026277	0.014933	0.00159	0.018921	0.047561	-0.013014	-0.005903	0.035552	-0.013812	0.009492	0.040668	0.032746	0.001386	0.024756	0.013645	-0.029066	-0.027122	-0.009245	-0.007303	-0.025257	0.007263	-0.020901	0.001486	-0.041083	0.014671	0.021507
y187	0.002849	0.022781	0.010255	0.000823	-0.046867	-0.004922	0.00932	0.014059	-0.010891	-0.00367	0.003975	-0.055722	-0.027071	-0.006033	0.017452	6.2e-05	-0.015363	-0.011581	0.009871	0.036135	0.001243	0.00646	0.006521	0.000521	-0.011879	0.007296	0.029007	0.002748	-0.03029	-0.010037	0.022433	-0.0283	-0.007443	0.012401	-0.011704	-0.017572	0.021725	0.025022	-0.04657	-0.019736	-0.028068	-0.005484	0.012751	0.032651	0.01189	0.00381	-0.032375	0.025164	-0.054251
z187	0.027683	-0.013022	-0.028425	-0.006917	0.023515	-0.00475	0.017543	0.019649	0.011167	-0.024719	0.017388	-0.01052	0.014999	-0.004718	0.022385	-0.034904	-0.000849	0.011115	0.011863	-0.004246	0.017176	-0.02236	0.025636	-0.004344	0.008857	0.01088	0.038566	-0.007938	-0.003463	-0.020088	-0.018712	0.003307	0.031035	-0.000339	0.021605	-0.03948	0.011947	-0.012787	-0.050128	-0.008568	0.02788	0.002424	0.006859	0.054507	-0.01319	0.001397	-0.014825	0.001664	-0.019986
x188	0.01036	0.02864	-0.038559	-0.015466	-0.021694	-0.021443	0.019102	-0.031938	0.001129	-0.027663	0.003307	0.002278	0.024524	0.031509	0.064822	-0.045804	0.043211	0.034808	-0.00805	-0.001827	0.020802	0.006919	-0.004668	-0.049614	-0.080146	0.019738	-0.032389	0.029338	-0.031551	0.020623	0.04026	0.01874	-0.041496	0.006774	-0.005898	0.047272	-0.013172	0.020151	0.034541	0.033109	-0.018916	0.015251	-0.009008	-0.006452	0.026534	-0.000522	-0.014271	0.04101	-0.033425
y188	-0.002687	0.012646	0.000317	-0.005294	0.031504	0.027251	-0.002906	0.003571	-0.00071	0.019019	-0.008531	0.00374	-0.018765	0.046231	-0.050097	0.01761	0.019755	0.00065	-0.036881	-0.018506	0.007215	-0.013531	0.015617	-0.013058	0.009004	-0.023776	-0.006598	0.000979	0.045611	0.021987	-0.001077	-0.006181	0.002452	-0.00789	0.001583	-0.007518	0.0216	0.026925	-0.002639	0.000256	-0.005938	0.02298	-0.011978	0.05086	0.048171	-0.015873	-0.012062	0.004126	-0.049721
z188	0.008415	-0.010026	-0.026094	0.047881	0.031921	-0.020021	0.05991	0.035327	0.008207	0.041343	0.023222	-0.025913	-0.009917	-0.00566	-0.019556	-0.025051	0.005176	-0.054502	-0.03174	0.011687	-0.033816	0.047587	0.084953	0.002442	0.039929	0.026121	-0.037354	-0.038133	-0.024889	-0.014839	-0.021402	-0.036572	0.035441	0.002268	-0.004886	0.042113	-0.014362	-0.015654	0.029003	-0.006377	-0.006817	0.015782	0.002437	-0.037679	-0.034386	0.028959	-0.003651	-0.002933	-0.064314
x189	0.019221	0.017975	0.018055	-0.014953	0.03624	-0.043336	0.018269	0.020589	-0.012471	0.009925	0.009257	-0.049406	-0.005747	0.008677	-0.012906	-0.013635	0.011053	0.00598	-0.003836	-0.026247	0.013312	-0.015483	-0.01823	-0.010586	0.01041	-0.013934	-0.002903	0.026147	0.019645	-0.010476	0.015758	0.005261	0.010723	0.017964	-0.012301	-0.01148	-0.022812	0.005497	-0.00568	-0.000389	-0.016272	-0.015794	-0.009571	0.013784	-0.020263	0.0026	-0.00383	0.002772	0.008444
y189	0.027418	-0.044225	0.021502	-0.005178	-0.018743	-0.014758	0.012135	0.006159	0.008737	-0.007836	-0.024933	-0.008291	0.017312	0.019997	0.001786	0.003884	-0.022515	0.019143	-0.012223	0.018781	-0.021331	0.009007	-9.9e-05	-0.003284	-0.012649	-0.00592	-0.001805	-0.019875	0.021747	-0.01482	0.015122	0.011005	0.01409	-0.000789	0.00654	-0.000505	0.008689	-0.009654	0.005172	0.006029	-0.017512	-0.008979	-0.005473	0.011688	-0.014758	0.011301	-0.003028	-0.003119	0.003196
z189	-0.052855	-0.047584	-0.001837	-0.037872	-0.003309	0.02707	0.018099	-0.049769	0.007177	0.003572	0.031444	-0.011037	0.004603	-0.010175	-0.003519	-0.026571	-0.008854	0.000639	0.012845	-0.001011	-0.003954	-0.014056	0.009697	0.007168	-0.000185	0.025805	0.02593	-0.015229	-0.012006	0.005434	-0.022076	-0.014031	-0.021761	-0.014325	-0.016407	0.024586	0.020495	-0.001657	0.027165	-0.009558	0.036883	-0.027151	0.004743	-0.006393	-0.001066	-0.008899	-0.009834	-0.012969	0.014982
x190	-0.0291	-0.061108	-0.008755	0.014081	0.004717	0.003278	-0.019309	-0.00342	-0.043701	0.01948	-0.053763	-0.005215	0.011785	-0.014052	-0.011831	-0.017503	0.011879	0.019419	0.036823	0.001221	0.076903	0.052261	-0.022672	0.010849	-0.002876	-0.001621	0.026663	-0.026379	0.000925	-0.095175	-0.001397	0.041548	0.019518	-0.047351	0.01615	0.006804	-0.026062	-0.034439	-0.006698	-0.021019	-0.020968	0.009295	0.033436	-0.021755	-0.010388	-0.033069	0.025469	0.005527	-0.048006
y190	-0.028429	0.018029	-0.024802	-0.01109	-0.012016	0.004972	0.025853	0.006092	-0.042287	0.004396	-0.030149	-0.004437	0.011909	-0.023848	-0.038622	-0.017033	-0.003117	0.006303	0.031252	0.042178	-0.012777	0.021678	-0.025906	0.057085	0.021156	-0.00325	-0.011343	0.03928	-0.025817	-0.007904	0.041489	0.011374	-0.043255	-0.022719	0.053303	-0.077744	-0.000199	-0.006501	0.033949	-0.017167	0.009668	0.002359	0.058308	-0.037854	-0.002158	0.03539	0.01727	-0.004264	0.019736
z190	-0.00886	0.015977	0.019384	0.045314	0.000464	0.027474	-0.01873	0.028069	-0.051608	-0.032086	-0.016559	0.01725	0.010517	-0.015246	0.041749	-0.024482	-0.004348	0.001372	-0.011382	-0.024172	0.02491	-0.015404	-0.038455	0.015257	-0.006633	0.043267	-0.007059	0.036169	0.0002	0.008267	-0.031926	0.00926	0.026461	-0.007815	0.019116	-0.024966	0.028107	0.04151	0.009428	0.029151	-0.003908	0.028249	-0.01378	-0.03858	-0.067343	0.014737	0.032764	0.002393	0.002526
x191	0.009719	0.016018	-0.030759	0.000937	-0.019907	-0.001766	0.018251	0.006473	0.00867	0.004162	0.007313	0.009348	0.000974	-0.002486	0.026834	0.015583	-0.009189	0.01458	0.049887	0.035734	0.045778	-0.022692	0.038733	-0.025513	0.053486	-0.015332	-0.079094	-0.018178	0.008912	0.022668	-0.014567	0.009538	0.023017	-0.041694	0.002874	-0.029643	0.007099	-0.016743	0.016024	0.015879	0.00062	0.048423	0.00859	0.014614	-0.021764	-0.003847	0.025759	-0.005378	0.008908
y191	-0.006517	-0.005386	0.008374	-0.003896	0.006094	0.019571	-0.008496	0.002085	0.003498	0.04082	0.023399	0.01312	-0.00869	0.002642	-0.01114	0.021247	0.018052	0.005631	0.023257	-0.032351	0.031619	-0.033189	0.012933	-0.04289	0.005478	0.024866	0.00622	0.003806	-0.007394	-0.008047	-0.025311	0.011824	0.037589	-0.001569	0.043085	-0.006109	-0.00241	0.051267	-0.018487	-0.010296	-0.03392	-0.000541	0.03372	0.046469	0.005668	0.040425	0.02752	-0.018611	0.013265
z191	0.002612	0.020647	0.001949	0.00307	0.01936	-0.052517	0.014136	-0.009197	-0.008319	-0.026071	-0.027247	0.028192	-0.056815	-0.011286	0.000528	0.004436	-0.019722	0.0224	0.022317	-0.026383	-0.036508	-0.021423	-0.000773	-0.01072	-0.057117	-0.033241	0.019432	0.004286	-0.019997	0.036774	-0.018529	-0.00321	-0.009367	-0.020769	0.016412	0.021024	-0.029619	-0.042963	0.005763	-0.015664	-0.019185	0.004418	-0.006444	0.024785	0.000837	-0.008907	0.01931	0.010803	0.007359
x192	0.01436	0.024928	0.004974	0.007671	-0.051469	0.010242	0.021762	-0.014267	-0.010977	0.031621	0.003997	0.00927	-0.056254	-0.005839	-0.001956	-0.019303	-0.029996	-0.000589	-0.051492	-0.000128	0.002343	-0.010834	-0.032294	-0.007931	0.019055	0.015627	0.015299	-0.020692	0.039639	-0.019702	-0.032336	0.011468	0.025976	-0.048321	-0.013492	-0.062549	-0.065086	0.004888	-0.013774	0.021117	-0.014951	0.035522	0.020836	-0.011398	0.001508	-0.051588	0.062389	0.027335	0.045646
y192	0.008078	0.005764	0.023973	0.020676	-0.012831	0.025536	0.01184	-0.01121	-0.012972	-0.051958	-0.029327	-0.069151	0.004803	0.009823	-0.002086	0.013009	-0.018706	-0.023933	0.014905	-0.047286	-0.049861	0.015622	-0.009875	-0.020445	-0.027412	-0.007496	-0.034102	-0.013208	0.022927	-0.01002	-0.030868	0.013942	-0.012933	-0.019462	0.02812	0.002657	-0.033363	-0.010184	-0.004555	0.019659	0.006352	-0.001387	-0.000704	0.016537	0.008194	-0.000715	0.02752	-0.030278	-0.020366
z192	0.042559	-0.038293	-0.030454	0.03214	-0.031525	0.026578	0.02503	-0.001139	0.02183	-0.056515	-0.027794	-0.051776	-0.001733	-0.028234	0.010847	-0.014674	0.038364	-0.008412	0.085075	-0.027965	0.007411	-0.003956	-0.03761	-0.022726	0.003346	0.012442	-0.035308	0.004805	0.009559	-0.006911	-0.041219	0.015033	-0.020606	0.040135	-0.006495	0.058319	-0.007897	0.012689	0.051912	-0.067139	-0.027851	-0.075583	0.015463	0.032052	0.070534	0.028399	-0.050257	-0.080793	0.045384
x193	-0.026382	-0.059994	0.003933	0.021627	0.008141	0.003536	-0.011697	-0.002704	-0.03065	0.001726	-0.075424	-0.006011	0.006992	-0.029552	0.00901	-0.02194	0.014157	0.010341	0.015012	0.000855	0.066034	0.074895	-0.046178	0.031262	0.015002	-0.021439	0.018113	-0.037258	0.020915	-0.060416	3.3e-05	0.051387	0.032945	-0.061381	0.014333	0.020914	-0.027419	-0.059824	0.009183	-0.010539	0.003148	0.022427	0.00882	0.010332	-0.035907	0.024151	-0.02445	0.000126	-0.038677
y193	-0.025517	0.013071	-0.025479	-0.014361	-0.021676	0.012564	0.02343	-0.006425	-0.055365	-0.012794	-0.034102	0.00045	0.021836	-0.051655	0.011304	-0.029626	-0.01894	-0.018462	0.011615	0.045733	0.008338	0.010429	-0.0312	0.039984	-0.004538	-0.001887	-0.027467	0.034932	0.016503	0.007651	0.004548	0.025092	0.008935	0.001386	0.036406	0.04675	-0.038287	-0.02124	0.026151	-0.02114	-0.006172	-0.008828	-0.042087	0.045618	0.025446	0.019755	0.034682	0.012162	-0.00484
z193	-0.015564	0.02	0.016101	0.04038	-0.010977	0.010158	-0.028491	0.044942	0.003011	-0.024247	-0.012072	0.0101	0.003582	-0.023439	0.029746	-0.011383	0.003826	-0.015657	-0.023047	-0.033471	0.023343	-0.000321	-0.0264	-0.011799	-0.013991	0.040507	-0.010049	0.028943	0.000511	0.014325	-0.02717	0.013838	0.038326	-0.014549	0.0149	-0.018007	0.013182	0.02623	0.028779	0.049545	0.004117	0.007959	-0.010301	-0.028441	-0.05316	0.006992	-0.003513	-0.034525	0.000628
x194	-0.035385	-0.004537	0.048362	-0.015035	-0.001566	0.013633	0.019318	-0.008628	0.00634	-0.024691	-0.003244	0.008779	-0.003981	0.015619	0.022109	0.064856	0.031376	-0.001434	0.016449	0.002372	0.006143	8.9e-05	0.032504	-0.012505	-0.000342	-0.005277	0.036652	0.007178	0.005098	-0.009703	-0.004498	0.017157	0.014837	0.024432	0.00725	0.004789	-0.006751	0.018496	-0.004133	0.041527	0.000426	0.010471	-0.002605	-0.015496	-0.004781	-0.007504	-0.005106	0.001033	0.004252
y194	-0.002389	0.008369	-0.018471	0.016841	0.019812	-0.019747	-0.006187	0.011629	0.018931	0.023389	0.011165	0.011557	-0.024741	0.011585	0.030635	0.021503	0.003357	0.009878	0.032172	-0.003747	-0.021116	0.004778	0.00125	0.005195	-0.00108	-0.006046	0.024914	-0.006286	0.007803	-0.024519	0.014507	0.017906	0.027945	0.016172	0.009579	-0.02496	-0.015542	0.017012	0.024102	0.026221	-0.018442	0.003256	0.010816	-0.027126	-0.008508	-0.008889	-0.016112	-0.004578	0.028998
z194	0.026301	0.003946	0.00588	-0.020859	-0.024155	0.003789	0.006099	0.015797	-0.024792	-0.03773	-0.00098	0.028078	-0.0154	0.011737	-0.030425	-0.016214	0.014565	-0.022762	-0.00695	0.008627	-0.015014	-0.009248	0.026713	-0.035548	0.000493	-0.01066	0.020959	-0.014109	0.002927	-0.026017	0.036789	0.013738	0.023519	-0.011478	0.006654	-0.007225	0.000726	-0.004636	0.0193	0.019816	-0.02301	-0.004703	0.008233	-0.012017	0.003734	-0.010422	-0.010824	0.002793	0.009974
x195	-0.028857	-0.006262	0.033501	0.017885	-0.000145	-0.002899	0.03723	-0.017733	0.029186	0.005937	-0.050666	0.031556	0.025126	-0.024182	0.026463	-0.008408	0.001646	-0.017208	-0.020621	-0.001507	-0.001967	0.014081	-0.016836	0.025468	-0.007222	-0.00355	0.003248	-0.01997	-0.020119	0.013055	0.00277	-0.04273	-0.012195	-0.028971	-0.003429	-0.021143	-0.004628	0.002787	-0.015694	-0.014435	0.016155	-0.013331	-0.009644	0.024265	-0.011122	0.044024	0.018937	0.010034	0.007371
y195	-0.020361	0.021452	-0.040076	-0.005651	-0.008461	0.02072	-0.008474	-0.00683	-0.015691	-0.005847	0.003448	-0.011562	-0.019777	-0.009936	0.015684	-0.021114	-0.027446	-0.058263	-0.015653	-0.0014	0.005153	0.023545	0.001442	0.001936	-0.023391	0.016131	-0.011285	0.003227	-0.009693	0.02185	0.007272	-0.017531	0.000258	-0.020694	0.010928	-0.010406	0.006627	0.002268	-0.052968	-0.000869	0.001806	-0.008353	0.004797	0.018605	0.015311	0.001984	0.034874	0.006942	0.00426
z195	-0.021926	0.007216	0.017958	0.008843	-0.004597	0.020292	-0.013864	0.053504	0.032835	-0.007475	-0.019385	0.033992	-0.031733	-0.00037	0.023093	-0.001737	0.028896	-0.00785	-0.011287	0.002526	-0.005215	0.022833	0.001664	-0.024627	-0.006321	0.009698	-0.019358	0.014227	-0.007132	-0.042097	-0.006174	0.023613	0.008472	0.028926	0.005581	0.010352	-0.030599	-0.024883	0.014737	-0.005529	0.024629	0.019016	-0.012007	0.026185	-0.000978	-0.020767	-0.006688	-0.02122	0.011582
x196	-0.033691	-0.034207	0.018011	-0.010009	-0.005423	-0.001978	0.000887	-0.002276	-0.017747	0.001135	-0.03258	-0.001257	0.011656	-0.013653	-0.01423	0.043128	0.021754	0.016365	0.010228	0.023194	0.0199	-0.021266	0.033834	-0.023105	-0.008869	0.000877	0.030973	0.029304	-0.004895	-0.020425	-0.019633	0.016298	0.000444	0.006772	0.005578	-0.010526	-0.021267	-0.009805	0.011826	0.015828	0.019348	0.027535	0.034736	-0.036149	0.012114	-0.046838	0.005022	-0.041557	0.003798
y196	-0.020543	0.019552	-0.032336	0.006852	-0.003497	-0.022416	0.02594	0.02402	0.037937	0.024645	0.000951	0.006503	0.026763	-0.027506	-0.007068	0.019208	-0.006357	0.036047	0.046414	0.018651	-0.038482	0.005579	-0.003803	-0.00776	-0.015239	-0.006301	0.011865	-0.004611	0.006274	-0.031424	0.016985	-0.010189	0.003832	0.011698	0.00312	-0.03532	-0.01569	0.015734	0.010391	0.032549	-0.031352	-3.2e-05	0.028426	0.002597	0.014083	-0.001423	0.012688	-0.001986	0.018234
z196	0.008137	0.013763	-0.002424	0.026524	-0.014036	0.024572	0.010291	0.023582	-0.03057	-0.02221	-0.019876	0.03092	0.024839	-0.008006	-0.000702	-0.033445	-0.031714	0.015645	0.012145	0.000705	-0.007675	-0.043021	0.02117	-0.035275	-0.008621	0.005208	0.018665	-0.007368	-0.007198	-0.003718	0.021007	-0.007621	0.020235	0.019268	-0.063897	-0.009538	-0.021384	0.00425	0.029505	-0.011793	-0.020565	0.002583	0.030837	0.030654	0.028374	-0.036361	0.011417	-0.022868	0.02413
x197	0.013671	0.017387	-0.004697	-0.011602	0.022079	-0.037406	0.00908	0.023595	-0.015166	-0.001644	0.00989	-0.029811	-0.002125	0.001846	0.005602	0.005104	0.026186	0.017228	-0.009497	-0.023065	-0.005745	0.003719	0.000354	0.004262	0.018193	-0.026468	0.015453	0.03003	0.026028	0.004045	0.010946	0.004313	-0.000486	0.01128	-0.021171	-0.00477	-0.005396	0.01605	-0.013116	-0.028364	-0.028404	-0.02797	-0.005685	-0.004397	-0.01742	-0.026649	0.016553	0.005501	0.005225
y197	0.014891	-0.024431	0.013496	-0.023881	-0.005546	-0.014071	-0.001962	-0.008906	0.006868	-0.018747	-0.012455	-0.011533	0.003948	-0.015174	-0.00879	-0.007526	0.000271	0.012577	-0.004728	-0.005235	-0.008512	0.013568	-0.011274	-0.005053	0.001921	0.01128	0.000226	-0.011767	0.009391	-0.009918	0.003567	0.028778	-0.006709	0.000833	-0.00577	-0.013058	-0.009489	-0.005795	0.006276	0.008682	-0.007942	-0.011338	-0.012739	-0.00423	-0.008986	0.006093	0.01887	-0.008668	0.02376
z197	-0.044224	-0.025276	0.006822	-0.02888	-0.001413	0.007486	0.007637	-0.023728	0.012204	0.003026	0.006036	-0.000377	0.015417	0.012976	-0.018573	-0.013534	0.000279	-0.001902	0.018176	-0.001629	0.003325	0.010157	0.027481	0.006187	-0.003574	0.021228	0.008274	-0.030963	-0.007403	-0.000993	-0.016625	-0.013396	-0.008609	-0.005745	-0.027081	0.020073	0.034098	-0.013797	0.013257	-0.000971	0.040646	-0.032067	0.009361	-0.017299	-0.011006	-0.015961	-0.007125	-0.008294	0.006535
x198	0.041652	0.003179	0.005694	-0.01086	0.015638	0.006246	0.014403	0.009097	-0.022744	0.009358	0.02975	-0.038662	0.006176	-0.014404	-0.010395	0.020354	0.03359	0.029021	0.011775	-0.039786	0.012017	-0.005819	0.013125	0.041218	-0.041318	-0.00049	0.037617	-0.005126	-0.037098	-0.026098	0.019531	0.013638	0.037113	-0.002927	-0.009537	-0.002983	0.02159	-0.021833	0.010648	-0.014702	-0.010048	0.044171	-0.027076	-0.001876	0.014967	0.002885	0.03171	0.000778	-0.02076
y198	0.030901	-0.03593	0.037578	-0.012802	0.022671	-0.009745	0.007438	-0.004901	0.033578	0.012466	0.010535	0.011603	-0.004886	-0.024967	-0.01866	-0.004835	-0.043472	0.023844	-0.005448	0.002613	-0.019176	-0.006267	0.009345	0.037023	-0.023215	0.049479	0.011743	-0.00622	0.004317	-0.050732	0.052379	0.024944	-0.005338	-0.009541	-0.010176	0.006242	0.028461	0.049686	0.014006	0.024782	0.01039	0.027134	-0.019139	-0.015835	0.032091	0.012963	0.034225	0.058902	0.000529
z198	-0.031423	-0.012605	0.021574	-0.054901	-0.031103	-0.026534	0.040402	0.052441	-0.046132	0.020269	-0.004633	-0.000856	0.056696	0.061493	0.006867	-0.034316	0.038534	-0.079149	0.013059	0.021618	0.059224	0.056058	-0.055564	0.033142	-0.006791	0.002876	0.036575	-0.01929	0.063314	0.101108	-0.102024	-0.021363	0.027032	0.052736	0.043443	-0.014112	0.005845	-0.059385	0.032214	-0.00016	-0.105558	0.012235	-0.022579	-0.014379	0.017495	-0.038138	-0.050088	-0.0344	0.016986
x199	-0.024244	-0.064363	-0.034725	0.018082	0.03212	-0.000974	-0.0701	0.035862	-0.055764	0.052506	-0.039321	-0.020185	-0.043335	0.004855	0.005237	-0.049638	0.03175	0.025192	0.038165	0.009299	0.003987	0.064266	-0.061134	-0.00633	-0.008727	-0.006355	-0.014361	-0.087308	-0.012618	-0.009541	0.001782	-0.012529	-0.005944	-0.03831	0.007058	0.014728	0.016619	-0.004981	0.019595	0.024367	0.046076	0.044148	-0.006808	-0.027883	-0.009361	-0.011511	-0.020828	-0.011978	0.026511
y199	-0.022561	0.015069	-0.02184	-0.009728	-0.01703	0.006366	0.012206	-0.005048	-0.048469	-0.01189	-0.024259	-0.00204	0.012361	-0.035916	0.00232	-0.01865	-0.007854	-0.008862	-0.000583	0.02619	0.022424	-0.010779	-0.011516	0.03333	-0.00219	-0.009469	-0.045395	0.030971	0.008881	-0.017752	0.014395	0.050285	0.01642	-0.004411	0.000187	0.091351	-0.0114	0.024102	-0.000107	-0.001249	-0.014917	-0.037562	-0.056644	0.05193	0.024699	0.009761	0.000673	0.016401	0.079372
z199	-0.01916	0.0282	0.005644	0.048442	-0.011038	-0.00467	-0.049725	0.02301	0.013954	-0.002609	-0.01785	-0.033309	0.028833	-0.018113	0.03188	0.013509	0.009304	-0.002087	-0.034765	-0.036766	0.004772	-0.034471	-0.048481	0.010166	-0.007258	0.037128	0.016638	0.012556	0.017008	0.05675	-0.045716	0.002531	0.012491	-0.037154	0.021278	-0.019561	0.049376	0.005595	0.049354	0.056723	-0.015806	-0.00782	0.021158	-0.03387	-0.001272	0.011369	-0.008344	0.002433	-0.029019
x200	0.035058	0.020708	-0.003366	0.009793	0.016003	0.036854	0.005492	-0.026531	0.017787	0.009803	-0.049989	-0.00137	0.011011	-0.021835	-0.001929	-0.003709	0.00492	-0.029526	0.006901	0.012731	-0.029543	0.025022	-0.006636	-0.025822	0.014243	0.013006	0.012272	0.037465	-0.021053	-0.000939	0.034734	-0.016485	-0.023336	0.018696	0.017027	-0.002863	0.01844	0.021648	-0.001431	0.005526	-0.041847	-0.020217	-0.027277	-0.016183	-0.027056	0.011697	-0.013353	-0.010514	-0.009962
y200	-0.001418	0.029902	0.000784	-0.002221	-0.022194	-0.002881	0.009946	0.015769	0.000946	0.011093	0.0015	-0.040124	-0.02428	0.011162	0.018532	-0.005403	-0.005974	-0.006578	0.002593	0.033216	0.015136	0.003163	0.006012	-0.008738	-0.001884	-0.02084	0.018955	0.004341	-0.009169	0.000191	0.023319	-0.021748	0.004849	-0.004319	-0.02008	-0.011283	0.015185	0.019639	-0.007302	-0.003406	-0.005281	-0.005364	0.002857	0.022761	0.00282	0.002816	-0.006389	0.023491	0.006992
z200	0.02192	-0.009451	-0.025515	0.001974	0.037419	-0.006206	0.021994	0.017276	0.012172	-0.011173	0.012942	-0.007815	0.016304	-0.001518	0.024717	-0.034205	0.00357	-0.002023	0.006354	-0.008941	0.007165	-0.021676	0.019913	-0.00423	0.015665	-0.019103	0.01669	0.001823	-0.003598	-0.024257	-0.005604	-0.004445	0.016564	-0.013095	0.005615	-0.018703	0.023011	-0.000616	0.007063	0.001182	0.016467	0.000677	-0.019439	0.008613	-0.013661	0.008535	0.025827	-0.014324	-0.008751
x201	0.009166	0.028694	-0.036192	-0.019747	-0.014997	-0.026541	0.017302	-0.034549	-0.001734	-0.037444	-0.003141	0.000673	0.037511	0.040433	0.064561	-0.067439	0.053831	0.02575	-0.048831	-0.008326	0.013442	0.019285	-0.001922	-0.048829	-0.067374	0.019304	-0.013652	0.019323	-0.014184	0.002776	0.020878	0.031534	-0.034763	0.023736	0.009294	0.062012	-0.012994	0.036179	0.02055	0.012497	-0.007509	0.011246	-0.004143	-0.005479	0.053829	-0.001812	0.023704	0.043222	-0.043224
y201	-0.00408	0.016005	-0.005466	-0.005383	0.029536	0.022254	0.005853	0.00519	0.005324	0.027586	-0.012142	0.015154	-0.021483	0.051114	-0.04261	0.004216	0.011586	0.021786	-0.026278	-0.003081	0.048903	-0.004705	-0.002549	-0.002185	-0.009065	-0.00111	-0.003782	0.028457	0.022624	0.016715	0.01634	0.031498	0.021076	-0.032379	-0.009121	-0.033951	0.014156	0.004425	-0.02039	-0.050252	0.016915	-0.027727	0.012984	0.004236	0.046908	0.044996	-0.001161	0.005265	-0.017658
z201	0.008614	-0.01506	-0.027627	0.059804	0.022179	-0.008536	0.065936	0.035677	0.014924	0.049806	0.034122	-0.023253	-0.013102	-0.001964	-0.039425	-0.018457	0.014007	-0.05101	-0.040157	0.041156	0.002587	0.037574	0.055954	0.060102	0.033649	-0.002193	-0.029478	-0.007416	-0.036013	-0.020023	0.012766	-0.053984	0.031689	-0.008018	0.004554	0.025994	-0.017005	-0.011843	0.017128	0.014343	0.012616	-0.006667	0.052578	-0.069623	-0.025017	0.015393	-0.013796	0.00105	-0.018904
x202	0.009219	0.015938	-0.026314	-0.007404	-0.021922	-0.010881	0.013411	0.015477	-0.005803	-0.007122	0.028611	-0.009292	0.005608	-0.002103	0.028025	-0.001462	0.029783	0.052056	-0.00751	-0.023198	-0.020311	0.035088	0.02989	0.025666	0.017004	-0.029847	0.051428	0.004625	0.044049	0.006992	0.011418	0.006519	-0.02278	0.001889	0.016844	0.015993	0.030014	0.046803	0.00363	-0.027974	0.012921	-0.053673	-0.001813	-0.010626	-0.025026	-0.007807	0.016842	0.00216	0.015874
y202	0.009891	-0.014738	0.015473	-0.021237	-0.002242	0.009532	-0.018815	-0.023499	0.018628	-0.000666	0.008596	0.002077	0.026484	-0.031393	-0.006245	-0.030268	0.017842	0.032372	0.019968	-0.03432	-0.024348	0.011396	-0.015366	0.002922	-0.009732	0.036819	-0.025271	-0.02805	0.001858	0.003856	0.003661	0.025163	-0.027152	-0.008322	-0.026653	-0.023643	0.006486	0.030476	-0.041578	-0.030689	0.058598	-0.052201	0.047723	-0.002859	-0.072094	0.037654	0.010965	-0.036558	0.026732
z202	-0.021834	0.029467	0.020772	-0.041188	0.023181	-0.066883	-0.017446	0.008287	-0.014287	-0.02985	-0.028649	0.011739	-0.013418	-0.008903	-0.019815	-0.007003	0.001754	0.027122	0.041786	0.002117	0.034216	0.039637	0.031219	0.000546	0.002645	0.023337	-0.018329	0.007319	-0.012961	-0.016905	-0.013094	-0.032858	0.012201	-0.004478	-0.097064	-0.037754	0.028272	0.006516	-0.066611	0.031322	-0.077051	0.016387	0.000559	-0.050164	0.037755	0.046984	0.000753	0.015025	0.019652
x203	0.00511	0.028144	-0.014402	-0.005012	-0.038209	-0.003085	0.007268	-0.017187	-0.000777	0.019068	-0.002984	0.004774	-0.001006	0.003025	0.022566	-0.0549	-0.001358	0.011076	-0.050049	-0.008268	-0.002008	-0.010247	-0.01602	-0.009162	-0.00961	-0.01568	0	-0.024223	0.019195	-0.023032	-0.026101	0.032396	0.013986	0.003158	0.007985	-0.04221	-0.039339	0.017435	-0.007698	-0.009806	0.014981	0.006043	0.047278	-0.004392	0.040948	0.01956	0.003081	-0.006033	-0.014543
y203	0.008177	0.005615	0.010469	0.011316	0.003695	0.030166	0.022377	0.00121	-0.006678	-0.04008	-0.028123	-0.044932	-0.011766	0.039213	-0.028782	0.018525	0.000252	0.00575	-0.005339	-0.059118	-0.040357	0.002647	0.003121	-0.02866	-0.056429	0.001097	-0.025126	-0.026239	0.031824	0.023361	-0.002877	0.043902	-0.008468	-0.04387	-0.009133	0.002492	-0.02337	0.005212	-0.027882	0.020389	-0.003881	0.020121	-0.047388	-0.03337	-0.038398	0.035906	0.00289	-0.027033	-0.031095
z203	0.032722	-0.026839	-0.026299	0.043137	-0.026325	0.028989	0.057	0.005611	0.02084	-0.020214	0.003985	-0.022812	-0.052924	0.003164	-0.029283	0.005944	0.050363	0.00019	-0.003579	-0.018615	-7.9e-05	-0.046368	-0.03317	0.035788	-0.042429	-0.044934	-0.031137	-0.02226	0.02243	0.015916	0.008368	0.030196	-0.037169	0.011157	-0.032509	0.018971	-0.034039	0.019829	-0.068908	0.015273	-0.036089	-0.012676	-0.008298	-0.084078	-0.031898	-0.038982	0.051481	0.030662	0.001513
x204	0.020368	0.01735	-0.024915	0.000567	0.006748	0.018134	0.007874	0.013934	0.006777	0.010777	-0.009694	0.014194	0.009894	-0.022722	0.009809	0.03477	-0.031426	-0.029884	0.051145	0.048866	0.046303	-0.039701	0.004422	-0.051469	0.034034	-0.03155	-0.044499	-0.041648	0.004401	0.011914	-0.014984	0.027012	0.021958	-0.025959	0.021616	-0.018517	-0.003468	0.033853	-0.00984	-0.003066	-0.00184	0.026656	0.011785	0.010059	-0.037214	0.015214	0.005148	-0.0085	0.003528
y204	-0.007388	0.012315	0.005295	-0.013659	0.005555	0.01094	-0.005434	-0.003543	0.010708	0.022688	0.020495	0.011611	-0.011292	0.003447	0.018189	-0.004102	0.039492	0.007006	-0.01011	-0.014574	0.00239	-0.006804	0.007744	0.012761	-0.012778	-0.003389	0.010047	0.012349	-0.010912	0.00392	0.001691	-0.010571	0.014923	-0.003711	0.00489	0.010976	-0.015024	-0.048629	-0.01878	0.017883	-0.002684	-0.00753	0.010131	-0.007538	-0.006966	-0.009798	0.002461	0.002113	0.034553
z204	0.002467	0.007675	-0.000229	0.001452	0.030337	-0.0333	0.017691	0.004694	-0.014282	-0.003724	-0.015592	0.021224	-0.029547	-0.019657	0.007225	0.011446	-0.016484	-0.007319	0.007224	-0.033952	-0.020117	-0.034601	-0.003367	-0.025732	-0.016593	-0.02363	0.002212	-0.001731	-0.004675	0.005041	0.010679	0.017166	-0.014385	-0.019719	0.010379	0.008443	-0.007423	-0.024554	-0.012519	-0.013426	0.00175	0.003626	-0.002801	0.011391	0.00658	0.003233	0.00235	-0.014628	0.000358
x205	0.025783	0.014624	-0.021094	-0.0027	0.022502	0.028063	0.006088	0.020121	0.003982	0.002326	-0.008422	0.022327	0.005662	-0.026892	-0.006105	0.038913	-0.023243	-0.032607	0.035116	0.042673	0.039507	-0.030898	-0.007291	-0.02363	0.012684	-0.027844	-0.026878	-0.046621	0.001391	0.008825	-0.027082	0.017078	0.007455	-0.002275	0.010866	-0.006706	0.002471	0.014912	-0.02933	-0.00523	0.000699	0.002372	0.015609	0.00737	0.002394	0.028362	0.003691	0.00975	0.001181
y205	-0.004803	0.016506	0.003466	-0.017609	0.016181	0.004377	-0.008246	0.007704	0.011471	0.030024	0.021719	0.008937	-0.001743	-0.006139	0.028389	-0.005971	0.012346	-0.012146	0.007342	-0.004833	0.007921	-0.01113	0.001102	-0.012045	0.00744	-0.025828	0.012563	0.009237	-0.00306	0.010136	-0.006783	-0.015869	0.041605	0.012246	0.011832	0.043943	-0.032151	-0.023703	-0.001678	0.016182	0.01682	0.012713	0.036977	-0.000163	0.002465	-0.001605	0.009144	0.00507	0.065887
z205	-0.001442	0.003587	0.007687	-0.011724	0.025333	-0.027111	0.011983	0.004902	-0.025289	-0.005138	-0.017961	0.021381	-0.024692	-0.023198	0.005046	0.028895	-0.016972	-0.004901	-0.000116	-0.035432	-0.014708	-0.026811	-0.017336	-0.014692	-0.001615	-0.012993	-0.01075	-0.005041	-0.010475	-0.002539	0.034751	0.025192	-0.024334	-0.016788	0.012865	0.007208	0.001336	-0.013949	-0.033349	-0.00639	0.017681	-0.015568	-0.002272	-0.004222	0.013824	-0.009428	-0.013657	-0.019686	-0.019725
x206	0.007921	0.029705	-0.02815	-0.015136	-0.033454	-0.016893	0.011508	-0.022417	-0.0001	-0.00889	-0.007196	-0.006793	0.026902	0.007912	0.04735	-0.06906	0.016403	0.008938	-0.058905	-0.010282	-0.010497	-0.008203	-0.007656	-0.038551	-0.008059	-0.005673	-0.002956	-0.03057	0.008502	-0.026323	-0.026192	0.061596	0.000489	0.032811	0.008404	-0.031447	-0.063659	0.018177	-0.013108	-0.019732	0.020756	-0.013447	0.054532	-0.032222	0.065994	0.045994	0.002936	-0.01966	-0.039746
y206	0.002105	0.014244	-0.001272	0.005476	0.037228	0.038011	0.026406	0.009455	-0.000663	0.003748	-0.006696	-0.019575	-0.029157	0.058552	-0.064034	0.015434	0.013418	0.009	-0.076639	-0.003506	0.02228	0.00403	0.003146	0.01769	-0.078093	0.010854	0.001829	0.016509	0.012322	0.032487	0.022329	0.05701	0.026647	-0.065884	0.032171	-0.020505	-0.00632	0.039747	-0.075571	0.027235	0.076202	0.028111	-0.054789	-0.004601	-0.082178	-0.008806	-0.007476	-0.053936	0.000887
z206	0.015607	-0.021261	-0.032173	0.068824	0.000777	0.022356	0.070172	0.020011	0.028886	0.037859	0.034306	0.011454	-0.056861	0.008437	-0.058236	-0.014761	0.059904	-0.011561	-0.05687	0.047783	0.075068	-0.052206	-0.03935	0.118678	-0.068958	-0.070369	-0.00503	0.051492	-0.027343	0.028732	0.073659	0.001004	-0.014253	-0.038227	0.013026	0.005173	0.021852	0.041876	-0.063282	0.051257	0.014854	-0.036024	0.055986	-0.024518	-0.035571	-0.056149	0.00347	-0.041601	0.019629
x207	-0.00037	-0.002735	-0.021741	-0.000566	0.022317	-0.027376	-0.002528	0.008811	-0.006056	-0.014849	0.008812	-0.013159	-0.009146	-0.004517	0.001598	0.003424	0.017231	0.009648	-0.01087	-0.013736	-0.034802	0.006379	0.018061	-0.0013	0.035404	-0.00674	0.018638	0.024098	0.02559	0.021317	0.003558	-0.004621	0.003066	0.0041	-0.032828	-0.000761	0.011528	0.019653	-0.024903	-0.012441	-0.015481	-0.04083	0.009477	-0.009319	-0.002507	-0.035575	-0.002268	-0.018145	-0.004573
y207	0.001694	-0.011209	-0.004272	-0.022914	0.010035	-0.005809	-0.016758	-0.033775	0.004628	-0.038641	-0.006796	-0.011668	-0.011781	-0.025493	-0.029481	0.006079	0.024792	-0.006763	-0.017547	-0.005732	0.008159	0.012625	0.015168	-0.021103	0.007294	0.013018	-0.003796	-0.012739	-0.00265	0.014778	0.002403	0.000554	0.00926	0.004484	-0.025633	-0.0351	0.007782	-0.026383	0.019958	0.013671	0.006919	-0.002364	-0.004044	-0.005589	0.004312	-0.014522	-0.004629	-0.022686	-0.002137
z207	-0.04074	0.004392	0.003178	-0.00056	-0.025055	-0.013073	-0.01318	0.000873	0.034777	0.015535	-0.016344	-0.012009	0.02626	0.009707	-0.001635	-0.010483	-0.026034	0.022872	0.016824	-0.02249	0.018598	-0.007191	0.009794	0.030719	0.007681	-0.005918	-0.016971	-0.020832	-0.001416	-0.029317	0.00426	0.006195	-0.01598	0.00978	-0.001763	0.018139	0.011325	0.004689	-0.010678	-0.013686	0.011469	-0.016829	-0.009124	-0.008387	-0.001217	-0.000942	0.030396	0.018211	-0.014475
x208	-0.027164	-0.044946	0.015253	0.022496	0.002162	-0.002239	0.004068	-0.005985	-0.002596	-0.006088	-0.073689	0.007596	0.011439	-0.037861	0.006854	-0.014373	0.009	-0.005286	-0.01043	0.009554	0.039335	0.053176	-0.034539	0.025828	0.016425	-0.02867	0.017111	-0.024526	0.009031	-0.011914	-0.010824	0.019947	0.02113	-0.053724	0.013318	-0.000934	-0.012644	-0.026565	0.010489	-0.001873	0.024863	0.012693	-0.014916	0.015959	-0.018554	0.042959	-0.012142	0.010888	-0.014025
y208	-0.025644	0.021568	-0.030748	-0.00872	-0.021303	0.013551	0.013251	-0.00707	-0.035295	-0.020781	-0.015914	-0.004817	0.007039	-0.04227	0.011885	-0.026875	-0.023616	-0.043975	-0.01054	0.026014	0.011708	0.01462	-0.014829	0.021566	-0.016745	0.012828	-0.032804	0.027149	0.001022	0.03073	-0.001589	0.00955	0.002864	-0.007741	0.020732	0.025402	-0.007921	-0.006742	0.006557	-0.003282	-0.013451	-0.003463	-0.037932	0.015907	0.01313	0.018425	0.026018	0.01191	-0.003922
z208	-0.017579	0.018572	0.015905	0.030509	-0.010921	0.012543	-0.026406	0.055715	0.020417	-0.012543	-0.022341	0.020034	-0.006831	-0.019005	0.021235	-0.007154	0.013279	-0.011384	-0.016113	-0.019645	0.014107	0.010597	-0.005563	-0.021512	-0.009355	0.024431	-0.009314	0.020043	0.000352	-0.015094	-0.013347	0.00781	0.028313	0.006863	0.009829	0.002739	-0.012693	-0.010926	0.024998	0.028211	0.018745	0.008347	0.007722	0.00035	-0.032472	-0.002822	-0.005382	-0.038905	-0.008683
x209	0.014798	0.019665	0.022468	-0.014303	0.040196	-0.04568	0.018041	0.019797	-0.008856	0.012889	0.000614	-0.050267	-0.004931	0.004493	-0.021929	-0.023963	0.00628	-0.001308	-0.005505	-0.024981	0.008643	-0.021244	-0.019586	-0.014397	0.018045	0.001575	-0.008813	0.022648	0.018703	0.00029	0.010057	0.006628	0.0002	0.024246	-0.011121	-0.007936	-0.025275	1.3e-05	-0.014738	0.004923	-0.000969	-0.014864	-0.007487	0.00993	-0.015702	0.012432	-0.016235	-0.00642	0.024859
y209	0.026233	-0.044332	0.015976	0.000131	-0.022253	-0.013562	0.011555	0.012003	0.008044	-0.012332	-0.029633	-0.012059	0.016012	0.033088	-0.002591	0.01246	-0.018763	0.014749	-0.016965	0.016173	-0.00989	0.007959	0.00512	-0.017686	-0.007128	-0.011975	0.006904	-0.013877	0.012322	-0.015297	0.020597	0.000998	0.013787	-0.00258	0.003517	0.002662	0.010555	-0.01411	0.016198	0.026372	-0.007634	-0.010904	-0.013281	0.015731	-0.010973	0.013888	-0.006847	0.014391	0.005842
z209	-0.056651	-0.060869	-0.007206	-0.032293	-0.000787	0.038207	0.013723	-0.074774	0.02297	0.004971	0.046355	-0.007025	-0.007278	-0.021369	0.018116	-0.015559	-0.039011	0.011928	0.004297	-0.012029	-0.002401	-0.015546	-0.008023	-0.009061	0.001358	-0.007557	0.009705	-0.000253	-0.015267	-0.001087	-0.01259	-0.022303	-0.017053	-0.025659	0.000259	0.024115	0.026679	0.003577	0.036266	-0.027778	0.014369	-0.002892	0.022747	-0.017401	-0.005649	-0.010834	0.004972	-0.02786	-0.010545
x210	-0.000299	-0.010607	-0.037641	0.010229	-0.00751	-0.014056	-0.000218	0.008637	-0.000573	-0.026221	0.037963	0.021399	0.013619	0.028618	-0.003656	0.001135	-0.018938	0.005342	0.001779	-0.039867	-0.03864	0.005077	-0.02159	0.023021	0.056628	-0.001263	0.019721	0.002838	0.019236	0.010506	0.012533	-0.035222	-0.001662	-0.023038	-0.007404	0.052938	-0.023953	-0.006287	-6.7e-05	0.045524	0.010941	0.008216	-0.027138	-0.012855	0.022134	0.025971	0.025678	-0.014129	-0.004506
y210	-0.010716	0.006897	-0.010082	-0.019593	0.001048	0.002183	-0.008295	-0.022958	-0.02037	-0.011671	0.007042	0.003063	-0.007565	-0.017097	-0.00727	-0.001632	0.032866	0.003876	0.004776	-0.001464	-0.012862	-0.011517	-0.007475	0.01484	0.004804	0.005513	-0.002222	0.007361	-0.008321	-0.009493	0.002835	-0.003882	-0.006176	0.006341	0.027062	-0.000453	-0.014175	-0.005255	0.015737	-0.013295	0.000878	0.008427	-0.0192	0.007758	-0.004682	0.013399	-0.00028	-0.036506	-0.025239
z210	-0.019476	0.044134	-0.00073	0.020157	-0.004573	-0.036788	-0.046289	-0.04846	0.029331	-0.036749	-0.017177	-0.029086	-0.005553	0.033766	-0.03347	0.005953	0.037629	0.007824	0.041717	0.039323	0.005921	-0.00995	0.009333	0.050438	-0.013846	0.017675	-0.00622	-0.038673	-0.001394	0.011305	0.037244	0.004906	-0.021179	0.020326	0.030134	0.006789	-0.021724	0.012523	-0.023783	-0.022551	-0.004803	0.034927	-0.011649	0.002247	-0.038282	-0.002519	0.033854	-0.0018	-0.022709
x211	-0.00778	-0.044909	-0.041084	0.023572	-0.015696	-0.007297	-0.012878	0.019376	0.007708	-0.041167	0.044057	0.043248	0.007101	0.040033	-0.017784	0.041744	-0.032851	-0.064789	0.024897	-0.03176	-0.012794	0.027542	-0.070478	0.014835	-0.021546	0.040092	0.009468	0.059849	0.001149	0.019625	0.049952	-0.033458	0.041597	-0.014515	0.063028	0.004299	0.004731	-0.009354	0.015375	-0.049565	0.013658	0.030654	0.056803	-0.020403	0.031412	0.078386	0.025103	-0.006846	-0.027045
y211	-0.021922	0.009046	-0.020463	-0.010879	-0.016125	0.008733	0.011546	-0.004772	-0.032205	-0.002405	-0.000256	0.00464	0.009898	-0.019831	0.001585	-0.004896	-0.003313	-0.003175	0.002536	0.009548	0.002143	-0.011295	-0.008216	0.024971	-0.000959	0.00586	-0.012058	0.004012	-0.006325	-0.003641	0.004388	-0.01701	-0.0146	0.018928	0.006524	0.006534	-0.027387	0.031236	0.029673	-0.025364	-0.009677	-0.00635	-0.007527	-0.01927	-0.035425	-0.005085	0.016547	-0.019228	-0.003887
z211	-0.021265	0.047117	-0.00462	0.044137	0.015865	-0.024503	-0.034927	-0.075801	-0.009642	-0.01792	0.029623	-0.030737	0.029117	0.028308	-0.010152	0.020835	0.045651	-0.001748	-0.028818	0.069989	-0.005261	-0.047278	-0.076405	-0.00612	0.021195	-0.0308	0.034372	-0.064792	0.028996	-0.047796	-0.028932	-0.067863	0.076165	-0.049635	-0.027788	-0.001273	-0.037695	0.051088	-0.011398	-0.025368	0.019638	0.003289	-0.038235	-0.013411	0.003991	-0.003706	-0.044778	-0.01921	0.051525
x212	-0.036694	-0.013256	0.017428	-0.009342	0.003528	0.010028	-0.016913	0.021532	-0.005058	-0.006899	-0.003455	-0.010008	0.002382	-0.008318	-0.015906	0.03437	0.00246	0.016439	0.004558	0.038678	-0.007367	-0.015522	0.036801	-0.026852	-0.019021	-0.005593	0.016664	0.029835	0.018649	0.00995	-0.005666	0.016862	0.008083	0.013609	-0.011744	0.007322	-0.008519	-0.008995	-0.006788	0.01968	0.009282	-0.006071	0.005622	-0.028958	0.004366	-0.004373	0.012056	0.007946	-0.015314
y212	-0.014991	0.002826	-0.021398	0.037861	0.006642	-0.02376	0.02094	0.031103	0.054095	0.006658	0.008154	0.020072	0.03287	-0.03378	-0.001616	0.007838	-0.013272	0.035954	0.025424	0.001068	-0.01285	0.00386	-0.012954	-0.010857	-0.024227	0.008755	0.023446	-0.023648	0.015366	-0.017204	0.003118	-0.015173	0.010054	0.007589	0.004935	-0.019746	-0.024453	-0.01518	-0.022709	0.04322	-0.012507	-0.034846	0.004826	-0.010111	-0.001038	-0.018689	0.008071	0.011519	0.007196
z212	0.031186	0.02002	-0.009559	0.004608	-0.007891	0.030242	0.002595	0.002394	-0.020314	0.001585	-0.024234	0.019778	0.024407	0.015744	-0.0186	-0.018597	-0.044747	0.006301	0.00677	0.005795	-0.005023	-0.028374	0.017628	-0.019069	0.000244	0.01143	0.021461	-0.016644	0.004199	-0.008732	0.03767	-0.004404	-0.001906	-0.013204	-0.044777	-0.009729	-0.009842	0.003111	0.029035	-0.007786	-0.008212	-0.012218	0.007883	0.020467	0.021023	-0.004929	0.003255	-0.016177	0.010994
x213	0.004865	0.015643	0.006216	-0.010213	0.041453	-0.035287	0.004716	0.00916	-0.00883	0.002247	0.003129	-0.033328	-7.8e-05	0.001154	-0.011674	-0.011612	0.024025	-0.000809	-0.006292	-0.021835	-0.00686	-0.013434	-0.003143	-0.012799	0.024882	0.012194	-0.005539	0.023984	0.0139	0.027012	0.006247	-0.00607	0.002825	0.003638	-0.019141	0.000657	-0.012674	0.015551	-0.030814	-0.027875	0.002926	-0.033806	0.022904	0.000829	-0.005388	-0.040304	0.019081	-0.037486	0.009976
y213	0.01487	-0.020677	0.006906	-0.012624	-0.004595	-0.012545	-0.002654	-0.007831	0.006671	-0.027195	-0.016184	-0.016653	0.008043	0.019575	-0.032593	0.007467	0.002584	0.004294	-0.020169	-0.004986	0.025413	0.011402	0.024774	-0.033091	0.003842	0.004814	-0.004413	-0.030162	0.000724	-0.000113	-0.003611	-0.016086	0.006332	-0.004737	0.000497	-0.019896	0.018135	-0.033072	0.018539	0.0126	0.032676	-0.024344	-0.025469	-0.001001	-0.017826	-0.034547	0.012037	-0.017515	-5.4e-05
z213	-0.051456	-0.045454	-0.005781	-0.009404	-0.027511	0.017749	0.004334	-0.032507	0.036071	0.014206	0.012128	-0.01089	-0.000749	-0.01065	0.029209	-0.00829	-0.056528	0.026486	0.005532	-0.015476	-0.009387	-0.007505	-0.008495	0.016782	-0.000465	-0.038266	0.015567	-0.001838	-0.013608	-0.022852	0.004276	0.020115	-0.013285	-0.01036	-0.001085	0.022468	0.011499	-0.002957	0.013299	0.009319	-0.014406	-0.021008	-0.029271	0.00805	-0.003582	0.003778	0.010393	0.03612	0.02636
x214	0.04015	0.015844	-0.005457	-0.004619	0.059623	0.053032	-0.009261	-0.010351	0.021685	0.00517	-0.040993	0.014647	0.024231	-0.01418	-0.011222	0.017964	0.011229	-0.030352	0.001384	0.021443	-0.004216	0.011826	-0.010496	-0.001474	0.0079	-0.025641	-0.012893	-0.000559	-0.012098	0.010318	0.001315	-0.007445	0.006346	-0.000913	-0.000825	0.012177	-0.008357	0.007366	0.013015	0.028303	-0.011974	-0.021967	0.005464	-0.003636	-0.006465	-0.004251	0.014087	0.021062	0.021966
y214	-0.002722	0.017367	0.001201	-0.004616	-0.018654	-0.003335	0.005269	0.019624	-0.001411	0.021831	0.025825	-0.010335	-0.025458	-0.015482	0.023739	0.002591	0.002723	-0.016851	0.01691	0.009931	0.023816	-0.021918	0.004098	-0.001864	-0.002588	-0.016759	0.015011	0.005221	-0.013571	0.004868	-0.00751	-0.011733	0.003241	-0.001856	-0.011524	-0.002198	0.004137	0.009328	-0.010243	0.009697	-0.010715	0.00954	0.018734	0.015745	-0.002832	-0.003774	0.00311	0.001473	-0.008922
z214	0.006549	-0.009368	-0.000461	-0.009249	0.036988	-0.008954	0.017497	0.008724	-0.006402	0.002228	-0.010055	0.005729	0.001589	-0.001787	0.011808	0.0025	0.001726	-0.006753	-0.00437	-0.033631	-0.006016	-0.01884	-0.001169	-0.01431	0.029421	-0.003689	-0.001277	0.011442	0.002914	0.002354	0.039999	0.014309	0.002773	-0.019462	0.009157	-0.007046	0.002091	-0.013798	-0.022792	0.011406	0.00964	-0.006504	-0.008901	0.009652	0.009294	-0.003602	0.024413	-0.010945	0.004329
x215	0.013235	0.013649	-0.031717	-0.010502	-0.00826	0.020326	0.015909	0.029207	-0.00982	-0.019544	0.021037	0.032606	-0.010078	-0.024561	0.016294	0.036045	-0.000413	0.024321	-0.011551	0.004837	-0.004476	-0.012851	0.031466	0.012736	0.007333	-0.026855	0.012637	-0.059437	0.041482	-0.005792	-0.022889	0.011477	-0.031415	0.021177	0.063166	0.002464	0.027037	0.020378	-0.00143	-0.013588	0.029418	-0.077125	0.001209	0.034309	0.006695	0.013643	-0.007157	-0.002713	0.006692
y215	-0.001167	-0.007166	0.017094	-0.019758	-0.001095	0.030974	-0.03097	-0.014227	0.010876	0.024158	0.016477	0.028837	0.020205	-0.010056	-0.008383	-0.033724	0.04442	0.024813	0.048017	-0.034136	0.015587	-0.037515	0.006986	-0.028489	0.035909	0.044338	-0.060345	-0.029079	-0.041467	0.024163	0.023174	0.016077	0.068271	0.040441	-0.011664	-0.000472	-0.005769	-0.01845	-0.036146	0.007444	0.023932	-0.044423	0.050665	-4.3e-05	0.030879	0.011702	-0.015866	-0.01074	-0.021074
z215	-0.013354	0.049955	0.009063	-0.049406	0.083632	-0.065174	-0.002576	0.02931	-0.03924	-0.021081	-0.017261	0.03463	-0.038543	-0.03431	0.018054	0.075001	-0.043568	-0.040865	-0.06115	-0.006899	-0.01232	0.028404	0.008682	0.042368	-0.041908	-0.007001	-0.010699	0.025848	0.082223	-0.079797	-0.021299	-0.037846	-0.148651	-0.017939	-0.014731	-0.020689	0.021802	-0.011491	0.053327	-0.034297	0.039228	0.032167	0.044311	-0.023903	-0.006604	-0.006418	-0.07463	0.006943	-0.003336
x216	-0.035434	-0.022425	0.027131	-0.014707	-0.003228	0.003327	0.000953	0.004776	-0.010201	-0.008311	-0.017971	-0.00343	0.00266	-0.006044	-0.008343	0.050501	0.024164	0.008795	0.011017	0.023051	0.004789	-0.014613	0.036201	-0.022195	-0.005313	-0.003516	0.033579	0.028699	0.000985	-0.004102	-0.005093	0.020033	0.009125	0.015983	-0.004926	-0.003219	-0.01354	-0.000179	0.002524	0.025555	0.025343	0.019865	0.013617	-0.024245	0.008	-0.032013	-0.01143	-0.012162	0.000691
y216	-0.015821	0.01209	-0.028286	0.01874	0.005924	-0.023273	0.019132	0.023235	0.03368	0.017511	0.002344	0.009101	0.014361	-0.021712	0.002405	0.014832	-0.003399	0.02988	0.038316	0.007715	-0.030471	0.004571	-0.00922	-0.000581	-0.006461	-0.006498	0.018751	-0.006479	0.011716	-0.021263	0.02554	-0.003729	0.014607	0.007866	-0.008201	-0.026805	-0.015655	0.004503	0.012838	0.034655	-0.017912	0.002369	0.025971	-0.012375	-0.008929	-0.005338	-0.022046	0.010159	0.021693
z216	0.020232	0.013423	-0.004498	0.008006	-0.013506	0.022101	0.009812	0.016362	-0.035861	-0.020319	-0.022734	0.023958	0.014672	0.002993	-0.017999	-0.030413	-0.020139	0.000726	0.007425	0.008769	-0.012085	-0.033924	0.01633	-0.027608	0.011761	-0.002115	0.021603	-0.008239	-0.007238	-0.001243	0.050274	0.00141	0.015452	-0.000278	-0.059226	-0.002179	-0.006271	-0.001144	0.048898	-0.010726	-0.00461	0.016095	0.026528	0.009416	0.011254	-0.027769	-0.028512	-0.008503	0.021232
x217	0.030362	0.008733	0.010686	-0.016661	0.018819	-0.024102	0.020017	0.011673	-0.021302	0.010215	0.034029	-0.046709	-0.002958	-0.001136	0.004221	0.006163	0.016902	0.024219	0.001493	-0.038798	0.021843	-0.005469	-0.00482	0.017468	-0.012552	-0.022782	0.019104	0.018689	-0.008085	-0.024735	0.019543	0.006011	0.016726	0.000534	0.002542	-0.004365	0.005162	-0.004418	0.017288	-0.035044	-0.024471	0.018471	-0.025199	0.012627	-0.012711	0.003922	0.022237	0.021269	-0.01488
y217	0.029746	-0.046035	0.030531	-0.015679	-4e-05	-0.00792	0.009707	-0.014118	0.019218	0.008991	0.007617	-0.005105	0.020909	-0.016884	-0.004962	-0.015354	-0.033306	0.027539	0.000697	0.000594	-0.032175	-0.003759	-0.009765	0.029419	-0.017548	0.029717	0.00105	-0.006744	0.011444	-0.026615	0.027833	0.02461	-0.015414	-0.010554	0.001855	0.026188	0.011315	0.034109	0.010914	-0.007595	-0.018285	0.037325	0.012725	-0.000896	0.013124	-0.022765	0.016322	0.021251	0.003541
z217	-0.03747	-0.024388	0.01708	-0.039722	-0.024556	-0.010845	0.034568	0.039708	-0.025726	0.001501	-0.019631	-0.006925	0.031156	0.04915	-0.033424	-0.03003	0.036812	-0.033157	0.031413	0.036035	0.01319	0.025483	0.014009	0.027951	-0.011166	0.044633	0.043648	-0.040612	0.032522	0.033043	-0.03011	0.013433	0.026584	0.02288	-0.041478	-0.001775	0.010915	0.013024	-0.010084	0.034173	0.029437	-0.065238	-0.015404	0.02795	-0.001223	0.071516	0.006921	0.022864	0.009129
x218	-0.034468	-0.016235	0.041309	-0.019018	-0.004098	0.006607	0.015216	-0.007579	-0.003232	-0.019714	-0.013354	0.005054	-0.001548	0.005104	0.006237	0.064183	0.034783	0.002769	0.01326	0.009473	0.006759	-0.009566	0.036477	-0.015872	0.00236	-0.009872	0.041277	0.018418	0.002172	-0.007184	-0.00577	0.020262	0.013077	0.021338	0.000174	-0.00331	-0.016136	0.007756	0.007735	0.041367	0.014085	0.028083	0.007155	-0.020831	-0.004706	-0.02222	-0.006407	-0.013542	0.005408
y218	-0.009721	0.011685	-0.026799	0.010831	0.013875	-0.021376	0.005247	0.013941	0.021191	0.021232	0.007837	0.00409	-0.012302	-0.000178	0.017622	0.023377	0.00135	0.01838	0.039621	0.003446	-0.028038	0.003734	0.000822	0.00421	-0.000165	-0.007304	0.022545	-0.005439	0.010975	-0.028229	0.021429	0.011796	0.02671	0.012243	-0.001394	-0.030253	-0.015436	0.009862	0.031353	0.03671	-0.027434	0.00329	0.012886	-0.023589	-0.004647	-0.008362	-0.017861	-0.003423	0.028965
z218	0.022849	0.004801	0.002786	-0.01164	-0.021617	0.007435	0.008362	0.021497	-0.031841	-0.03719	-0.009139	0.026319	-0.004679	0.002393	-0.028423	-0.023339	0.010026	-0.012291	0.002155	0.006158	-0.011639	-0.023764	0.024836	-0.039288	0.006393	-0.01575	0.020622	-0.014773	-0.00482	-0.010758	0.044834	0.012114	0.036903	-0.006753	-0.029167	-0.008113	-0.010109	-4.7e-05	0.043863	0.000106	-0.020391	0.014555	0.019202	-0.002166	0.015103	-0.02495	-0.025765	0.002825	0.0214
x219	0.049539	0.000165	-0.004258	-0.006486	0.048988	0.048984	-0.014172	0.00503	0.000379	-0.001295	-0.005918	0.001613	0.0334	-0.016814	-0.034254	0.030415	0.025791	-0.011275	0.00986	0.000678	0.014457	-0.003866	-0.015617	0.042438	-0.071934	-0.00059	0.003941	-0.005694	-0.031832	0.010665	-0.049059	-0.022304	0.004991	0.016014	-0.007071	0.002523	-0.037438	-0.04821	-0.026647	-0.00891	-0.009579	0.010329	0.019593	-0.001596	0.020508	-0.034512	0.014349	-0.026934	0.012365
y219	0.0153	0.007846	0.020201	-0.00739	-0.005525	-0.021742	0.021016	0.025961	-0.004239	0.022814	0.035279	0.010071	-0.048751	-0.038354	0.024576	0.001223	-0.034634	-0.013846	-0.00176	0.021086	0.020492	-0.00634	-0.02275	0.014105	-0.022825	0.002878	0.024763	-0.014105	-0.001589	0.035509	-0.008178	-0.017688	0.010957	0.020032	0.019797	0.002225	0.017397	-0.019701	0.034947	-0.009841	0.012686	0.020164	-0.027852	-0.028409	0.03521	-0.012785	-0.02265	-0.037028	0.029577
z219	-0.013283	-0.025419	0.016193	-0.038241	0.023467	0.006228	0.006893	0.009402	-0.014605	0.025412	-0.02199	-0.003023	0.046259	0.017715	0.006356	0.025827	0.033254	-0.020332	-0.011761	-0.042334	0.005163	0.009192	-0.006913	0.0022	0.067319	0.00836	-0.030331	0.021662	0.005977	0.017413	0.067264	0.016249	0.032203	-0.028827	0.010929	0.006882	-0.013757	0.012791	-0.042487	-0.011441	-0.017645	-0.021182	-0.003238	0.006922	0.043597	-0.031861	0.006128	0.021078	0.020132
x220	-0.03792	-0.001051	0.039862	-0.015583	-0.000247	0.01791	0.000462	0.014542	-0.002553	-0.022231	0.00769	-0.006441	0.003551	0.008432	-0.003121	0.040752	0.016066	0.001206	0.020838	0.026783	-0.004666	0.002518	0.033805	-0.028215	-0.006745	-0.007387	0.012812	0.025437	-0.002023	0.022583	0.001651	0.007133	-0.005008	0.017524	-0.005962	0.017916	-0.007383	0.042878	0.001444	0.037149	0.014974	-0.025675	0.005482	-0.041123	-0.023191	-0.007558	0.003353	0.024923	0.024729
y220	-0.006029	-0.000547	-0.017026	0.040002	0.013593	-0.024689	0.003848	0.015699	0.030331	0.01403	0.005071	0.023868	0.005331	-0.01751	0.014258	0.007482	-0.010905	0.025474	0.023023	-0.005632	-0.008386	-0.007874	-0.005655	0.001382	-0.006381	-0.008235	0.033645	-0.014417	0.007852	-0.00435	0.009885	0.014251	0.011042	0.022513	-0.001356	-0.023599	-0.022933	0.00335	0.030618	0.014282	-0.021415	0.007051	0.031136	0.003992	0.008773	0.003937	0.013523	-0.013759	0.026009
z220	0.036782	0.015983	-0.00589	-0.019249	-0.021067	0.010656	0.001571	0.000487	-0.02097	-0.008701	-0.014088	0.02135	0.014522	0.015817	-0.035903	-0.019218	-0.01443	-0.017138	-0.004074	0.013996	-0.011096	-0.019772	0.021259	-0.030019	-0.003462	0.000329	0.015699	-0.014619	0.00176	-0.00743	0.040427	0.002289	0.009247	-0.034676	-0.026429	-0.011596	0.006717	-0.001616	0.009151	0.007008	-0.008841	0.004211	0.015342	0.014942	0.036939	-0.008108	0.000198	-0.025067	-0.004696
x221	8.4e-05	0.002303	-0.035448	0.005594	-0.008845	-0.014872	0.002027	0.006841	0.001682	-0.023244	0.030725	0.011951	0.005965	0.02099	0.007056	-0.008774	-0.000378	0.030716	-0.002085	-0.030751	-0.035038	0.017339	0.015499	0.018741	0.061969	-0.002668	0.017314	-0.004948	0.047313	0.018893	0.013212	-0.022687	-0.013555	-0.014633	0.014772	0.045721	0.002904	0.007896	-0.011076	0.030795	-0.002393	-0.0121	-0.013225	-0.015365	0.012404	0.014856	0.021288	-0.005279	-0.00924
y221	-0.007514	0.001358	-0.006374	-0.022427	0.001121	0.008063	-0.016346	-0.02686	-0.012054	-0.011309	0.0099	0.000759	-0.005105	-0.028098	-0.001096	0.000336	0.049274	0.002665	0.011747	-0.015901	-0.020908	-0.007089	0.000186	0.016874	0.004406	0.012073	-0.004741	-0.00048	0.0027	0.001812	-0.006903	-0.003724	-0.001621	0.008154	0.026743	-0.013327	-0.019843	-0.011083	0.002876	0.002554	0.010903	0.013646	0.003987	0.029296	-0.008622	0.02577	-0.016796	-0.044381	-0.020595
z221	-0.018114	0.040104	0.008044	0.000876	-0.000352	-0.048192	-0.039643	-0.028311	0.019186	-0.034634	-0.027602	-0.005135	-0.004836	0.018315	-0.03088	-0.00693	-0.002346	0.034375	0.050026	0.004915	0.021071	0.007893	0.006377	0.031024	-0.005206	0.006301	-0.015717	-0.017141	-0.01598	0.005274	0.017947	-0.022475	0.001341	0.021214	0.003229	-0.005721	-0.004161	0.008503	-0.027255	-0.007434	-0.013216	0.009703	-0.008059	-0.017111	-0.012807	0.016247	0.041692	0.007653	-0.018382
x222	0.005062	0.024791	-0.032183	-0.005904	-0.018959	-0.008317	0.01234	-0.000463	0.007532	-0.022018	0.024388	0.012314	-0.005638	0.007656	0.016169	-0.01886	0.010718	0.071947	-0.009501	-0.015351	0.003847	0.040215	0.065084	0.008853	0.06095	0.002421	0.007209	-0.025934	0.083408	0.034784	-0.000631	-0.013298	-0.036736	-0.005862	0.066863	0.038999	0.021662	-0.011673	-0.010058	0.036504	-0.031993	0.017103	0.030073	-0.001392	0.016971	0.024696	0.013184	-0.016677	0.019509
y222	-0.004636	-0.000356	0.001807	-0.022492	0.00479	0.022902	-0.021059	-0.013074	-0.008687	0.017876	0.029081	0.012733	0.015905	-0.022226	0.011232	0.008224	0.055848	0.012677	0.01475	-0.049998	-0.034272	-0.017979	0.007526	0.009916	0.004714	0.024496	-0.013188	0.006774	0.006104	-0.010999	-0.016482	-0.023776	-0.011387	0.009571	0.047985	0.000621	-0.023514	-0.046324	-0.01919	-0.018136	-0.01543	0.018006	0.022992	0.022735	-0.001991	0.006445	-0.01067	0.011257	-0.038019
z222	-0.001352	0.041773	0.02155	-0.033031	0.027719	-0.072786	-0.026658	-0.014763	-0.015561	-0.065403	-0.042556	0.032754	-0.04606	0.004666	-0.02287	-0.00933	-0.052451	0.06184	0.077773	-0.023527	0.020112	0.043878	-0.019366	0.005303	-0.008953	-0.02918	-0.033894	-0.005323	-0.021885	0.039395	0.018378	-0.060975	0.067242	0.006788	0.017601	-0.031535	0.016258	0.024839	-0.027259	-0.010604	0.043348	-0.044641	0.032337	-0.012943	0.000218	0.081232	-0.022344	-0.004144	-0.035591
x223	-0.027508	-0.043953	-0.031645	0.000546	0.014042	-0.035247	-0.05512	0.013036	-0.025809	0.064986	-0.031927	-0.019254	-0.011242	-0.008726	-0.028035	0.022448	-0.015808	0.034632	-0.005437	0.047353	-0.018627	-0.050412	0.059111	-0.06017	-0.062403	-0.000135	-0.016833	0.032526	-1e-06	-0.009407	-0.016046	-0.008176	-0.013132	0.018943	0.046883	0.030843	0.039815	-0.01271	0.017469	-0.019916	-0.039425	-0.039363	-0.066569	-0.049978	-0.00213	0.037281	0.003854	0.020177	0.013095
y223	-0.020662	0.020391	-0.00457	-0.015959	-0.025793	-0.040878	0.032328	0.046979	0.051724	-0.007931	0.03157	0.027137	0.06488	-0.046211	-0.059851	0.001241	0.051635	0.061624	0.001613	0.003743	-0.016115	0.011882	-0.037078	-0.051004	-0.007727	-0.00431	-0.043764	0.047453	0.021276	-0.011754	-0.041455	-0.077963	-0.028195	-0.071939	0.054593	0.03122	0.044849	0.044204	-0.062045	-0.004078	0.050757	0.075562	-0.005635	-0.021629	-0.061489	-0.014616	-0.078976	0.089019	-0.007458
z223	0.0056	0.021932	0.010559	0.046875	0.023971	0.069436	-0.018105	-0.030511	-0.121368	-0.013719	-0.008861	0.023975	0.018326	0.056702	0.0397	-0.024339	-0.047747	0.03457	0.014325	-0.021349	0.023412	-0.031319	0.06802	0.031977	0.041546	0.005161	0.014984	0.027304	0.023979	0.011741	-0.007252	-0.043716	-0.027753	-0.005132	0.059485	0.004458	0.005064	-0.04016	-0.073774	-0.037076	0.023704	0.037576	0.007375	-0.092085	-0.048543	0.009933	-0.098193	0.090646	0.044722
x224	0.029254	-0.001828	-0.018273	-0.006069	-0.013397	0.03282	0.01375	0.029265	-0.027291	-0.013667	0.021456	0.008277	0.003948	-0.042378	-0.007087	0.041519	0.001435	0.009371	0.012464	0.012662	0.021797	-0.023064	0.000276	0.024785	-0.051449	0.000492	-0.001377	-0.05448	-0.045834	0.008559	-0.036858	-0.007454	0.013063	0.024227	-0.000571	-0.021903	0.023869	-0.024335	-0.03528	0.001835	0.032958	-0.002686	0.017039	0.01293	0.013645	0.019863	0.014604	-0.024756	-0.000402
y224	0.005172	0.020017	0.010682	-0.022221	0.06015	-0.004595	-0.006566	0.009804	0.032811	0.019931	0.01859	0.039112	-0.006776	0.004346	0.0025	-0.022717	-0.008533	-0.029742	0.023094	0.011673	0.017975	-0.002587	0.011909	0.01132	-0.006079	-0.010245	0.000106	0.007704	0.039875	0.00053	-0.022323	0.011921	0.010594	9.9e-05	-0.006875	0.037127	-0.039802	-0.001528	0.022327	-0.024802	0.002644	-0.018979	0.020872	-0.016824	0.026256	-0.028643	0.021763	0.041244	-0.016543
z224	-0.01458	-0.014029	0.01966	-0.032806	-0.02854	-0.011986	0.011966	0.009793	-0.059466	0.016611	-0.007033	-0.015694	-0.00218	-0.045597	0.025247	0.063871	0.001578	0.010943	-0.046764	-0.038097	-0.022876	-0.007083	-0.034021	-0.013995	0.014583	0.008106	-0.043727	-0.03116	-0.057787	0.01965	0.090342	0.002396	0.010983	0.016822	0.016814	-0.005503	-0.007918	0.006266	-0.009118	0.062552	0.06212	0.001848	-0.004456	-0.011866	-0.026601	-0.001278	-0.019309	-0.02217	0.047665
x225	-0.017223	0.022424	0.04973	-0.011014	-0.011871	0.03795	-0.046892	0.037886	0.009269	-0.006814	0.042302	-0.001778	-0.005616	-0.005397	-0.020381	-0.025692	-0.013781	0.003353	0.00284	0.013581	-0.020798	-0.004633	0.00855	0.00661	-0.007306	-0.034141	-0.008758	-0.001239	0.015989	0.004412	0.016635	8e-05	0.001805	-0.018276	-0.023341	0.004338	0.016873	-0.014237	0.031709	-0.018843	0.003283	-0.003707	9.6e-05	0.007451	-0.00991	0.037119	-0.016957	-0.020608	-0.013188
y225	0.021732	-0.027579	0.038588	0.043708	0.001366	-0.044134	-0.032417	-0.021772	-0.004477	0.006084	0.021307	0.037762	0.017039	-0.026397	0.008414	-0.005352	0.022031	-0.015524	-0.003317	-0.000105	0.01712	-0.013195	0.017097	-0.001432	0.011261	-0.01458	-0.020501	-0.009535	0.001812	-0.002993	0.009486	-0.001106	-0.000766	-0.001034	-0.017506	-0.000503	0.007514	-0.025845	0.001743	-0.004676	-0.014241	-0.031882	-0.008499	0.000157	0.009936	0.002874	-0.005076	-0.016758	-0.02121
z225	0.071184	-0.001058	0.012013	-0.065703	-0.058599	-0.019769	-0.060607	-0.040246	0.022344	0.059251	-0.003634	0.014956	0.013353	-0.021742	0.00275	0.009718	0.009695	-0.028179	0.015561	-0.020601	-0.023035	0.007392	-0.000465	0.014526	0.004019	-0.030621	-0.004083	0.022666	0.005111	0.009733	-0.030183	-0.008528	0.005601	-0.007806	-0.003261	0.005436	-0.016205	0.011237	-0.01974	0.002768	-0.011688	0.00753	0.00588	-0.008678	-0.036308	-0.005524	-0.02631	0.026391	-0.011334
x226	0.010724	0.018242	0.027278	-0.015775	0.041955	-0.04582	0.019827	0.009096	-0.006053	0.015136	0.002275	-0.052336	-0.001905	-0.001651	-0.025038	-0.029416	-0.004868	-0.007125	-0.005909	-0.022648	0.006385	-0.026055	-0.019525	-0.011462	0.014445	0.019347	-0.018749	0.014619	0.015962	-0.000523	-0.000496	0.003114	-0.004734	0.025616	0.001452	-0.002757	-0.023947	-0.006297	-0.022732	0.005821	-4.8e-05	-0.012228	-0.005428	0.004488	-0.011838	0.011763	-0.012064	-0.011412	0.022898
y226	0.023672	-0.048836	0.008776	0.001643	-0.022673	-0.007197	0.008307	0.008192	0.006839	-0.01381	-0.024978	-0.013262	0.013542	0.042069	0.001666	0.016384	-0.014452	0.01091	-0.018749	0.01177	-0.00519	0.00554	0.006391	-0.028536	-0.003153	-0.017773	0.010672	-0.008074	0.002521	-0.013197	0.005621	-0.016909	-0.000658	-0.012336	-0.00521	0.00848	0.006832	-0.014498	0.003946	0.016427	-0.009031	-0.006931	-0.007968	0.010974	-0.015883	0.012946	-0.004079	-0.005473	0.008405
z226	-0.056498	-0.064236	-0.008338	-0.02374	-0.001225	0.039424	0.014766	-0.067861	0.030025	0.007409	0.040504	-0.001958	-0.021184	-0.01799	0.025615	-0.00907	-0.044793	0.016871	-0.002269	-0.00659	-0.006219	-0.017729	-0.012348	-0.017295	-0.001462	-0.035078	0.006162	0.010781	-0.010303	-0.004767	-0.003915	-0.013292	-0.009007	-0.022099	-0.0097	0.016289	0.016364	0.001883	0.029803	-0.019692	-0.011568	0.008171	0.023237	-0.022156	-0.014382	0.015121	0.000595	-0.011502	0.002098
x227	0.002617	-0.007284	-0.038008	0.00413	-0.023801	-0.017855	0.006119	0.002001	0.007318	-0.03165	0.034026	0.037769	0.017269	0.045457	0.001574	0.014527	-0.021151	-0.002141	0.018956	-0.014564	-0.008062	-0.000411	-0.019992	0.034034	0.045117	0.002532	-0.032176	0.00878	-0.022933	-0.012161	-0.006641	-0.034207	-0.005517	-0.041548	-0.017281	0.006222	-0.026966	-0.048937	0.006108	0.043355	0.019151	-0.0028	-0.074289	-0.010489	0.021758	-0.023024	0.00504	0.006109	0.011503
y227	-0.017866	0.018593	-0.009305	-0.013521	-0.010765	-0.004609	0.014246	-0.003983	-0.023425	0.013522	0.007534	0.034531	-0.015405	0.007328	-0.007635	0.000723	0.010834	0.012612	0.000545	-0.002976	-0.020228	-0.01347	-0.00508	0.017047	0.016308	-0.01008	-0.036389	0.001707	-0.032498	-0.02539	-0.023795	0.026809	0.004995	-0.00707	0.007733	-0.041724	0.003724	0.002042	0.056736	-0.021008	-0.012	-0.048143	-0.044618	0.001733	0.014567	0.000367	0.003858	0.025048	-0.013293
z227	-0.011597	0.033988	-0.00038	0.031469	0.006634	-0.025607	-0.025011	-0.063103	0.014955	-0.028683	0.01486	-0.021951	-0.022443	0.015199	-0.023952	0.011394	0.045421	0.000208	0.033873	0.040574	-0.021445	0.005103	0.000712	0.023732	-0.011867	0.008703	0.029459	-0.028096	0.001283	0.028915	0.008111	0.028755	-0.039867	0.025902	0.027562	0.015387	-0.010127	-0.032221	0.000468	0.018791	-0.026997	0.029351	-0.00039	0.029824	-0.05156	0.001325	0.009396	-0.000632	-0.012186
x228	-0.000803	-0.003307	-0.030098	0.002125	0.011205	-0.024774	-0.002434	0.010114	-0.003251	-0.022177	0.014437	-0.00437	-0.008367	0.000577	0.004909	0.003625	0.010205	0.015187	-0.009368	-0.014314	-0.039449	0.015792	0.019272	0.006899	0.043326	-0.014435	0.026111	0.015373	0.038002	0.016294	0.003589	-0.008415	-0.004464	0.00104	-0.016898	0.012869	0.014049	0.025877	-0.022817	0.000463	-0.008156	-0.040334	-0.001018	-0.013797	-0.004894	-0.017904	0.000797	-0.015954	-0.004774
y228	-0.001681	-0.005422	-0.00529	-0.025684	0.013867	-0.008056	-0.020481	-0.039614	0.000828	-0.043607	-0.001701	-0.011584	-0.021907	-0.033298	-0.026353	0.004307	0.031604	-0.005046	-0.011015	-0.001833	0.005905	0.011423	0.012311	-0.01018	0.006597	0.008898	-0.005387	-0.010253	0.002291	0.009027	0.00208	0.004205	0.003675	0.002519	-0.011587	-0.034524	-0.00214	-0.011361	0.012967	0.008697	0.014587	0.007688	-0.011421	-0.001539	0.000759	-0.008923	-0.007151	-0.032859	-0.003475
z228	-0.035756	0.021602	0.004414	0.002041	-0.019099	-0.022478	-0.023382	0.000865	0.028301	0.011127	-0.021069	-0.007165	0.032475	0.010112	-0.010125	-0.011023	-0.012437	0.025084	0.028404	-0.020387	0.018092	-0.007664	0.011063	0.032151	0.007131	0.006369	-0.022061	-0.02048	-0.003615	-0.025173	0.005812	-0.009763	-0.013345	0.012228	-0.012137	0.008796	0.006333	0.010359	-0.024695	-0.011886	-0.006165	-0.005917	-0.003554	-0.010512	0.002507	0.00705	0.043453	0.01771	-0.019289
x229	-0.019596	-0.018141	0.000923	0.006725	0.022077	-0.022484	0.001442	-0.015295	0.009838	-0.000316	-0.025976	-0.023112	-0.008732	-0.037491	0.013686	-0.01188	-0.007436	-0.014133	-0.009711	0.009137	-0.038724	-0.009083	0.004452	0.016781	0.017752	0.014359	0.005934	0.007077	-0.011111	0.03748	-0.009139	0.004138	0.004656	-0.022786	-0.02199	-0.015268	-0.001731	0.016506	-0.020828	-0.014934	-0.002823	-0.011131	0.010679	0.031416	0.018056	-0.018673	-0.003242	0.006308	0.020196
y229	-0.011153	-0.02366	-0.036269	-0.010107	-0.020143	0.010508	-0.012669	-0.024785	0.01302	-0.045415	-0.000135	-0.029668	-0.020451	-0.02699	-0.014705	0.011564	-0.018157	-0.038585	-0.04291	-0.017846	0.037179	0.017327	0.031463	-0.016229	0.004774	-0.037809	0.013584	-0.010655	-0.000945	0.029797	-0.002801	-0.008473	0.006638	-0.011812	-0.008327	-0.017399	0.010611	-0.023378	-0.000781	0.017841	-0.014314	0.00513	-0.000811	-0.01754	-0.003418	-0.003793	-0.020328	0.023971	0.005239
z229	-0.03993	0.001373	0.005708	0.017094	-0.022685	0.006253	-0.013263	0.035105	0.051474	0.037569	-0.032477	-0.001959	-0.000197	0.014078	0.016258	0.003413	-0.018049	0.017446	-0.005026	-0.013994	0.015442	0.001509	0.020265	0.004615	0.008039	-0.01423	-0.015382	0.020911	-0.01525	-0.025338	0.009277	0.017283	-0.004462	0.027663	-0.002569	0.00708	-0.010132	0.000635	-0.009584	-0.01538	0.014018	0.006404	-0.006513	0.035514	0.008811	-0.006102	-0.002403	0.002326	-0.00772
x230	-0.026901	0.007446	0.016816	-0.00529	0.004046	0.026731	-0.034822	0.028027	0.00193	-0.003246	0.018197	-0.008968	0.002206	-0.002159	-0.021395	-0.001878	-0.022372	0.018332	-0.014858	0.0319	-0.022512	-0.01389	0.026205	-0.009979	-0.025431	-0.018587	-0.007266	0.01549	0.02591	0.026963	-0.009172	0.007834	0.016726	0.007233	-0.030014	0.019228	0.006525	-0.022388	0.001564	0.010053	0.013793	-0.008378	0.002413	-0.016307	-0.004559	0.021199	0.020097	0.008895	-0.033709
y230	0.000686	-0.003354	0.001994	0.03925	0.013174	-0.019134	-0.000654	0.006064	0.032592	0.002444	0.010024	0.022839	0.046768	-0.014952	-0.010241	-0.005522	-0.008196	-0.000361	0.011981	-0.004562	0.006288	-0.008193	-0.0138	-0.03102	-0.020783	0.025726	0.000124	-0.027693	0.015517	0.016162	-0.001113	0.000534	-0.003121	-0.009332	-0.034679	0.023403	0.006831	-0.014369	-0.01974	0.014736	-0.014725	-0.006627	0.009133	0.003793	-0.000678	-0.040643	0.009104	-0.021487	-0.043356
z230	0.050872	0.022825	-0.008829	-0.022448	-0.015274	0.025658	-0.018565	-0.021374	-0.003878	0.046045	-0.017651	0.011292	0.034969	0.023737	-0.0191	-0.003533	-0.03667	-0.009134	0.008209	-0.007051	-0.015093	-0.01739	0.003588	-0.01517	-0.004481	0.024815	0.017034	-0.01418	-0.007723	0.030716	0.013782	-0.001103	-0.023317	-0.033698	-0.049326	0.025186	0.011416	0.028135	0.014701	0.008772	0.002686	0.043116	-0.008617	0.010281	0.011078	-0.008148	0.0187	-0.019412	-0.012542
x231	-0.036898	-0.009819	0.042247	-0.018919	-0.001651	0.011451	0.008432	0.002963	-0.003859	-0.022997	-0.005349	-0.000474	6.6e-05	0.002111	0.003738	0.054888	0.031127	0.001839	0.018859	0.021053	-0.002121	-0.003949	0.031369	-0.020978	0.006827	-0.006559	0.031656	0.023559	0.00206	0.006736	0.012976	0.022204	0.019885	0.015326	-0.008469	0.004042	-0.010663	0.01377	-0.005365	0.028323	0.01902	0.031216	0.010649	-0.022021	0.004273	-0.025778	-0.010364	0.00206	0.001436
y231	-0.008618	0.006246	-0.022051	0.024503	0.014737	-0.023183	0.006904	0.01703	0.026713	0.016838	0.004196	0.013598	-0.003689	-0.010769	0.01628	0.014048	-0.003356	0.023295	0.032277	0.0021	-0.021185	-0.002156	-0.003781	-0.000783	-0.003399	-0.008605	0.02649	-0.007442	0.007643	-0.015377	0.019471	0.007717	0.025063	0.009525	-0.00733	-0.032089	-0.016614	0.012075	0.036954	0.024131	-0.017445	0.003476	0.025502	-0.012416	-0.000579	-0.015033	-0.013943	-0.009014	0.036088
z231	0.028693	0.010603	-0.001866	-0.012403	-0.018864	0.011373	0.007245	0.012713	-0.029016	-0.023643	-0.017809	0.023012	0.004921	0.007409	-0.033327	-0.022019	-0.006189	-0.012293	-0.001428	0.015597	-0.010265	-0.017088	0.019702	-0.032231	0.006644	-0.004754	0.020465	-0.00706	0.003741	-0.007295	0.044531	0.009746	0.014987	-0.015663	-0.024876	-0.008885	0.002226	0.007473	0.028293	0.004519	0.003093	0.000817	0.005245	0.007605	0.014239	-0.006501	-0.017443	0.000184	-0.004363
x232	-0.031478	-0.045076	0.014622	-0.002097	-0.007203	-0.002052	0.002696	-0.007072	-0.025101	0.007322	-0.046321	0.00314	0.02203	-0.021445	-0.019725	0.026695	0.019602	0.022913	0.013406	0.019239	0.045359	-0.00465	0.015738	-0.011939	-0.002806	0.007222	0.026008	0.028326	-0.00956	-0.058938	-0.015401	0.015699	-0.009315	-0.008628	0.038774	-0.012394	-0.025515	-0.021795	0.000336	0.006556	0.017623	0.015844	0.038872	-0.03959	0.014569	-0.039035	0.022643	-0.054412	-0.004715
y232	-0.022614	0.02065	-0.030525	-0.010364	-0.010285	-0.014644	0.03	0.015704	0.009079	0.021031	-0.012715	0.002286	0.02436	-0.025545	-0.020895	0.015485	0.000369	0.026237	0.051087	0.035631	-0.03871	0.006661	0.001011	0.011058	-0.001457	-0.012031	0.00789	0.005361	0.000676	-0.030299	0.024999	-0.006018	-0.018251	0.010032	0.028326	-0.047873	-0.018086	-8e-05	0.022613	0.010807	-0.035479	-0.017013	0.029025	-0.018558	0.014399	0.022773	0.020001	0.006881	0.012236
z232	0.000185	0.010789	0.009108	0.030827	-0.012434	0.027107	0.004822	0.03074	-0.043357	-0.032871	-0.020134	0.03216	0.020772	-0.014925	0.014991	-0.03791	-0.018993	0.013557	0.009163	-0.002285	0.006598	-0.032537	0.011959	-0.02384	-0.010172	0.018325	0.005303	0.005055	0.000207	-0.009763	0.000115	-0.00739	0.019173	0.018695	-0.023577	-0.006311	-0.020336	-0.009856	0.010007	-0.014894	-0.012013	-0.026578	-0.004048	0.013477	0.001455	-0.026094	0.032786	0.008633	0.005585
x233	0.016214	0.018051	0.007174	-0.012911	0.02963	-0.040017	0.012715	0.021708	-0.013533	0.005447	0.009627	-0.039944	-0.003105	0.005261	-0.003714	-0.004499	0.019637	0.012725	-0.005915	-0.026536	0.005617	-0.009203	-0.009645	-0.001896	0.016096	-0.022389	0.002883	0.03143	0.018956	-0.000285	0.016092	0.006112	0.005438	0.013126	-0.019514	-0.006941	-0.015536	0.007956	-0.010576	-0.01957	-0.029173	-0.019048	-0.008968	0.005104	-0.021058	-0.009552	0.020395	0.005323	0.0079
y233	0.021472	-0.033127	0.017811	-0.012921	-0.012068	-0.01456	0.004693	-3.1e-05	0.009403	-0.011731	-0.019947	-0.010087	0.01261	0.00453	-0.005418	-0.002708	-0.013106	0.017287	-0.008058	0.005004	-0.012983	0.011262	-0.004814	-0.005435	-0.004222	0.00268	-0.000262	-0.018676	0.016531	-0.011878	0.010783	0.018665	0.006782	0.002467	0.002555	-0.00259	-0.003009	-0.009964	0.004783	0.011822	-0.010151	-0.009827	-0.013309	0.0035	-0.012751	0.00546	0.009407	0.004813	0.01553
z233	-0.04808	-0.039975	0.002417	-0.03555	-0.005407	0.016621	0.015356	-0.037391	0.008568	0.002097	0.019372	-0.008321	0.009683	0.001061	-0.009758	-0.019578	-0.006182	-0.002916	0.012476	0.000648	-0.003712	0.001079	0.01892	0.011109	-0.002707	0.021559	0.021468	-0.021227	-0.009331	0.005111	-0.019102	-0.0088	-0.018941	-0.016118	-0.019464	0.025505	0.029019	-0.000398	0.030985	-0.008623	0.042238	-0.028968	0.013031	-0.005183	-0.001696	-0.005004	-0.010195	-0.01946	0.007821
x234	0.000118	-0.009317	-0.04292	0.003883	-0.020405	-0.02474	-0.01053	-0.021749	0.013153	-0.039836	0.021205	0.036771	0.013536	0.04737	-0.016708	0.012161	-0.013932	-0.032042	0.002752	-0.020173	0.014204	-0.003404	-0.004055	0.030298	-0.010093	0.023768	-0.021692	0.021609	-0.004065	-0.032611	0.010624	0.021436	-0.005884	-0.02858	-0.014699	-0.006197	0.002768	0.018616	0.022378	-0.001401	-0.004557	-0.031642	0.031479	0.011955	-0.033388	-0.027794	-0.036689	0.071866	-0.018904
y234	-0.02524	0.03855	-0.011124	-0.027109	0.007129	0.000677	0.019607	0.00437	-0.022205	-0.005224	-0.006057	0.071091	0.00673	0.063543	-0.026615	0.003552	-0.01105	0.062812	-0.038341	-0.005849	-0.011317	0.016576	-0.04243	0.013828	0.054016	-0.032603	0.010569	-0.031909	-0.112566	0.013776	-0.074375	0.095934	0.010327	0.003148	-0.019211	0.01962	0.070823	-0.020007	-0.023502	-0.0238	-0.026914	0.026471	-0.009017	0.01323	0.001022	-0.063327	-0.070472	-0.038945	0.007452
z234	-0.006665	0.031145	0.00657	0.039848	0.014506	-0.021593	0.030877	-0.025948	-0.01509	0.024231	0.065064	0.022964	0.022796	0.028106	-0.046139	0.047632	-0.016446	0.041035	-0.040722	0.00898	-0.050603	0.075099	-0.01439	-0.004925	0.01266	-0.014377	-0.002103	-0.032108	-0.100912	0.031255	-0.085984	0.113544	0.014119	-0.018836	0.005438	0.01017	0.021902	0.001573	-0.038169	-0.003651	-0.038137	-0.008119	0.03508	0.003139	0.039758	-0.011267	-0.085854	0.014922	-0.001304
x235	0.030296	0.004618	-0.017734	-0.005687	0.007363	0.034176	0.012041	0.028889	-0.016087	-0.012449	0.008766	0.019164	0.000123	-0.032944	-0.013	0.038282	-0.010124	-0.012119	0.024169	0.034169	0.030521	-0.026617	-0.003533	0.013306	-0.03472	0.002127	-0.016689	-0.045284	-0.016178	0.011907	-0.040386	0.008244	-0.005025	0.023881	0.007476	-0.017802	0.017157	-0.028221	-0.03542	-0.006639	0.016947	-0.017058	0.014799	0.01185	0.022627	0.006162	0.008422	-0.015959	-0.006186
y235	0.001098	0.02052	0.004879	-0.021437	0.045734	0.000511	-0.006041	0.012555	0.020847	0.027867	0.020301	0.023997	-0.000513	-0.003822	0.019463	-0.015121	0.001562	-0.01842	0.010889	0.005357	0.008446	-0.016489	0.0164	-0.003784	-0.003444	-0.034594	-0.005671	0.003878	0.0207	0.017375	-0.008502	-0.00496	0.036885	0.014188	-0.006838	0.070032	-0.058597	-0.005417	0.026394	0.00126	0.01093	0.011543	0.036173	-0.008617	0.003493	-0.014999	0.019171	0.044544	0.026265
z235	-0.008273	-0.009124	0.018344	-0.023701	-0.003659	-0.018738	0.013561	0.006333	-0.041756	0.004782	-0.013319	0.004822	-0.019005	-0.03517	0.007729	0.046793	-0.016395	-0.004257	-0.021096	-0.029214	-0.006906	-0.016975	-0.03002	-0.009099	0.009593	0.011381	-0.027942	-0.019532	-0.035099	7.3e-05	0.08238	0.016454	-0.01898	-0.003691	0.017326	-0.025158	0.005394	0.004453	-0.030948	0.03054	0.041037	-0.025397	-0.003176	-0.00596	-0.00773	0.005917	-0.017567	-0.041405	-0.01621
x236	0.043637	2.6e-05	-0.007021	-0.003255	0.033509	0.04387	-0.003095	0.008697	-0.000976	-0.00847	-0.0006	0.003114	0.02223	-0.025183	-0.029535	0.026393	0.017869	-0.017398	0.024842	0.007664	0.024541	-0.008655	-0.019554	0.023863	-0.049552	-0.006604	0.00414	-0.001018	-0.025605	0.015688	-0.036856	-0.004055	-0.015933	0.017275	0.017836	-0.012051	-0.016844	-0.069664	-0.068185	0.010311	0.013536	-0.013661	0.010279	0.001581	0.029072	-0.05547	0.028981	-0.019935	-0.003996
y236	0.010506	0.013107	0.01375	-0.010815	0.007161	-0.016317	0.013903	0.019731	0.001668	0.018457	0.032669	0.017456	-0.048853	-0.031047	0.014377	0.003032	-0.02858	-0.01083	0.000389	0.018525	0.010053	-0.027021	-0.017099	0.012012	-0.022089	-0.011503	0.00978	-0.034246	0.00771	0.018243	-0.009272	-0.017191	0.011897	0.019098	-0.006249	0.049514	-0.003542	0.015457	0.027121	-0.006625	0.021533	0.00716	0.016931	-0.016635	0.025284	-0.011088	-0.009075	0.001854	-0.048863
z236	-0.010345	-0.02199	0.017578	-0.031269	0.014048	-0.001072	0.011146	0.007178	-0.017719	0.021833	-0.017943	-0.008357	0.029618	-0.00176	0.015214	0.026165	0.013307	-0.015618	-0.012094	-0.044815	0.008741	0.013716	-0.016234	-0.016428	0.074482	0.003693	-0.040605	0.029917	-0.010432	0.027912	0.09312	0.034838	0.018219	-0.034938	0.026214	-0.019674	-0.016684	0.008983	-0.059303	0.015452	0.000675	-0.021257	-0.042369	0.00206	0.018332	-0.033804	0.020661	-0.015392	0.04005
x237	0.047219	-0.003473	-0.000386	-0.007781	0.017797	0.027614	0.005225	0.007561	-0.024246	0.003864	0.019624	-0.0242	0.016329	-0.019398	-0.020418	0.030365	0.034351	0.019374	0.012376	-0.025351	0.006356	-0.013919	0.004354	0.049418	-0.065243	0.002581	0.024176	-0.01967	-0.045014	-0.019791	-0.00489	0.005811	0.038524	0.013066	-0.017515	-0.012341	0.016319	-0.037554	-0.001424	-0.007658	-0.010292	0.049113	-0.006523	-0.005178	0.020505	-0.006017	0.035265	-0.003048	-0.03805
y237	0.025137	-0.013828	0.036813	-0.016275	0.03104	-0.015058	0.014911	0.005933	0.034247	0.018019	0.018197	0.032294	-0.021713	-0.019049	-0.004816	-0.02326	-0.036343	-0.00938	-0.00862	0.010099	0.019721	0.01925	-0.007466	0.028316	-0.011572	0.033569	0.043501	-0.01274	0.016638	-0.005452	-0.003537	0.004559	-0.016968	0.02613	0.001464	0.00109	0.024031	-0.001374	0.026316	0.045778	-0.003019	0.01727	-0.052074	-0.054306	0.037751	-0.007198	-0.00892	-0.032456	0.016168
z237	-0.030215	-0.011414	0.018491	-0.052686	-0.017142	-0.015454	0.03118	0.035568	-0.04208	0.026617	-0.012234	-0.006783	0.062408	0.051916	0.012995	-0.003735	0.037274	-0.076272	0.001139	0.005527	0.038185	0.045434	-0.056294	0.027885	0.016985	-0.004979	0.011153	-0.011523	0.045526	0.104413	-0.058092	-0.020749	0.041218	0.029454	0.055943	-0.014262	-0.010284	-0.040748	0.009616	-0.024817	-0.111353	0.040639	-0.023551	0.002783	0.027157	-0.061538	-0.048271	0.008611	0.030482
x238	-0.034764	-0.000149	0.045535	-0.007571	0.002794	0.020208	0.03379	-0.037286	0.021104	-0.012364	-0.018122	0.032439	-0.007971	0.029419	0.057473	0.069326	0.032333	-0.008049	0.004013	-0.022213	0.009593	0.003153	0.02547	-0.00436	-0.013274	0.003816	0.036801	-0.016332	0.000338	-0.017382	-0.016394	-0.005314	0.01075	0.032723	0.002414	0.006699	0.00707	0.036399	0.00102	0.040989	-0.01253	0.023138	-0.002653	-0.007083	-0.001706	0.01083	0.014614	-0.014737	0.012551
y238	-0.005836	0.026845	-0.028026	-0.003626	0.028684	0.00236	-0.019745	-0.001933	0.007906	0.036392	0.019653	-0.001839	-0.050472	0.043262	0.060926	0.029913	0.005723	-0.013558	0.04054	-0.006839	-0.032963	0.020819	0.005331	0.015978	-0.00571	0.018813	0.002266	-0.007052	0.007734	-0.03644	0.018653	0.016558	0.044649	0.014482	0.00552	-0.003085	0.009965	0.022978	-0.003109	0.023618	-0.019802	-0.000815	-0.00534	-0.021209	-0.002231	-0.016838	0.001377	0.002177	0.004989
z238	0.009941	0.004993	0.016635	-0.010413	-0.018942	0.013337	0.002048	0.035288	-0.011922	-0.049665	0.013325	0.04415	-0.033581	0.01047	-0.004274	-0.029202	0.033342	-0.039752	-0.016095	0.016568	-0.031686	0.010652	0.013201	-0.043535	-0.007441	0.000524	0.001717	-0.019817	-0.005077	-0.02357	0.03272	-0.005397	0.021506	-0.005138	0.015319	-5.6e-05	0.002378	0.001773	-0.022237	0.001756	-0.013268	-0.009459	-0.008147	-0.009968	0.005424	-0.007882	-0.014938	0.011391	-0.001549
x239	-0.011059	-0.048904	-0.038821	0.017963	-0.001157	-0.008684	-0.032298	0.032819	-0.010274	-0.003943	0.026208	0.024404	-0.006521	0.020667	-0.011725	0.005002	-0.020212	-0.03301	0.026216	-0.035012	-0.036168	0.035684	-0.063538	0.002545	-0.007363	0.009599	0.00516	0.013638	-0.011955	0.034667	0.025155	-0.038737	0.00188	0.007501	0.016465	0.013198	-0.009498	0.015494	0.004206	0.016165	0.011609	0.036192	0.011065	0.006958	0.009677	0.040856	-0.004497	-0.015082	-0.020143
y239	-0.021371	0.011195	-0.020469	-0.013248	-0.013515	0.003304	0.003661	-0.003846	-0.038126	-0.001563	-0.008433	-0.002557	0.014317	-0.027715	0.001949	-0.00836	0.001881	-0.000868	-0.005533	0.0082	0.005371	-0.011433	-0.02603	0.033512	0.002487	0.006499	-0.025979	0.010389	0.001847	0.003672	-0.001407	-0.010933	-0.020859	-0.029979	0.023462	0.032049	-0.035287	0.035607	0.02722	-0.026104	-0.024086	-0.000967	-0.045799	0.003678	0.002318	0.002625	-0.016899	-0.047662	-0.009807
z239	-0.021451	0.046409	-0.006717	0.043008	0.009318	-0.024123	-0.041741	-0.043972	0.00519	-0.010872	0.006028	-0.04406	0.035164	0.028718	-0.00181	0.027388	0.039741	0.00583	-0.037795	0.037514	-0.009355	-0.058888	-0.058952	-0.000639	0.019542	-0.008291	0.025734	-0.070316	0.02099	-0.004327	-0.020586	-0.058027	0.042379	-0.059576	0.006289	-0.009876	-0.026209	0.040266	0.023118	-0.018255	0.012232	-0.004633	-0.019152	-0.0265	0.027342	-0.007893	-0.035574	-0.006697	0.023003
x240	0.009514	0.03557	-0.028186	-0.018375	-0.031295	-0.023219	0.013519	-0.01425	-0.002534	0.008215	0.013708	-0.004718	0.013425	-0.006264	0.056923	-0.037092	-0.000833	-0.005429	-0.075192	0.020716	0.010123	0.008007	-0.033411	-0.031376	-0.004418	0.015599	0.032644	-0.024348	0.002501	-0.008384	-0.008513	0.058415	-0.019616	-0.018932	0.00012	-0.033542	-0.073612	-0.00842	-0.017502	-0.021771	0.015742	0.004105	0.028644	-0.035387	0.002532	0.008073	0.006954	-0.022143	-0.044106
y240	0.002531	0.015444	0.00076	0.003274	0.014095	0.041692	0.028876	-0.007385	-0.004222	-0.009578	-0.032002	-0.034229	-0.026816	0.047895	-0.039706	0.038248	-0.006612	0.004407	-0.019573	-0.046628	-0.013068	0.013159	0.007436	-0.02063	-0.037385	-0.002116	-0.021037	-0.054516	0.065244	0.035342	-0.021889	0.043579	0.013419	-0.031649	0.009522	-0.025074	-0.022005	0.03378	-0.058636	0.012157	0.024639	-0.003304	-0.032434	-0.022075	-0.029079	-0.012207	0.005885	0.022901	-0.021955
z240	0.023197	-0.033326	-0.032783	0.077226	-0.031112	0.033463	0.076275	-0.005265	0.021993	-0.006126	-0.006002	-0.009291	-0.048751	-0.001732	-0.038458	-0.009893	0.062381	-0.019068	0.029416	-0.036017	0.013343	-0.053762	-0.025243	0.050336	-0.033736	-0.074637	-0.039934	-0.001942	0.036396	0.012737	0.011683	0.026891	-0.016748	0.011664	-0.019137	0.020839	0.030061	0.042568	-0.053958	-0.001988	-0.009548	-0.046405	0.02887	-0.064371	-0.014356	-0.037171	0.014103	0.014524	0.011912
x241	0.015944	0.024827	0.040829	0.016678	-0.053127	0.024365	0.000631	-0.014171	-0.005356	0.015473	-0.00022	-0.002455	-0.033349	0.003991	-0.026691	-0.058926	-0.007265	0.007143	0.006128	-0.031405	-0.011324	-0.003745	0.006878	0.024621	0.005628	-0.01719	0.00963	-0.006685	0.012846	-0.032274	-0.03279	-0.028262	0.01502	-0.007044	0.020223	-0.009897	0.012985	0.013682	0.000329	0.020042	-0.002129	0.016611	0.00816	0.013866	0.024928	-0.028465	-0.00233	0.001643	0.019664
y241	0.023181	-0.015393	0.049404	0.039992	0.006148	0.004076	-0.021212	-0.009257	-0.024136	-0.060019	0.003893	-0.028489	-0.008299	0.007059	-0.00578	-1e-05	-0.009314	0.030336	-0.06724	0.019415	0.001552	0.007499	0.032072	0.024826	0.011456	0.034266	-0.056847	0.015846	-0.040373	-0.053731	-0.00357	-0.022529	-0.005414	0.016093	0.0274	0.026514	-0.037084	0.037982	0.043436	0.004286	-0.024937	0.001362	0.062438	0.004499	-0.031245	0.009759	0.038525	0.012506	0.108768
z241	0.052728	-0.020437	-0.027695	-0.040574	0.039208	0.042672	-0.018964	0.01944	0.044778	-0.037559	0.010585	-0.012153	-0.049274	0.004553	0.0094	0.038143	0.006052	0.080924	-0.05229	0.054399	0.068254	0.013774	-0.039002	0.017434	0.01822	0.065469	-0.034476	0.00106	-0.010145	0.006879	0.001628	-0.043001	0.02952	0.048064	-0.008104	0.015961	-0.025637	0.030292	0.007748	-0.017577	0.006181	0.038173	0.007629	-0.007243	0.014035	0.008364	-0.024932	0.01113	0.009782
x242	-0.00442	0.027198	0.075669	0.000897	-0.023903	0.041505	-0.042213	0.032622	0.008824	-0.010451	0.050817	-0.007022	-0.012393	-0.002719	-0.014067	-0.040539	-0.015498	0.001295	0.023305	-0.012169	-0.001682	0.002514	-0.001293	0.01093	0.008699	-0.02037	0.002257	-0.018588	-0.009508	-0.021537	0.016894	-0.02333	-0.014353	-0.04149	0.025489	0.0087	0.015118	0.020712	0.028838	-0.005241	-0.001608	0.016272	-0.011155	0.034469	0.023714	-0.029107	-0.013392	-0.008874	-0.001884
y242	0.03365	-0.045037	0.059638	0.067883	0.00775	-0.040471	-0.039375	-0.025981	-0.034633	-0.016782	0.021703	0.034035	-0.003861	-0.02205	0.02557	-0.008941	0.021498	-0.000854	-0.033012	0.017191	0.031056	-0.011346	0.030684	0.015298	0.024034	-0.011134	-0.032289	0.001323	-0.008722	0.008013	0.001508	-0.005358	-0.005725	0.026099	-0.017471	0.012523	0.007029	-0.000988	0.001053	-0.021487	-0.004828	0.000183	-0.008406	0.01847	-0.002554	0.019495	0.020792	0.013863	0.014905
z242	0.06369	-0.01394	0.008398	-0.045295	-0.024009	-0.002045	-0.045502	-0.024791	0.026695	-0.000468	0.00854	-0.003545	-0.01062	-0.035085	0.056318	0.024673	-0.018172	0.027576	-0.021448	0.029962	-0.008176	0.037567	-0.04314	0.023893	0.034967	-0.020504	-0.054061	0.022563	0.01619	0.023681	-0.036294	-0.017156	0.027561	0.039272	-0.02803	0.025933	-0.027158	-0.018602	-0.038473	-0.037547	0.003951	-0.019334	-0.010923	-0.008836	-0.028158	-0.028689	-0.056236	0.024296	-0.055905
x243	-0.035168	0.000479	0.048746	-0.009756	0.001271	0.017444	0.027081	-0.024557	0.016172	-0.019298	-0.01075	0.023685	-0.007846	0.025671	0.048168	0.069892	0.03146	-0.008605	0.010242	-0.009321	0.005781	0.002339	0.030034	-0.006137	-0.006071	0.00222	0.03365	-0.00698	0.005875	-0.011888	-0.013211	0.005516	0.011681	0.029316	0.009324	0.009163	0.007997	0.032582	-0.002328	0.043241	-0.001353	0.012227	-0.005802	-0.014682	-0.004743	0.004204	0.011539	-0.007495	0.002132
y243	-0.002148	0.016784	-0.021126	0.006698	0.024796	-0.010312	-0.015448	0.004637	0.014089	0.030836	0.016472	0.006605	-0.039636	0.030434	0.047811	0.026674	0.008009	-0.004624	0.035464	-0.004381	-0.028617	0.012741	0.003289	0.009599	-0.000374	0.002845	0.012765	-0.005956	0.006995	-0.029224	0.017652	0.017062	0.03618	0.015252	0.009844	-0.013081	-0.000838	0.023484	0.009319	0.023855	-0.017911	0.003312	0.003403	-0.03067	-0.004803	-0.010174	-0.009088	-0.001892	0.01673
z243	0.018391	0.004869	0.012974	-0.016388	-0.022009	0.007809	0.002256	0.022632	-0.017369	-0.043898	0.009517	0.039401	-0.028077	0.014181	-0.010522	-0.01998	0.027062	-0.037443	-0.012048	0.016098	-0.028644	0.00203	0.02252	-0.039034	-0.002356	-0.003184	0.008921	-0.018371	0.001221	-0.024904	0.034174	0.002063	0.02088	-0.007004	0.018516	-0.00051	0.008514	0.001922	-0.004916	0.01539	-0.016347	-0.010845	-0.002079	-0.017257	0.004014	-0.00643	-0.010297	0.004048	-0.00479
x244	0.022311	0.016699	-0.019823	-0.012903	-0.013457	-0.005373	0.015459	0.019833	-0.016661	0.007304	0.03395	-0.015116	0.007163	-0.028421	0.031466	0.030578	0.027474	0.03653	-0.01106	-0.017329	-0.008097	0.037812	0.008415	0.052881	-0.031129	-0.031435	0.066946	0.012982	-0.011045	-0.014552	0.018328	0.013181	-0.010825	-0.012594	-0.029498	0.004305	0.028627	0.006108	0.017683	-0.075281	0.043243	0.003319	-0.05	-0.026747	-0.031259	0.005894	-0.026332	-0.039427	0.002135
y244	0.013093	-0.017679	0.025445	-0.019591	0.005137	0.009553	-0.003732	-0.017196	0.029608	0.013216	0.004578	0.01825	0.018967	-0.01449	-0.009539	-0.036716	-0.003506	0.020961	0.028122	-0.008141	-0.008654	0.02783	-0.016843	0.009611	0.004179	0.046645	-0.001329	-0.017606	-0.000872	0.019004	0.004738	0.029455	0.000395	0.020042	-0.027118	-0.011053	0.001084	0.005727	-0.006956	-0.018731	0.035124	-0.017504	-0.007795	-0.040175	-0.013273	0.015558	-0.015261	-0.014243	0.050526
z244	-0.029185	0.011874	0.002972	-0.055493	0.017015	-0.052253	0.000128	0.049422	-0.051685	0.00608	0.001574	-0.008352	0.027507	-0.016416	0.018701	0.058371	0.024746	-0.037558	-0.01757	-0.007456	0.004209	0.022089	0.007112	0.053454	-0.03356	-0.013454	0.035481	0.054644	0.032072	-0.050543	-0.028321	-0.033808	-0.06022	-0.051159	-0.07013	-0.006459	-0.017356	0.021865	0.008448	-0.052079	-0.010672	0.032032	0.020862	0.014866	-0.034236	-0.053486	0.018823	0.005653	0.012116
x245	-0.01728	0.000266	-0.020938	-0.002921	-0.00482	-0.002591	-0.029891	0.001331	0.003798	0.009666	0.004122	0.001449	0.013797	-0.002194	-0.014292	-0.017189	-0.024733	0.009532	-0.045017	0.016241	-0.01678	-0.025429	0.030615	-0.004901	-0.03447	-0.017461	-0.001897	0.018935	0.024299	0.00352	-0.021544	0.010787	0.019699	0.016433	-0.012783	-8e-05	-0.0053	-0.021249	-0.019244	-0.003467	-0.003395	-0.013851	0.002484	-0.004085	-0.013901	0.025068	-0.000349	-0.002083	0.004291
y245	-0.007043	0.011477	-0.007173	0.011272	0.014546	0.009366	0.00156	0.016551	0.037325	0.00222	-0.012415	0.008343	0.036074	-0.002036	-0.022757	0.00108	-0.022602	0.02141	0.002876	-0.004758	-0.009442	-0.021748	-0.015048	-0.012414	-0.02133	0.032472	0.011063	-0.021196	0.013764	-0.003076	-0.00565	-0.008701	0.005179	-0.023326	-0.017373	0.01433	0.001647	-0.02729	-0.025918	0.009524	-0.011956	-0.004625	-0.0252	0.009779	0.007125	-0.011405	0.001684	-0.019691	-0.004916
z245	0.033262	0.00728	-0.012556	0.020985	0.005652	0.041341	-0.002276	-0.007519	-0.005281	0.036709	0.000238	0.008411	0.02475	0.005238	0.001893	0.007441	-0.045291	0.024304	-0.002688	0.013229	-0.001662	-0.004212	0.002367	0.011285	-0.014552	0.012976	0.009364	0.00166	0.015236	0.009927	0.010709	-0.012886	-0.044149	0.001364	-0.021623	-0.009054	-0.027453	-0.001131	-0.021282	0.017712	0.003995	-0.009488	-0.020733	0.026459	0.02105	-0.005701	0.009372	-0.018261	0.00424
x246	-0.016703	-0.013949	-0.036974	-0.00077	-0.002178	-0.01999	-0.033441	-0.004313	-0.003057	0.01037	0.004339	0.005562	0.016149	0.007837	-0.020514	-0.006255	-0.021318	0.001009	-0.043383	0.006839	-0.011971	-0.034702	0.0378	-0.01004	-0.040331	0.002042	-0.001355	0.025505	0.004915	-0.001559	-0.005505	0.002292	0.02317	0.021878	-0.013275	0.012997	0.001493	-0.013546	-0.010235	-0.009296	-0.01521	-0.010242	-0.010354	0.006784	-0.01746	0.001816	-0.017195	0.001425	0.034603
y246	-0.013389	0.01627	-0.01562	-0.002028	0.005088	0.007378	0.008725	0.025361	0.034166	0.003678	-0.023003	0.015979	0.023941	-0.001627	-0.019094	-0.00729	-0.016003	0.025	-0.000141	0.008604	-0.00797	-0.034869	-0.025854	0.00204	-0.013699	0.026486	0.020129	-0.015189	0.010059	-0.01227	0.001474	-0.011046	0.001069	-0.012464	0.005224	0.008324	0.004555	-0.019574	-0.018669	0.006657	-0.023812	-0.025519	-0.029042	0.012951	-0.000228	0.017886	0.017545	0.00641	0.012956
z246	0.019218	0.009304	-0.004117	0.044718	0.009837	0.041552	0.005397	-0.009967	-0.028173	0.037209	0.013753	0.00403	0.032243	0.002885	0.002535	0.012884	-0.05036	0.024651	0.008117	0.004697	0.009688	0.025301	0.020828	0.005007	-0.018195	0.002982	0.005387	0.001921	0.017796	0.004281	0.013709	-0.005504	-0.046087	0.010769	0.001049	-0.01571	-0.035467	0.010409	-0.010522	0.010173	0.003835	-0.031929	-0.009517	0.01251	0.013126	0.017718	0.004284	-0.010351	-0.00411
x247	0.035919	0.010583	0.006039	0.030439	-0.027536	0.024219	0.021451	-0.031229	0.016399	0.016976	-0.054713	0.002011	-0.028687	-0.0232	-0.040287	-0.015771	0.009134	-0.029926	0.023101	0.000591	-0.02527	0.029498	-0.007982	-0.040129	0.022711	0.083135	0.037524	0.085287	-0.008571	-0.001675	0.019119	-0.015939	-0.02433	0.074768	0.040283	-0.016324	-0.00402	0.019776	-0.069202	-0.020908	-0.056458	0.000286	-0.035063	0.018662	-0.022545	0.027111	-0.051389	0.009586	-0.013951
y247	0.00358	0.026864	0.015181	-0.003407	-0.024788	0.003363	0.004567	0.006869	-0.012339	-0.013844	-0.00021	-0.07067	-0.004385	0.000147	0.029399	-0.007158	-0.034805	-0.009519	0.002976	0.031576	-0.023611	0.01415	0.01042	0.012226	0.003468	-0.031371	0.016982	-0.013212	-0.048286	-0.02161	0.024254	-0.044646	0.002913	-0.008279	-0.019055	-0.007379	0.016979	0.021007	-0.019575	-0.013257	0.011422	-0.014708	0.008482	0.010015	0.005909	-0.012417	-0.003045	0.038578	-0.022315
z247	0.030281	-0.011537	-0.031063	-0.011051	0.035976	-0.000371	0.012184	0.022273	0.017517	-0.032068	0.020967	-0.014101	0.02756	-0.005283	0.025081	-0.046449	-0.010642	0.01197	0.013468	0.00083	0.011899	-0.020487	0.044276	0.016104	0.027277	-0.007728	0.048032	0.00134	-0.016573	-0.02872	-0.025725	-0.017052	0.040512	-0.00946	0.009268	-0.05019	0.03145	-0.021947	-0.023076	0.015183	0.058967	0.009075	-0.02165	0.069505	-0.022589	-0.018485	0.022269	0.018991	0.003012
x248	-0.00471	-0.049657	-0.049738	0.024398	-0.018645	-0.009237	-0.01972	0.01482	0.014042	-0.036914	0.046696	0.037645	0.021607	0.051181	-0.015541	0.052077	-0.055095	-0.055887	0.007965	-0.038411	-0.007952	0.022421	-0.023856	-0.004299	-0.006992	0.03593	-0.022801	0.005047	0.034402	0.014288	0.03524	-0.025672	0.033762	0.067641	0.018802	-0.077825	0.006673	0.01329	0.019166	-0.070928	0.039102	-0.014932	0.031118	-0.05363	-0.00256	0.069719	0.061498	0.043108	-0.022737
y248	-0.025922	0.00865	-0.021594	-0.009697	-0.018488	0.010633	0.026483	-0.001276	-0.046351	0.00689	0.000523	-0.00238	0.011155	-0.014755	0.006923	0.001976	-0.014601	0.001124	0.006157	-0.005622	-0.015268	-0.017648	0.012642	0.005301	0.002639	-0.01029	0.017569	-0.024278	-0.011312	0.037064	0.027079	-0.019822	-0.019134	0.056601	-0.042613	-0.017354	-0.052554	0.000404	0.015462	0.007644	0.014934	0.009393	0.000224	-0.011447	-0.0547	0.040284	0.001375	0.045712	-0.018978
z248	-0.017653	0.037288	0.009561	0.054494	0.009337	-0.010763	-0.026044	-0.081305	-0.035216	0.00404	0.046425	-0.012439	0.033687	-0.001524	0.000168	0.02821	0.018521	-0.005231	-0.009793	0.059248	0.000644	-0.007994	-0.067287	-0.06102	0.025331	-0.025025	0.025025	0.039459	0.040743	-0.084563	0.009602	-0.028831	0.069277	0.035001	-0.03645	0.011473	0.047929	-0.033485	-0.016772	0.059296	0.021877	-0.039572	0.014605	0.004914	0.030672	0.053473	0.016974	-0.011426	-0.038679
x249	0.03391	0.00015	0.03436	-0.018024	0.037155	-0.032259	0.027848	0.002578	-0.014341	0.010621	0.03583	-0.059787	-0.015379	0.018488	-0.007498	-0.013563	-0.009883	0.010907	0.005842	-0.037513	0.042451	-0.018588	-0.033075	-0.010702	-0.000813	-0.019858	-0.005674	0.01417	0.00056	-0.027022	0.009106	-0.010081	0.020974	0.011124	0.018066	-0.021813	-0.006606	-0.017352	0.026384	-0.002982	-0.020974	0.015442	-0.012707	0.024402	-0.024101	0.002578	-0.01595	0.049196	-0.037402
y249	0.041655	-0.074693	0.041321	-0.000439	-0.019945	-0.017524	0.027917	0.001216	0.006271	0.003633	-0.009057	-0.005339	0.03018	0.01326	0.020826	0.005066	-0.044363	0.030865	-0.005617	0.0397	-0.042154	-0.008922	-0.007506	0.028932	-0.020163	0.005975	-0.013549	-0.010142	0.033082	-0.018538	0.042176	0.016919	0.022755	-0.000368	0.026572	0.0126	0.040838	0.025519	0.000889	-0.033331	-0.025685	0.049885	0.011581	0.03042	0.014613	-0.014768	-0.001545	0.02068	-0.003659
z249	-0.043776	-0.015399	0.00623	-0.045702	0.000229	0.016726	0.026463	0.012647	-0.019304	0.01899	-0.000313	-0.011864	0.017953	0.021951	-0.060374	-0.049614	0.054672	-0.022793	0.024401	0.011962	-0.006279	-0.007889	0.028564	0.034423	-0.032124	0.066046	0.075702	-0.010471	-0.004696	0.007407	-0.044485	0.018003	-0.039507	0.007574	-0.050285	0.023694	-0.020162	0.041721	0.000842	0.060167	0.079382	-0.040326	-0.020347	0.025256	0.024304	0.088026	-0.005153	0.016345	0.030192
x250	0.028524	0.008908	0.045221	-0.02229	0.048142	-0.047504	0.036259	0.012078	-0.013182	0.016236	0.024199	-0.071555	-0.017062	0.017827	-0.030726	-0.037625	-0.015376	-0.013456	0.007023	-0.0272	0.034903	-0.035084	-0.039498	-0.025136	0.006286	-0.006972	-0.012142	0.015824	0.013021	-0.031309	0.008984	0.001259	-0.004755	0.041993	0.018657	-0.011603	-0.037271	-0.024757	0.03014	0.038492	-0.009703	-0.007592	-0.012424	0.031316	-0.029611	0.032623	-0.01972	-0.00284	0.005763
y250	0.041221	-0.080649	0.03589	0.010811	-0.034988	-0.014586	0.036243	0.014543	-0.001855	-0.003468	-0.032067	0.001416	0.033248	0.048449	0.034694	0.016815	-0.034639	0.030505	-0.006088	0.066274	-0.065403	-0.009839	0.002056	0.018887	-0.016505	-0.015664	-0.009012	-0.01764	0.051798	0.006378	0.036216	-0.002329	0.037578	-0.002901	0.003988	-0.004763	0.039373	-0.004535	-0.015517	-0.007662	-0.016301	0.009525	0.019428	0.040664	-0.014429	-0.007204	-0.027209	-0.018732	-0.015802
z250	-0.053727	-0.048759	0.000677	-0.039729	0.014716	0.03766	0.024461	-0.056574	0.00845	0.012656	0.041014	-0.012103	-0.008595	0.003602	-0.016437	-0.034551	-0.016109	0.002715	0.008098	-0.00054	0.011175	-0.023722	-0.004052	-0.000362	-0.012386	0.017829	0.01917	-0.004369	-0.007894	0.009849	-0.024476	-0.013482	-0.015467	-0.022704	-0.013493	0.012292	0.015775	0.018927	0.024014	-0.025095	0.037901	-0.017843	0.026654	-0.01358	-0.003132	0.023012	0.007909	-0.015079	-0.006425
x251	-0.001845	-0.037702	-0.042285	0.020867	-0.017791	-0.008372	-0.000936	0.020795	0.017319	-0.036692	0.040624	0.041178	0.022956	0.033637	-0.035114	0.035549	-0.054139	-0.053989	0.012518	-0.024655	-0.02456	0.009201	-0.043145	0.017476	0.017518	-0.005396	-0.010871	0.00482	0.006635	-0.011964	-0.005554	-0.002266	-0.000901	0.03172	-0.018123	-0.01668	0.001375	-0.030912	-0.00828	0.012349	0.001827	0.047143	-0.0272	-0.062422	-0.010149	0.02509	-0.002846	-0.015996	0.048118
y251	-0.024622	0.017065	-0.015646	-0.009967	-0.015733	-0.001338	0.018196	-0.004918	-0.048669	0.013049	0.010733	0.02133	0.01228	-0.014804	0.006429	-0.00018	-0.029829	0.001759	-0.020786	-0.006574	0.000856	-0.02332	-0.0293	-0.017736	0.030945	-0.016986	-0.012687	0.002427	-0.026908	-0.043599	-0.01172	-0.028368	0.001998	0.052375	0.004711	-0.014473	-0.007559	0.052806	0.05268	-0.003226	-0.016577	-0.050507	-0.038371	-0.048807	0.018247	-0.003646	0.036097	-0.01671	-0.051576
z251	-0.021528	0.045458	-0.005042	0.045451	0.005983	-0.019681	-0.048278	-0.09133	0.009553	-0.024864	0.023208	-0.037096	0.010122	0.025087	-0.02005	0.013591	0.065498	-0.026394	0.01673	0.089835	-0.022197	-0.028387	-0.026945	0.008548	0.012762	-0.001633	0.014002	-0.03539	0.035616	-0.03711	0.029282	0.017738	-0.007633	0.066092	-0.02666	-0.010939	0.003552	-0.022586	-0.044711	0.006846	0.005065	0.016142	0.012205	0.016953	-0.020803	-0.032997	-0.006956	0.024955	-0.004326
x252	-0.019677	0.014676	0.034122	-0.01193	-0.006142	0.029265	-0.044542	0.029154	0.007435	-0.001659	0.031141	-0.003882	-0.002497	-0.008171	-0.020832	-0.015182	-0.015548	0.010775	-0.010832	0.025399	-0.024299	-0.011583	0.021706	0.010712	-0.018595	-0.039254	-0.015357	0.009123	0.028124	0.00698	-0.001467	0.001795	0.011566	-0.016115	-0.032658	-0.001744	0.00107	-0.032794	0.016912	-0.007315	0.010564	-0.012484	0.005606	0.004896	-0.012394	0.045856	-0.013104	-0.018115	-0.014311
y252	0.015568	-0.013882	0.027309	0.028266	0.000547	-0.038524	-0.025358	-0.013438	0.016039	0.013234	0.017384	0.030493	0.027452	-0.025025	-0.005559	-0.002339	0.014845	-0.014532	0.002897	-0.001048	0.004887	-0.014352	0.005821	-0.007466	0.003649	-0.010733	-0.024339	-0.013837	0.007622	-0.008292	0.005027	0.000312	0.006147	-0.012871	-0.023119	0.005911	0.005729	-0.028656	0.004117	0.008106	-0.022221	-0.025515	0.007068	-0.007195	0.00681	0.005548	-0.02015	-0.026199	-0.034202
z252	0.067906	0.009391	0.00803	-0.060786	-0.051043	-0.007225	-0.053819	-0.03145	0.018328	0.066248	-0.011976	0.018411	0.013297	-0.003445	-0.012704	0.000481	0.004567	-0.026231	0.013203	-0.016475	-0.034581	-0.006806	0.002007	0.015867	-0.007819	-0.016349	0.00931	0.025675	-0.001127	0.019433	-0.017373	0.000751	-0.013123	-0.016374	-0.005281	0.012903	-0.015165	-0.006259	-0.005562	0.014019	-0.037744	0.023954	0.009238	-0.019331	-0.040332	0.009944	0.000701	0.012424	-0.020055
x253	-0.037286	-0.012172	0.029651	-0.014594	1.6e-05	0.011169	-0.005396	0.012423	-0.006122	-0.013835	-0.00386	-0.005942	0.003929	-0.00483	-0.008538	0.043645	0.017543	0.009783	0.013092	0.031443	-0.002546	-0.00844	0.034169	-0.02401	-0.007465	-0.005358	0.022093	0.024484	0.011818	0.009625	0.001824	0.017999	0.012708	0.01332	-0.011165	0.004854	-0.017595	-0.003845	-0.006405	0.023343	0.010112	0.011555	0.0102	-0.023824	0.001758	-0.018289	9.6e-05	0.001384	-0.016877
y253	-0.012689	0.004671	-0.022604	0.032166	0.008348	-0.023834	0.01593	0.022796	0.039919	0.013482	0.007195	0.016023	0.018597	-0.02441	0.0051	0.010206	-0.007954	0.031623	0.031766	0.001983	-0.020154	0.002611	-0.007508	-0.005763	-0.015886	0.002368	0.027639	-0.018689	0.011996	-0.019286	0.012528	-0.005157	0.014308	0.011086	-0.005719	-0.023025	-0.019796	-0.004719	0.010417	0.034624	-0.018786	-0.00902	0.025233	-0.006234	0.003644	-0.018929	-0.014758	0.003107	0.02298
z253	0.030038	0.016971	-0.007134	-0.004532	-0.01546	0.020776	0.005302	0.00452	-0.025573	-0.00825	-0.021672	0.021048	0.019189	0.011844	-0.028518	-0.023675	-0.028445	-0.004758	0.002797	0.005987	-0.00612	-0.027647	0.017944	-0.026799	0.006011	0.002901	0.017063	-0.005825	-0.00135	0.000707	0.04261	0.002574	0.010326	-0.018102	-0.052292	-0.009178	-0.00292	0.007353	0.033461	-0.002882	-0.004241	0.003399	0.023308	0.019129	0.022916	-0.015026	-0.002491	-0.020096	0.008732
x254	0.037433	0.005976	0.009643	0.035181	-0.019059	0.030626	0.019294	-0.027345	0.016853	0.026779	-0.059855	0.017974	-0.034617	-0.011695	-0.059979	-0.023195	0.021431	-0.014512	0.016793	-0.015298	-0.00595	0.027848	0.005945	-0.03017	0.035907	0.090007	0.042525	0.092543	-0.003705	0.006349	0.004373	-0.029684	-0.027544	0.053033	0.04587	-0.001625	0.00255	0.022522	-0.036139	-0.009691	-0.046232	-0.005088	-0.054938	0.02343	0.000175	0.005673	-0.09176	-0.038064	-0.013514
y254	0.007627	0.020081	0.026587	-0.000805	-0.026434	0.002254	0.001087	0.011094	-0.024016	-0.018369	0.002953	-0.081998	0.002657	-0.003211	0.032345	-0.013223	-0.045441	-0.01939	0.007151	0.030279	-0.031219	0.033803	0.001917	0.018975	-0.005289	-0.023548	0.017165	-0.005402	-0.055183	-0.011181	-0.003482	-0.071283	0.001548	0.024389	-0.007863	-0.021061	0.037378	-0.008786	0.009741	0.014023	-0.021166	0.000676	-0.009792	-0.004335	0.027751	-0.00402	-0.011064	-0.006952	-0.037921
z254	0.036557	-0.016332	-0.02776	-0.019523	0.02318	0.002019	0.003189	0.02192	0.01272	-0.045395	0.022819	-0.0257	0.025552	-0.007562	0.02416	-0.039169	-0.018813	0.022181	0.014777	0.004997	0.010695	-0.031168	0.035022	0.027945	0.014644	0.014965	0.072852	-0.01576	-0.033756	-0.027975	-0.034354	-0.037799	0.028514	0.004118	0.028237	-0.042154	0.036638	-0.006755	-0.034121	0.050315	0.041638	0.001867	-0.007914	0.078344	-0.003265	-0.018583	-0.012521	0.009814	-0.004532
x255	-0.008348	-0.039198	-0.035278	0.015269	0.007955	-0.017045	-0.027655	0.022371	-0.012385	-0.015184	0.015409	0.004115	-0.009397	0.004725	-0.007588	0.007962	-0.015658	-0.016859	0.016337	-0.021446	-0.055299	0.010744	-0.034443	0.027035	0.043196	0.003148	0.007582	0.021233	-0.004298	0.018518	-0.00893	-0.010631	-0.007867	-0.010636	-0.025322	0.037406	-0.021668	0.031889	-0.015104	0.033724	0.00347	0.034507	0.001646	0.014724	0.008226	0.026536	-0.005745	-0.030216	-0.005475
y255	-0.015771	0.012896	-0.017339	-0.018204	-0.011642	-0.003825	-0.011254	-0.020421	-0.020256	-0.013852	-0.002949	-0.013283	0.008964	-0.032438	-0.008933	-0.007287	0.008798	0.005428	-0.011611	-0.025155	0.015063	6.4e-05	-0.006496	0.020522	0.028581	0.010496	-0.019746	0.011823	0.024838	0.003688	-0.004183	0.004416	-0.040958	0.002999	0.028994	0.032624	-0.000144	0.027233	0.009477	-0.010591	-0.03918	0.009479	-0.032741	-0.008915	-0.02035	0.011545	0.011315	-0.040664	-0.052239
z255	-0.026886	0.04608	-0.009544	0.036674	-0.014566	-0.025283	-0.045587	-0.014914	0.036222	-0.001498	-0.020343	-0.0422	0.042715	0.025655	-0.012102	0.02638	0.020232	0.005844	-0.028231	0.009285	0.011004	-0.048221	0.001844	0.031427	0.018998	0.015974	-0.011403	-0.056008	0.00027	0.006609	0.014545	-0.02784	0.010503	-0.026634	8.1e-05	0.000478	-0.035982	0.022716	0.006129	-0.013445	-0.006194	0.007962	-0.032572	0.010305	0.025117	-0.016054	-0.017764	-0.040055	-0.004199
x256	0.029246	0.020449	-0.009549	0.009914	-0.018848	0.018737	0.014158	-0.018441	0.006944	0.006202	-0.030346	-0.006348	-0.002107	-0.02874	0.007903	0.006411	-0.006574	-0.025586	0.024361	0.024862	-0.01546	0.00972	-0.011389	-0.043139	0.000675	0.043457	0.016242	0.023457	-0.034335	-0.001548	0.032043	-0.000531	-0.038091	0.010663	0.011961	-0.008281	0.017193	0.033097	-0.017594	-0.012507	-0.053909	-0.02516	-0.018754	-0.010239	-0.029269	0.009714	-0.022098	-0.010595	-0.046465
y256	-0.003082	0.035692	-0.003469	-0.004748	-0.003821	0.002035	0.010263	0.008963	0.009512	0.016155	-0.00768	-0.038413	-0.012526	0.026705	0.025651	-0.002011	0.005069	-0.003683	-0.002359	0.022839	0.009159	0.012664	-0.002849	-0.016365	0.002117	-0.03773	0.016805	0.008383	0.015526	0.001247	0.040473	-0.025503	0.013452	-0.001181	-0.018686	0.01873	0.020762	-0.007615	0.010737	-0.001559	0.029037	-0.001629	0.000168	0.008926	0.005585	0.004931	0.004625	0.008986	0.054102
z256	0.019064	-0.0065	-0.028815	0.010783	0.039655	-0.008011	0.02866	0.016795	0.01598	-0.003794	0.011813	-0.006246	0.015012	-0.001825	0.026597	-0.038462	0.008826	-0.01015	0.007535	-0.009574	0.001385	-0.017771	0.020077	-0.005804	0.00985	-0.032708	0.006067	0.004717	-0.000733	-0.022621	-0.002062	0.001004	0.020167	-0.01141	-0.000619	-0.003934	0.028654	-0.003439	0.017058	-0.009384	0.016981	0.009308	-0.023011	-0.005965	-0.01751	0.014214	0.026182	-0.023199	0.005126
x257	0.00785	0.016404	-0.03348	0.000549	-0.031488	-0.010342	0.01607	-0.009115	0.008501	0.001225	0.007773	0.010012	-0.006858	0.016936	0.041859	0.004076	0.025022	0.01622	0.056916	0.04391	0.017768	-0.021108	0.050988	0.011291	0.035749	-0.012791	-0.100237	0.00679	-0.014543	0.010339	-0.007412	-0.006593	0.009264	-0.072061	-0.035925	-0.070777	-0.013008	-0.043704	0.067391	0.031296	0.028795	-0.021347	-0.025572	0.01715	-0.039557	-0.026509	-0.018815	0.010792	-0.004325
y257	-0.008702	0.000854	0.005305	-0.00308	0.007564	0.016639	-0.000606	0.002865	0.00369	0.038083	0.016869	0.012325	-0.012761	0.007119	-0.013566	0.017046	0.012717	0.009661	0.007608	-0.02006	0.037927	-0.026741	0.011072	-0.028675	-0.000797	0.021629	0.003112	0.009686	-0.007399	-0.004564	-0.021652	0.01365	0.026598	-0.007843	0.033173	-0.013329	0.005409	0.035807	-0.023715	-0.01334	-0.036864	0.007229	0.029462	0.043654	0.009707	0.038154	0.022599	-0.010155	0.027888
z257	0.001972	0.011559	-0.003898	0.022399	0.021503	-0.040177	0.025874	-0.005929	-0.001787	-0.002614	-0.005409	0.016321	-0.04941	-0.017157	0.002043	-0.001536	0.006824	0.006468	0.006704	-0.039725	-0.054566	-0.032323	0.019891	-0.029567	-0.061203	-0.005626	0.009819	-0.015089	-0.015178	0.028229	-0.032799	0.009412	-0.035251	-0.029868	-0.001082	-0.021399	-0.01279	-0.039943	0.016982	-0.030272	-0.051643	0.040829	-0.015798	0.047994	0.01303	0.022216	0.034452	0.049763	0.033431
x258	0.017125	0.016866	-0.020404	-0.01207	-0.012846	-0.012892	0.015876	0.020935	-0.015376	0.001158	0.029326	-0.016719	0.005721	-0.014162	0.028899	0.016433	0.02806	0.04038	-0.011457	-0.022171	-0.01156	0.029661	0.0164	0.036712	-0.005338	-0.033522	0.053403	0.011887	0.019281	-0.008313	0.015982	0.009294	-0.014394	-0.002017	-0.004987	0.008282	0.027592	0.027101	0.011453	-0.051178	0.01795	-0.020167	-0.024311	-0.015205	-0.02143	-0.004359	0.000515	-0.013693	0.006907
y258	0.012181	-0.020881	0.022447	-0.020282	-0.003016	0.006947	-0.007257	-0.0202	0.024022	0.005235	0.002854	0.005515	0.022257	-0.019789	-0.010964	-0.042642	0.003342	0.031312	0.028201	-0.016693	-0.01291	0.020776	-0.01736	0.005393	-0.00043	0.04763	-0.014348	-0.027038	-0.004539	0.016337	0.00125	0.029335	-0.00872	0.013794	-0.023833	-0.010003	0.005994	0.015239	-0.026826	-0.018278	0.034565	-0.026964	0.004635	-0.032574	-0.029896	0.020574	0.012256	-0.026402	0.048376
z258	-0.029332	0.011769	0.006314	-0.052013	0.022052	-0.047061	-0.006158	0.037985	-0.042206	-0.004422	-0.006628	-2.2e-05	0.014599	-0.009753	0.004103	0.045014	0.02858	-0.024708	-0.004348	-0.002947	0.004146	0.021834	0.017752	0.035351	-0.015793	0.00064	0.026132	0.036639	0.022215	-0.045086	-0.026085	-0.03266	-0.038925	-0.032115	-0.071689	-0.016968	-0.006296	0.005127	0.00404	-0.033918	-0.017528	0.022596	0.029482	0.00498	-0.013917	-0.029299	-0.002313	0.008765	0.007893
x259	-0.013215	0.011533	-0.010236	-0.006084	-0.011693	0.005564	-0.028679	-0.00033	0.006009	0.012072	0.005951	0.003874	0.011091	-0.005234	-0.008784	-0.029372	-0.02477	0.009258	-0.045634	0.013084	-0.015207	-0.017736	0.016506	0.003087	-0.024193	-0.025822	-0.001812	0.012762	0.025693	-0.000742	-0.025814	0.017825	0.018032	0.01225	-0.010595	-0.008619	-0.01042	-0.018702	-0.018239	-0.007214	0.006116	-0.004581	0.013148	-0.002231	-0.010939	0.038321	-0.001961	-0.008618	-0.004998
y259	-0.000141	0.012856	0.00552	0.005808	0.009023	0.002003	-0.009996	0.010195	0.024881	0.001508	-0.013301	0.007303	0.026226	-0.003301	-0.008575	-0.004106	-0.018969	0.016604	0.001354	-0.008169	-0.013079	-0.007405	-0.020859	-0.011712	-0.00882	0.02828	0.007659	-0.007465	0.007163	-0.009037	-0.008534	0.014314	0.001709	-0.012179	-0.006071	0.015087	-0.007294	-0.030741	-0.000991	-0.002526	-0.000153	0.001489	-0.019483	-0.015929	-0.014622	0.022606	-0.014745	-0.020113	-0.000117
z259	0.042056	0.004761	-0.012175	-0.003387	-0.008881	0.026198	-0.011519	-0.002975	0.006122	0.036019	-0.006314	0.012596	0.004041	-0.005459	0.015549	0.0025	-0.026949	0.028142	-0.010331	0.02201	-0.008367	0.002551	-0.022959	0.018685	-0.00683	0.010055	0.006888	0.016399	0.018323	0.007655	-0.000143	0.004286	-0.03925	0.01973	-0.004465	-0.012634	-0.034079	-0.008001	-0.004063	0.00957	0.008084	-0.019752	-0.027813	0.01589	-0.002986	0.014412	0.014536	0.008704	0.012474
x260	0.022003	-0.004713	0.059072	-0.015935	0.029272	-0.058266	0.054243	0.005031	-0.002713	0.010744	0.017271	-0.059441	-0.015148	0.042815	-0.03103	-0.028538	-0.04353	-0.02155	0.013483	0.006526	0.038725	-0.042362	-0.02354	-0.014269	0.002373	0.012419	-0.03488	-0.001091	0.011026	-0.007052	-0.001914	0.032661	0.006388	0.024516	0.031226	-0.013759	0.009564	-0.006809	0.015619	0.043695	0.037422	0.00128	-0.00134	-0.000781	0.000442	0.029576	-0.032839	0.009863	-0.008759
y260	0.040271	-0.070119	0.029698	0.013078	-0.028318	-0.013148	0.023209	0.03076	-0.014134	-0.003666	-0.035739	-0.001329	0.0353	0.077993	0.028747	0.020584	0.003574	0.024371	0.0077	0.063052	-0.040837	-0.004822	0.005755	-0.006316	-0.006793	-0.021088	-0.006446	0.002398	0.025686	0.02558	-0.007752	-0.009223	0.017391	-0.002953	-0.002925	0.001228	0.014183	0.013183	-0.015735	-0.02882	0.021346	0.012553	0.019487	0.039555	-0.024554	-0.004369	0.00564	-0.030263	-0.010052
z260	-0.055133	-0.055245	-0.003942	-0.040519	0.031964	0.051075	0.017433	-0.080042	0.01616	0.012789	0.055366	-0.014027	-0.029302	-0.020303	-0.009408	-0.023966	-0.03519	0.011031	0.002906	0.007273	0.010197	-0.029288	-0.011504	-0.028333	0.008629	-0.024863	-0.002985	0.025373	-0.009963	0.005317	-0.000188	-0.00398	-0.0203	-0.010186	0.025609	-0.008037	0.005185	-0.000732	0.013595	-0.031587	-0.005993	0.001198	-0.009092	-0.021211	-0.009725	-0.005765	0.018181	0.01397	-0.004382
x261	-0.032114	-0.03369	-0.013986	-0.001799	0.005765	-0.016867	-0.035137	0.016521	-0.017015	0.029578	-0.019948	-0.014268	0.002338	-0.012959	-0.024724	0.02655	-0.008386	0.025968	-0.002722	0.042228	-0.008866	-0.040076	0.054934	-0.043533	-0.045833	-0.00372	0.003474	0.03045	0.007658	-0.00549	-0.027857	0.001053	0.000593	0.013413	0.01286	0.016619	0.015053	-0.017642	-0.01506	-0.001682	-0.006047	-0.020729	-0.029186	-0.040829	-0.002235	0.005393	0.022749	0.019987	0.006403
y261	-0.019331	0.014741	-0.015961	0.00553	-0.011075	-0.026771	0.029842	0.037602	0.048286	0.002242	0.017456	0.019908	0.054295	-0.035402	-0.036162	0.000534	0.019798	0.048636	0.013553	0.006903	-0.010043	0.011382	-0.017654	-0.033028	-0.013219	0.003613	-0.01166	0.000753	0.023795	-0.01744	-0.019614	-0.053758	-0.01086	-0.037311	0.020442	0.018643	0.009484	0.010426	-0.063379	0.001853	0.024852	0.012134	-0.015805	-0.01398	-0.043399	-0.011156	-0.022958	0.083065	-0.015693
z261	0.017441	0.020513	-0.002543	0.033793	0.01104	0.05784	-0.005317	-0.013335	-0.074475	-0.003779	-0.018252	0.022343	0.024784	0.037899	0.017606	-0.028055	-0.05276	0.023397	0.011364	-0.009278	0.017715	-0.029912	0.046364	0.002134	0.022572	0.013323	0.021535	-0.010557	0.016906	0.001906	0.014723	-0.026066	-0.012184	-0.000996	-0.010024	0.005574	-0.008238	-0.026788	-0.039063	-0.042342	0.009665	-0.002057	-0.008309	-0.026053	-0.00608	-0.006982	-0.027431	0.048127	0.015081
x262	-0.032372	-0.00817	-0.000149	0.001144	0.00702	0.01135	-0.02957	0.026768	0.002383	1.1e-05	0.00414	-0.011814	0.004274	-0.01068	-0.020899	0.012838	-0.023656	0.026356	-0.01585	0.03745	-0.020422	-0.024235	0.04088	-0.020728	-0.034346	-0.014261	0.003479	0.023182	0.034451	0.014753	-0.013686	0.000555	0.01526	0.011077	-0.009728	0.014699	0.001158	-0.032247	-0.016919	0.018762	-0.000333	-0.026307	0.000263	-0.024903	-0.005397	0.016601	0.018406	0.015155	-0.014071
y262	-0.013265	-0.003096	-0.019833	0.044682	0.010396	-0.0148	0.020992	0.025592	0.059491	-0.003168	0.008084	0.015941	0.049755	-0.033606	-0.009282	0.003495	-0.019858	0.026509	0.008111	-0.008446	-0.005037	-0.006416	-0.012119	-0.023873	-0.034885	0.02141	0.02276	-0.040317	0.02603	-0.004869	-0.004732	-0.032002	0.011082	-0.011837	-0.019075	-0.00157	-0.00901	-0.019261	-0.045851	0.031423	-0.019097	-0.040411	0.008281	0.00606	-0.000952	-0.025045	0.005499	-0.006697	-0.022644
z262	0.035479	0.018601	-0.018873	0.011942	0.00075	0.041728	0.000343	-0.011783	-0.013861	0.020152	-0.020833	0.011039	0.038644	0.022411	-0.00794	-0.006794	-0.062616	0.009079	0.008367	-0.007623	-0.00101	-0.027109	0.016249	-0.015369	-0.009402	0.022852	0.033681	-0.02766	-0.00096	0.005414	0.030793	-0.017604	-0.027169	-0.02227	-0.058268	-0.006554	0.001135	0.010834	-0.001949	-0.007534	-0.014398	0.010223	-0.003095	0.031676	0.031051	-0.013069	-0.006583	-0.038942	0.006969
x263	0.021763	0.01273	0.005958	0.043593	-0.085386	0.016075	0.046474	-0.025275	-0.014992	0.026519	-0.033804	-0.003777	-0.093948	-0.012581	-0.042263	0.005198	0.000516	0.019801	0.005799	-0.013186	-0.005497	-0.006579	-0.02185	-0.013295	0.051226	0.053147	0.012011	0.001197	0.023589	-0.019622	-0.016302	-0.013843	0.027703	-0.00238	-0.028091	0.019349	-0.013248	0.015772	0.020773	-0.026542	0.058294	-0.005952	0.008177	-0.01608	0.02131	-0.049107	0.0057	0.00348	-0.029004
y263	0.009336	0.021996	0.020869	-0.007112	0.01277	0.015381	-0.008095	-0.004991	-0.001485	-0.043355	-0.014334	-0.075469	0.042467	0.011516	0.026215	-0.01562	-0.047028	-0.037692	-0.003116	0.009061	-0.042597	0.031507	0.008227	-0.005188	-0.013683	-0.023826	-0.004004	0.015681	-0.024512	-0.009366	-0.018001	-0.001779	-0.012728	-0.002852	0.047052	-0.031981	-0.01645	-0.01561	-0.006945	-0.011675	0.020629	0.002272	-0.005084	-0.004022	0.003441	-0.042201	-0.020592	-0.018894	-0.028044
z263	0.041952	-0.019827	-0.034272	-0.018592	0.044868	0.014508	-0.01072	0.015614	0.03934	-0.061011	0.010711	-0.028004	0.065239	-0.006365	0.028607	-0.054445	0.000596	-0.008684	0.043499	0.017158	0.008634	-0.003686	0.004685	-0.001749	-0.005682	-0.000888	0.045817	0.024667	-0.017174	-0.020891	-0.037018	0.034285	-0.02191	0.02098	0.041732	-0.046225	0.035365	0.021545	-0.011688	-0.015682	-0.002752	0.007407	-0.022628	0.011142	-0.010805	-0.037477	-0.036048	-0.027102	-0.019798
x264	-0.003536	-0.025059	-0.038013	0.014286	-0.001649	-0.013486	-0.008544	0.014756	-0.003307	-0.027154	0.034007	0.019114	0.010001	0.018445	-0.010335	0.010028	-0.023824	-0.018764	0.008247	-0.037876	-0.050225	0.006566	-0.039116	0.027711	0.046245	-0.009623	0.024922	0.015509	0.011202	0.016111	0.003221	-0.02933	0.005772	-0.017337	-0.023904	0.044366	-0.033278	0.003845	-0.006974	0.041684	0.008369	0.026385	-0.005265	-0.004691	0.009161	0.034668	0.004513	-0.023776	0.000473
y264	-0.013371	0.005126	-0.01387	-0.017048	-0.00264	0.005267	-0.002972	-0.015902	-0.026029	-0.002682	0.005194	0.004525	0.009105	-0.024053	-0.005979	-0.005929	0.021604	0.000712	0.005456	-0.004304	-0.00768	-0.016532	-0.006784	0.007529	0.00591	0.008044	-0.001164	0.013091	0.001588	-0.012515	-0.005152	-0.01838	-0.014055	0.004355	0.016804	0.007912	-0.019738	-0.004175	0.014793	0.001033	-0.021729	0.007832	-0.019208	0.006262	-0.010694	-0.002651	-0.010784	-0.03284	-0.02093
z264	-0.024562	0.049713	-0.006881	0.029137	-0.006298	-0.034083	-0.04854	-0.046433	0.032601	-0.02497	-0.013761	-0.04498	0.014222	0.040185	-0.026769	0.018509	0.045181	7e-05	0.007401	0.044538	0.00682	-0.037275	-0.002277	0.050887	0.002946	0.019126	-0.010489	-0.063409	0.004411	-0.012479	0.043917	-0.000566	-0.022316	-0.00035	0.029198	0.00813	-0.029972	0.034482	-0.021832	-0.040469	0.003434	0.038482	-0.043183	-0.004968	-0.008505	0.004996	0.02448	-0.017166	-0.017579
x265	0.025875	0.021642	-0.008429	0.021494	-0.05208	0.000696	0.0325	-0.012586	-0.002344	0.01179	-0.026036	-0.01409	-0.036967	-0.035514	0.002633	0.015289	-0.010609	-0.014867	0.022129	0.041304	-0.018025	-0.000238	-0.017004	-0.039582	0.00839	0.080995	0.033236	0.037779	-0.033921	0.000807	0.037574	0.001165	-0.036769	0.018731	-0.018006	0.012162	0.023703	-0.021992	-0.013218	-0.026216	-0.030399	-0.005319	-0.011883	-0.030531	-0.042348	-0.007676	-0.02103	-0.003016	-0.049178
y265	-0.001267	0.036753	-0.003202	-0.007129	0.009045	0.010007	0.006432	0.000641	0.013609	0.006236	-0.019648	-0.05034	0.01354	0.024461	0.030881	0.002799	7.6e-05	-0.011633	0.007556	0.004149	-0.015416	0.032173	-0.003671	-0.023385	0.007548	-0.045326	0.017621	0.024146	0.013591	0.00692	0.034273	-0.042438	0.022503	0.010993	-0.017537	0.033122	0.019545	-0.054087	0.009745	-0.025421	0.036362	0.016377	-0.004006	-0.030342	0.035221	-0.002007	-0.001335	0.011817	0.05593
z265	0.020824	-0.00642	-0.036714	0.012054	0.047585	-0.006546	0.026856	0.020833	0.025374	-0.003494	0.011263	-0.007231	0.023814	-0.003265	0.025232	-0.040439	0.010275	-0.013951	0.018249	-0.006774	-0.002861	-0.012627	0.021723	0.000609	0.012158	-0.042449	0.005848	0.017288	0.001374	-0.008274	-0.004575	0.001397	0.0361	-0.01429	0.009738	-0.002926	0.039411	-0.018681	0.031376	-0.001205	0.049603	0.050955	-0.004199	-0.006225	-0.018966	-0.000302	0.001857	-0.020756	-0.015298
x266	-0.028433	-0.017369	-0.016789	0.002447	0.005982	-0.004276	-0.034956	0.016847	-0.001487	0.015271	-0.003406	-0.011213	0.00508	-0.00983	-0.022233	0.010215	-0.024998	0.021888	-0.023939	0.029964	-0.022663	-0.036042	0.04893	-0.024676	-0.045508	-0.012733	0.002371	0.027276	0.027186	0.011953	-0.017221	-0.005675	0.018063	0.012528	-0.001081	0.014025	0.009051	-0.030783	-0.017574	0.009119	-0.014409	-0.031041	-0.00864	-0.026737	-0.01229	0.017809	0.009322	0.019619	0.005564
y266	-0.014643	0.003158	-0.020073	0.025696	0.001845	-0.011397	0.021284	0.031704	0.062611	0.000692	0.004178	0.013361	0.049332	-0.030966	-0.01913	0.000979	-0.01154	0.021275	0.010855	-0.013192	-0.010545	-0.007812	-0.023266	-0.025235	-0.029197	0.026287	0.024204	-0.038621	0.018419	-0.006678	-0.00031	-0.037224	0.015496	-0.024578	-0.014898	0.006696	-0.007291	-0.00859	-0.04158	0.027865	-0.020223	-0.042013	0.006552	0.004325	-0.010213	-0.033485	0.011872	0.006769	-0.026711
z266	0.027674	0.014088	-0.015728	0.030087	0.008376	0.053241	-0.001328	-0.013288	-0.027455	0.020679	-0.014979	0.009634	0.033636	0.023729	0.009255	-0.006769	-0.066771	0.011231	0.012764	-0.014853	0.00381	-0.02034	0.027425	0.00124	-0.005133	0.020191	0.040257	-0.033201	0.010757	0.005857	0.029651	-0.025283	-0.025333	-0.011331	-0.030098	-0.014903	-0.020299	-0.003569	-0.02432	0.000763	-0.016886	-0.027453	0.006938	0.002764	0.015007	-0.001634	-0.005338	-0.014946	-0.004842
x267	-0.018761	-0.037575	-0.043037	0.004335	0.007129	-0.028894	-0.052039	0.00207	-0.021843	0.038157	0.000611	-0.003735	-0.001419	0.009599	-0.02993	0.00641	-0.016217	0.005174	-0.028816	0.011445	-0.013619	-0.044855	0.036616	-0.031298	-0.049273	0.02053	-0.009153	0.02904	-0.00442	0.004177	0.013602	-0.038735	0.017634	0.025523	0.008648	0.033151	0.014121	-0.015923	0.00382	-0.013109	-0.025394	0.00413	-0.04542	0.002095	-0.010017	-0.01978	-0.019353	0.004067	0.047037
y267	-0.021495	0.022027	-0.018254	-0.018414	-0.007056	-0.019475	0.013542	0.032567	0.032301	0.012136	-0.015393	0.020567	0.022315	-0.028129	-0.031206	-0.009004	0.020787	0.035379	0.006592	0.031692	-0.017408	-0.017659	-0.06085	-0.031798	0.023271	0.003644	-0.001985	0.014835	-0.012767	-0.029627	-0.01115	-0.016424	-0.026526	0.031334	0.035286	0.03624	0.028645	-0.009103	0.023779	-0.020938	0.026157	0.015154	-0.024067	0.048979	-0.021051	-0.024019	0.021027	0.029475	0.032427
z267	0.004466	0.015474	0.006763	0.050064	0.014945	0.042716	-0.012107	-0.020464	-0.071635	0.02862	0.005494	-3.5e-05	0.028466	0.011271	0.016697	0.01171	-0.041002	0.038878	0.034805	-0.004961	0.017711	0.042077	0.033242	-0.007072	-0.007118	-0.00262	-0.003617	-0.00032	0.021013	0.004946	0.011035	0.013626	-0.046742	0.030868	0.033736	-0.016125	-0.018084	-0.008099	0.020157	-0.026873	0.022331	-0.00404	-0.030426	0.002149	-0.011522	0.017873	-0.031856	0.006233	0.020648
x268	-0.005115	-0.03824	-0.038237	0.02231	-0.013902	-0.007658	0.003841	0.016451	0.004748	-0.045798	0.050853	0.040424	0.019563	0.019602	-0.023261	0.046109	-0.044203	-0.072169	0.018581	-0.048005	-0.047505	0.014529	-0.092172	0.044113	0.005521	-0.033797	0.039965	0.045579	-0.004154	0.028725	0.030286	-0.01594	0.025102	-0.016779	-0.022939	0.05068	-0.080351	-0.002717	-0.006004	0.023165	0.02791	0.080947	0.00257	-0.025897	0.005657	0.08351	-0.043753	-0.020275	-0.061908
y268	-0.020692	0.0223	-0.029228	-0.017295	-0.001818	-0.002914	-0.008233	-0.026403	-0.036735	-0.006793	0.005265	-0.000882	0.029508	-0.009139	-0.000419	-0.018125	-0.005185	0.014515	-0.01424	-7.4e-05	0.039507	-0.036434	-0.003622	-0.020954	0.027386	0.044199	-0.051027	-0.067089	0.040638	-0.029262	-0.038524	-0.062716	-0.033591	0.034182	0.027875	0.041298	-0.058694	0.128385	0.044861	-0.0191	-0.064631	-0.033386	0.002892	-0.051472	-0.08565	-0.123469	-0.072292	-0.04601	-0.004742
z268	-0.026742	0.05812	-0.018063	0.041671	0.01917	-0.032504	-0.036771	-0.072899	0.012152	-0.03264	0.008387	-0.057277	0.031082	0.058578	-0.010481	0.043815	0.067635	-0.02291	-0.034384	0.093703	-0.053104	-0.093051	-0.088441	0.033465	0.025304	-0.03868	0.035139	-0.120171	0.003137	-0.027123	0.010341	-0.07584	0.058238	-0.07794	0.006777	-0.025585	-0.104097	0.073139	-0.004065	-0.094211	0.030945	0.04902	-0.067858	-0.033623	0.06568	0.055388	0.012423	0.039978	0.049534
x269	-0.017582	0.013528	0.033731	-0.006801	0.015826	-0.016444	0.03785	-0.03944	0.019709	0.008213	-0.01444	0.00227	0.015503	-0.01635	0.029025	-0.018659	-0.014775	-0.020764	-0.00719	0.008573	-0.01039	0.000704	0.006876	0.018167	-0.010134	0.036879	-0.04039	-0.023249	-0.011074	0.034082	0.016031	-0.026635	0.008804	0.001802	-0.005748	0.005975	0.019941	-0.019015	0.003607	-0.033728	-0.008134	0.014797	0.005639	-0.004074	0.012457	-0.020406	-0.003646	-0.000358	-0.023528
y269	0.010034	-0.025436	-0.013333	0.001103	-0.007362	0.010474	-0.023621	0.007895	0.008982	0.004965	-0.005972	-0.01464	-0.015816	0.04537	0.010806	0.012441	0.006242	-0.021803	-0.012288	-0.019757	0.029139	0.004394	-0.007283	-0.021817	0.010311	-0.027981	0.015956	0.028968	-0.036328	-0.005277	-0.040758	-0.020561	-0.050983	-0.02548	-0.004778	0.001823	-0.011597	0.003474	-0.018386	-0.0019	0.003688	-0.013501	0.007332	-0.007668	-8e-06	0.05013	0.002221	-0.002335	0.009238
z269	-0.032888	-0.035477	0.011906	-0.011827	-0.004932	0.015035	0.004062	0.000575	0.024671	0.000721	0.013558	0.004435	-0.040069	0.018609	0.004284	-0.001933	0.005568	0.012212	-0.006688	0.016506	-0.004499	0.004109	0.009691	-0.026019	0.007401	-0.015052	-0.002302	0.018006	0.003809	-0.01238	0.003025	0.012446	0.003144	0.006423	0.01207	-0.00828	-0.024449	0.011978	-0.016888	0.003371	-0.010239	0.010829	-0.027053	-0.011013	0.016453	-0.003753	0.001845	0.009275	-0.009017
x270	-0.02456	-0.054435	-0.037671	0.002402	0.018466	-0.03288	-0.064577	0.016785	-0.033646	0.074284	-0.026385	-0.022686	-0.013303	-0.001082	-0.022262	0.00142	0.011096	0.035943	0.00997	0.046263	0.004043	-0.028612	0.029944	-0.076514	-0.037119	0.022406	-0.021968	-0.017419	-0.011674	-0.03736	-0.00995	-0.005905	-0.020617	0.024914	0.039632	0.038466	0.032494	-0.011829	0.029521	-0.016433	-0.012089	0.0244	-0.086979	-0.080929	0.037829	-0.0312	-0.00113	0.016433	-0.02023
y270	-0.022771	0.021431	-0.009472	-0.018918	-0.026936	-0.028083	0.031235	0.030009	0.02785	-0.006426	0.014255	0.022323	0.047726	-0.037982	-0.058581	0.002166	0.024693	0.039121	0.003499	0.002886	-0.020134	0.002318	-0.031469	-0.016983	-0.002168	-0.016738	-0.030231	0.074936	0.010069	-0.006024	-0.015991	-0.062473	-0.030898	-0.060939	0.058654	-0.007454	0.032501	0.030723	-0.048801	0.001989	0.020264	0.038232	0.046452	-0.004764	-0.0128	0.016641	-0.085055	0.036225	-0.012888
z270	-0.005309	0.019785	0.010996	0.054128	0.021478	0.065599	-0.025175	-0.03152	-0.123279	-0.015909	-0.015515	0.012283	0.008221	0.047981	0.052262	-0.015126	-0.050445	0.017236	0.015509	-0.025931	0.018921	-0.032807	0.049448	0.05245	0.021796	0.010643	0.023746	0.039981	0.019592	0.033219	-0.016381	-0.02709	-0.023118	-0.003713	0.064846	-0.026399	0.014482	-0.043703	-0.048614	-0.000621	-0.007218	0.013178	0.030103	-0.079116	-0.026312	0.033583	-0.056651	0.054876	0.026116
x271	0.022492	0.017155	-0.004077	0.034123	-0.083771	-0.002605	0.044825	-0.019548	-0.013209	0.021917	-0.02554	-0.020246	-0.066255	-0.038146	-0.011212	0.023077	-0.007187	-0.008571	0.012317	0.014412	-0.0078	0.003816	-0.031412	-0.036571	0.019956	0.085999	0.048451	0.021561	-0.00686	-0.009333	0.011493	-0.019215	-0.008156	0.029916	-0.032142	0.038802	0.022763	-0.040524	0.004674	-0.029372	0.042546	-0.011608	-0.004	-0.008688	-0.025909	-0.019405	-0.034372	0.011579	-0.008646
y271	0.001948	0.033919	0.001046	-0.015406	0.023277	0.014798	-0.004828	-0.005651	0.015029	-0.014351	-0.022301	-0.056293	0.035419	0.023652	0.028309	-0.009076	-0.022467	-0.026837	0.013804	0.000601	-0.030314	0.035219	0.000396	-0.024159	-0.001063	-0.054999	0.014212	0.015363	0.005637	-0.002815	0.004119	-0.030107	0.014854	0.021559	0.015077	-0.002117	-0.000287	-0.034718	-0.016346	-0.034491	0.061209	0.020091	0.015211	-0.014494	0.031641	-0.035433	-0.013909	0.009505	0.003632
z271	0.026622	-0.010593	-0.041119	0.000908	0.058025	0.005427	0.013413	0.017246	0.034782	-0.024793	0.009074	-0.011688	0.053867	-0.003633	0.0323	-0.059407	0.00775	-0.02203	0.034856	-0.006427	-0.002309	-0.001714	0.025282	0.007699	0.004283	-0.052102	0.01727	0.020268	-0.01357	-0.019017	-0.030885	0.009197	0.034905	0.005567	0.026546	-0.031702	0.059787	0.006562	0.022536	-0.004267	0.053149	0.048088	-0.009573	0.011491	-0.007567	-0.004967	-0.006386	-0.009443	-0.008647
x272	-0.031329	0.011672	0.04029	0.002509	0.004889	0.012068	0.042955	-0.048158	0.043378	0.008771	-0.025901	0.044269	-0.002776	0.019264	0.070871	0.031649	0.00653	-0.022337	-0.012855	-0.026516	0.009073	0.014075	0.007086	0.013463	-0.02551	0.015687	-0.010836	-0.028899	-0.016158	-0.006241	-0.006913	-0.038234	0.00492	0.009994	-0.022044	-0.000396	0.039684	0.013391	-0.002551	-0.016336	-0.008301	0.016825	-0.014228	0.014311	0.00269	0.019517	0.024428	-0.005759	0.007646
y272	-0.001953	0.019553	-0.02634	-0.002629	0.019559	0.01821	-0.031659	-0.003095	0.007581	0.032316	0.011103	-0.003084	-0.049568	0.050477	0.056048	0.012614	-0.006545	-0.037699	0.00799	-0.025088	0.000434	0.019509	-0.003072	0.000272	-0.016877	0.013625	-0.009347	0.001134	-0.009542	-0.017575	-0.008709	0.0033	0.012757	-0.001114	-0.010249	0.020087	0.010036	0.014622	-0.033981	-0.00557	-0.002522	-0.000608	0.018032	-0.001816	-0.002629	-0.000306	0.026319	-0.008522	0.000943
z272	-0.014571	-0.013432	0.014059	-0.009604	-0.012597	0.017089	-0.001741	0.033957	0.008726	-0.034619	0.003377	0.035046	-0.037289	-0.008368	0.000884	-0.019576	0.037838	-0.025134	-0.017049	0.025175	-0.034111	0.023498	0.005865	-0.030654	-0.002055	-0.000471	0.00225	0.006227	-0.005161	-0.024273	0.013853	0.004217	0.006644	0.001007	0.028266	-0.012948	-0.026301	0.002766	-0.023177	-0.000656	-0.005454	0.007451	-0.027851	-0.007646	0.008533	5e-06	0.006271	0.034273	0.000175
x273	0.036297	0.004443	0.017044	-0.01628	0.022812	-0.018099	0.021539	0.007067	-0.021513	0.011034	0.037035	-0.049864	-0.003198	0.001792	-0.002431	0.006431	0.014961	0.024413	0.008178	-0.043209	0.026607	-0.011157	-0.001954	0.019753	-0.020882	-0.015315	0.01901	0.011239	-0.017847	-0.029746	0.018384	0.004231	0.026104	0.000768	0.00434	-0.005059	0.010001	-0.011921	0.019529	-0.032731	-0.022477	0.028266	-0.020687	0.009948	-0.008291	0.006917	0.031506	0.022899	-0.021356
y273	0.034361	-0.055078	0.036606	-0.012477	0.002106	-0.009563	0.010988	-0.009291	0.021188	0.010027	0.006836	-0.004538	0.016479	-0.01479	-0.00727	-0.006972	-0.043859	0.031324	-0.000103	0.005028	-0.03552	-0.013113	-0.004467	0.039056	-0.024024	0.031795	-0.003554	-0.007703	0.007768	-0.038558	0.047319	0.025356	0.00443	-0.01766	0.000415	0.015471	0.025577	0.050238	0.014478	-0.005504	-0.009606	0.048856	0.019965	0.004644	0.0239	-0.019438	0.030875	0.055114	-0.014061
z273	-0.035115	-0.016349	0.018975	-0.044121	-0.023817	-0.011938	0.04155	0.05032	-0.031745	0.012721	-0.017661	-0.001412	0.037618	0.052497	-0.033016	-0.047299	0.048793	-0.056379	0.022859	0.046921	0.023795	0.041433	-0.009932	0.03221	-0.024109	0.049604	0.067181	-0.04028	0.045085	0.057342	-0.07024	0.016417	0.000523	0.044913	0.006928	0.007772	0.002153	-0.015106	0.007456	0.073017	-0.002832	-0.051624	-0.077319	0.009284	0.013957	0.065836	-0.034833	0.01309	0.023018
x274	0.014179	0.016995	-0.027798	-0.011227	-0.021154	-0.001017	0.017233	0.019596	-0.01023	-0.003522	0.031119	-0.001526	0.003747	-0.020831	0.035207	0.021907	0.022093	0.04504	-0.014438	-0.013812	-0.019832	0.033476	0.02183	0.035652	-0.001517	-0.036783	0.055931	-0.00698	0.029605	-0.007673	0.013333	0.011153	-0.029486	0.000167	0.010828	0.015682	0.03632	0.029508	0.016645	-0.045801	0.044232	-0.034847	-0.028809	-0.01218	-0.034442	0.005672	-0.008266	-0.015097	0.024172
y274	0.006851	-0.019076	0.016977	-0.021806	-0.006256	0.021987	-0.015386	-0.014101	0.018137	0.015103	0.011631	0.009013	0.035978	-0.020645	-0.004775	-0.031722	0.028167	0.025287	0.026821	-0.031378	-0.015242	0.003461	-0.01022	0.002547	0.005335	0.043579	-0.02313	-0.019656	-0.004188	0.012433	0.011624	0.024818	-0.004056	0.011893	-0.033994	-0.004955	-0.001617	0.010459	-0.016136	-0.033775	0.056147	-0.046665	0.03388	-0.01921	-0.050632	-0.000142	-0.011761	-0.022302	0.045024
z274	-0.022014	0.042833	0.010498	-0.053483	0.059192	-0.0725	-0.008605	0.03002	-0.036116	-0.015807	-0.013691	0.019118	-0.016127	-0.025853	0.011094	0.05973	-0.012826	-0.025633	-0.021755	0.002364	0.010564	0.054094	0.019952	0.028794	-0.019494	-0.003886	0.025423	0.045086	0.041826	-0.062032	-0.030923	-0.047541	-0.084694	-0.040977	-0.056823	-0.020189	0.011471	-0.006488	0.000632	-0.030272	-0.01286	0.072286	0.014795	-0.018687	-0.011539	-0.014067	-0.048473	0.001353	0.036296
x275	0.017015	-0.027262	0.07475	0.008069	-0.003792	-0.056187	0.060521	-0.00987	0.02391	0.011446	0.013886	-0.034147	-0.023035	0.099344	0.0065	-0.001069	-0.061866	-0.011883	0.00204	0.018929	0.060587	-0.025442	-0.005178	-0.019359	-0.012464	0.004827	-0.019868	-0.042425	-0.028264	0.002711	-0.027225	0.007146	-0.0245	-0.020187	0.045669	0.02044	0.043794	0.003213	-0.020246	0.048082	0.069294	-0.020012	-0.034587	-0.027519	0.023548	-0.005268	-0.042887	0.060273	0.010214
y275	0.044149	-0.031085	0.027531	-0.00241	0.001013	-0.017529	-0.010722	0.052099	-0.028386	0.019391	-0.026334	-0.02085	0.043264	0.070695	-0.014529	0.000567	0.056899	0.01627	0.004354	0.025899	0.004855	-0.029662	0.002367	0.000582	0.027285	-0.009107	-0.040338	0.069068	-0.019653	0.026429	-0.029923	-0.020363	-0.026872	0.017303	-0.035715	0.021601	-0.045323	0.005215	-0.028623	-0.063046	0.007054	0.023314	0.059913	0.001446	-0.006935	-0.018629	0.002279	-0.049664	-0.029807
z275	-0.052974	-0.041623	-0.005818	-0.05632	0.03089	0.049571	0.008433	-0.07451	0.003835	0.006705	0.051411	-0.011064	-0.018262	-0.058557	-0.011999	-0.030807	-0.00576	0.001025	0.017581	0.007411	-0.027207	-0.01959	-0.017268	0.00859	0.007268	0.003905	-0.016807	0.036633	0.026097	0.016755	-0.009069	0.018291	0.014122	0.017908	0.018727	-0.013841	-0.028372	-0.024592	-0.005147	0.012044	-0.052941	0.058489	0.020372	0.00525	-0.019106	-0.006197	-0.029422	0.019815	0.019966
x276	0.053365	0.009117	0.009088	-0.00451	0.093187	0.074572	-0.023454	-0.025292	0.028366	0.006886	-0.056448	0.021498	0.031492	-0.00379	-0.034321	0.017649	0.032909	-0.022403	-0.026505	-0.001692	-0.029606	0.025873	-0.00884	0.011974	0.000824	-0.021555	-0.008266	0.011521	-0.013751	0.005805	-0.001246	-0.016224	0.001812	-0.00292	-0.001694	0.023632	-0.003483	0.002954	0.04347	0.032018	-0.026704	-0.021794	-0.006486	-0.010366	0.005532	-0.016264	0.012986	0.044286	0.01127
y276	0.004445	0.014991	0.010615	0.004188	-0.044201	-0.012148	0.012302	0.030356	-0.011659	0.014435	0.02936	-0.031266	-0.037863	-0.027418	0.026358	-0.007009	-0.011854	-0.026114	0.025604	0.017504	0.031821	-0.018326	-0.003047	0.011587	0.001906	-0.014411	0.027729	0.017976	-0.039509	0.010847	-0.004499	-0.023324	-0.009956	0.003077	-0.017692	-0.022814	0.013805	0.045413	-0.015749	0.025723	-0.034816	0.002436	0.008542	0.025303	0.008871	-0.007446	0.006238	-0.000885	-0.033578
z276	0.010926	-0.018058	-0.000559	-0.019312	0.041468	0.00166	0.014191	0.010038	-0.000285	0.001292	-0.007464	-0.002501	0.014833	0.012948	0.009795	0.001358	0.007852	0.000701	-0.007634	-0.029632	0.007882	-0.009521	0.002745	-0.007253	0.049533	0.014657	0.006819	0.01356	0.012959	0.006391	0.036418	0.004912	0.012896	-0.016728	0.01495	-0.011518	-0.002547	-0.005983	-0.018486	0.012508	-0.000455	-0.002765	-0.007559	0.019661	0.014063	-0.017697	0.027329	0.009766	-0.002078
x277	-0.035069	-0.000812	0.041179	-0.003	0.003283	0.021446	0.042568	-0.048631	0.028589	-0.006948	-0.028497	0.04233	-0.006861	0.027237	0.064732	0.064153	0.029842	-0.007989	-0.000869	-0.029623	0.010376	0.006513	0.020943	-0.00039	-0.019369	-0.000979	0.035621	-0.016981	0.002168	-0.016247	-0.013662	-0.017195	0.014735	0.035285	-0.01004	-0.000655	0.005764	0.031891	0.008186	0.029492	-0.019751	0.014889	-0.002392	0.006119	0.004798	0.018574	0.018223	-0.015773	0.023116
y277	-0.008602	0.033875	-0.033993	-0.0086	0.032286	0.017168	-0.025529	-0.006869	0.001762	0.041178	0.017366	-0.003934	-0.061051	0.052198	0.074585	0.027691	-0.000591	-0.02495	0.038148	-0.012191	-0.030041	0.027136	0.006288	0.01792	-0.016876	0.033609	-0.00624	-0.003649	0.006315	-0.041238	0.014663	0.017284	0.043739	0.017026	-0.004715	0.00861	0.015589	0.020271	-0.015367	0.013934	-0.014621	-0.005074	0.00096	0.000839	-0.001018	-0.021669	0.016215	0.002046	-0.00919
z277	0.000753	0.00193	0.017594	-0.005553	-0.016401	0.016579	0.003195	0.046037	-0.002165	-0.052601	0.009346	0.049318	-0.038234	0.002302	-0.001246	-0.032774	0.040288	-0.038328	-0.022349	0.020786	-0.03141	0.02269	0.006728	-0.045154	-0.013107	0.003519	-0.004298	-0.012388	-0.004839	-0.025366	0.02353	-0.008658	0.015088	-0.003213	0.015955	-0.002835	-0.010436	-0.005009	-0.034191	-0.008759	-0.007144	-0.010813	-0.017718	-0.002003	0.000902	-0.010899	-0.011458	0.01725	0.008013
x278	0.014005	0.004341	0.049529	-0.014022	0.029196	-0.051323	0.038022	-0.003059	0.005177	0.016868	0.010006	-0.054651	-0.00374	0.02278	-0.023562	-0.026538	-0.036097	-0.016769	0.004559	-0.006943	0.025408	-0.033797	-0.019807	-0.008835	0.006005	0.017387	-0.032911	-0.000734	0.004211	-0.003589	-0.011947	0.0095	-0.01648	0.02553	0.016323	-0.003876	-0.008153	-0.01903	-0.023718	0.028851	0.024038	-0.012478	-0.008381	-0.001242	0.016171	0.011987	-0.026518	0.019801	0.011737
y278	0.031927	-0.055658	0.016074	0.008444	-0.019975	-0.004598	0.005202	0.0241	-0.004082	5.3e-05	-0.027834	-0.008515	0.020928	0.073999	0.017957	0.01814	0.01345	0.017842	-0.000122	0.029486	-0.008873	-0.008133	-0.004778	-0.031205	0.006744	-0.020065	9.9e-05	0.013763	-0.009807	0.005428	-0.022553	-0.033683	-0.019793	-0.01281	-0.017185	0.014978	-0.020363	-0.003951	-0.006739	-0.014458	-0.00025	0.009004	0.018139	0.017021	-0.013737	-0.009695	0.021775	-0.033618	0.00652
z278	-0.054557	-0.059035	-0.003698	-0.033904	0.01968	0.043605	0.019971	-0.069106	0.015882	0.003118	0.04714	-0.002838	-0.030143	-0.017542	0.006061	-0.016664	-0.028816	0.01288	-0.000988	0.011328	-0.002995	-0.024557	-0.016399	-0.023391	0.004889	-0.022198	-0.009926	0.018121	0.006991	0.013416	0.013007	-0.004555	0.008365	-0.022131	0.016724	0.00876	0.013738	-0.005907	0.019194	-0.019095	-0.017086	0.008623	0.020076	-0.030775	-0.014789	-0.016379	-0.010192	-0.035472	-0.009943
x279	0.012136	0.037108	-0.038167	-0.019619	-0.018978	-0.021374	0.018889	-0.014656	0.00799	-0.005104	0.00936	-0.005301	0.030274	0.009666	0.074661	-0.024194	0.015444	-0.001892	-0.014812	0.02945	0.019826	0.00901	-0.016427	-0.063276	-0.033647	0.024152	0.005715	-0.015451	-0.02636	0.016046	0.042957	0.049356	-0.036991	-0.019192	0.000219	0.042704	0.007365	0.005596	-0.009947	-0.000512	-0.025654	-0.026955	-0.000874	-0.031025	-0.024206	0.029837	0.001001	-0.000656	-0.008629
y279	-0.002596	0.01082	0.002797	-0.001344	0.024068	0.034539	0.002763	0.004044	0.002725	0.017815	-0.025562	0.001533	-0.0257	0.047203	-0.046463	0.045686	-0.007444	0.00506	-0.005819	-0.034355	0.020681	-0.030362	0.005541	-0.034055	0.006627	-0.028671	-0.016757	-0.035958	0.05892	0.031266	-0.023937	-0.001933	0.001802	-0.024166	0.01134	0.005567	0.012283	0.038063	0.010612	-0.014703	0.001913	0.002428	-0.00544	0.027669	0.038439	-0.01079	-0.064087	0.027554	-0.029436
z279	0.012992	-0.020996	-0.026428	0.056652	0.018148	0.002684	0.057475	0.026673	0.011843	0.025396	0.014747	-0.009504	-0.021087	-0.005152	-0.021443	-0.014892	0.017793	-0.046676	-0.006245	-0.005161	-0.007539	-0.016518	0.030432	0.018904	0.011828	-0.017907	-0.047636	-0.008052	0.002377	-0.009204	-0.01324	-0.002661	0.013429	0.000792	0.000335	0.023056	0.023453	0.013572	0.0308	0.000291	0.013417	-0.00287	0.019921	-0.041153	-0.034626	0.00365	-0.018595	-0.011534	-0.032651
x280	-0.029626	0.022505	0.068835	-0.011916	-0.000806	0.043673	-0.031406	0.040826	0.009536	-0.025106	0.047008	-0.008996	0.001915	0.019124	-0.013044	0.017112	0.00119	-0.001478	0.032273	0.015184	-0.00202	0.006513	-0.00368	-0.015655	0.01695	0.00226	-0.004519	0.002239	-0.01122	0.017344	0.024151	0.023229	-0.015558	-0.00186	-0.016239	0.026001	-3.4e-05	0.006163	0.008517	-0.007545	-0.012655	-0.024756	-0.013073	-0.007457	-0.011673	-0.005506	0.003144	0.001021	-0.009994
y280	0.019274	-0.019983	0.020824	0.048391	0.020672	-0.034177	-0.023562	-0.001509	-0.007242	0.008305	0.00444	0.048149	-0.009828	-0.015508	0.024783	-0.014035	0.011294	-0.005942	0.00226	0.010015	0.011874	-0.006727	-0.009392	0.000257	0.002754	-0.009628	0.039086	0.009236	0.014707	0.051055	0.00323	0.03582	0.00303	0.031123	-0.015346	-0.008688	-0.025959	0.013927	0.033027	0.001508	0.028415	0.039078	0.028057	-0.021752	0.00069	0.007438	-0.039793	0.003706	-0.016058
z280	0.061038	0.015944	0.005565	-0.058827	-0.04278	-0.015518	-0.024663	-0.017452	-0.003367	0.030908	-0.019475	0.018099	0.003828	0.026301	-0.046344	0.002471	0.00652	-0.033411	0.004653	0.000358	-0.012666	-0.00029	0.01089	-0.017376	-0.005632	0.000326	0.0046	0.004265	-0.006182	-0.009504	0.00044	0.036268	0.005798	-0.023216	0.034155	0.01775	0.012016	0.004589	0.022277	0.032288	0.010409	0.019488	0.033049	-0.032682	-0.008635	0.011992	0.023482	-0.018252	0.003835
x281	-0.013006	-0.029764	-0.044688	0.004063	-0.001374	-0.026363	-0.042122	-0.00597	-0.014043	0.009478	0.018937	0.0155	0.005405	0.026845	-0.034726	0.00861	-0.024495	-0.01198	-0.031036	-0.016745	-0.00608	-0.034105	0.01754	0.000118	-0.036642	0.030863	0.00565	0.013107	-0.021933	-0.000515	0.027292	-0.025148	0.0316	0.023035	-0.004425	0.030798	-0.000809	-0.007078	0.007637	-0.015262	-0.024463	0.010523	-0.021117	0.037525	-0.023134	-0.016348	-0.045556	-0.007437	0.041009
y281	-0.022085	0.027598	-0.016961	-0.014831	0.010385	-0.002791	0.012809	0.007056	-0.00219	0.002505	-0.01684	0.024707	0.008927	0.004782	-0.038229	-0.009271	0.009468	0.021374	-0.007064	0.019112	0.017218	-0.006799	-0.052882	-0.044886	0.049394	-0.022846	0.008581	0.005076	-0.020353	-0.007882	-0.004302	0.011619	-0.044236	0.035831	0.004308	0.037434	0.060163	-0.003877	0.026582	-0.030757	0.039534	0.010507	-0.006578	0.083089	-0.031902	-0.038791	0.066533	0.0043	0.022565
z281	0.000686	0.017964	0.013899	0.052068	0.009388	0.021711	0.007195	-0.030304	-0.051359	0.03288	0.045276	-0.013887	0.04649	-0.009172	-0.029623	0.043606	-0.023076	0.033047	0.033404	-0.010802	0.043025	0.12316	0.028606	-0.065911	-0.017643	-0.022459	-0.024928	0.011529	0.022013	0.033388	-0.000474	0.029556	-0.049789	0.020325	-0.01323	-0.019474	-0.003007	0.048136	0.036491	-0.024457	0.052241	0.012733	-0.021577	0.076673	-0.021251	-0.028792	0.03627	-0.029556	0.017027
x282	0.017205	0.028345	-0.03015	-0.003373	-0.016881	-0.004712	0.015426	0.004921	0.006809	0.019165	-0.001654	-0.008579	0.019741	-0.020095	0.045235	0.022397	-0.024033	-0.035027	0.043156	0.055857	0.038729	-0.020592	-0.009931	-0.081608	0.005095	0.01054	0.002372	-0.022209	-0.025309	0.003213	0.019076	0.023222	-0.007314	-0.030474	0.029344	0.019628	0.007472	0.028305	-0.001854	0.003651	-0.050252	-0.032195	0.00317	0.005058	-0.060815	0.041752	-0.032483	-0.011624	0.055404
y282	-0.004601	0.027484	-0.004838	-0.001568	-0.00694	0.008202	0.016673	-0.011791	0.015706	0.005197	-0.014112	-0.013763	-0.028785	0.037756	0.002815	0.008919	0.050692	0.02053	-0.009255	-0.022986	-0.004033	0.02274	-0.011002	0.010799	-0.03072	0.001889	0.020225	0.033698	0.039928	0.001692	0.06072	-0.004534	-0.034401	0.014613	-0.050918	5.8e-05	0.019288	-0.075474	-0.005989	0.004421	-0.013148	-0.022538	-0.055787	-0.03153	-0.005228	0.033726	-0.005528	-0.009133	0.003467
z282	0.012484	-0.006717	-0.023895	0.034997	0.025934	-0.015991	0.04497	0.01282	0.011206	0.008253	0.013933	-0.0015	-0.011614	-0.015203	0.010028	-0.023318	0.016388	-0.025195	-0.004222	-0.024243	-0.020622	-0.019261	0.021271	-0.0048	-0.012061	-0.011608	-0.01922	-0.000984	0.00913	-0.011181	-0.007898	0.013407	0.000926	-0.006228	-0.005346	-0.009392	0.006636	-0.029301	0.017634	-0.020011	-0.026401	0.009053	-0.028327	-0.006744	-0.028979	0.023748	0.019828	-0.002346	0.013768
x283	-0.000305	-0.029935	-0.043287	0.015258	-0.019455	-0.016513	-0.006698	0.01725	0.020516	-0.037637	0.037913	0.039522	0.027996	0.0403	-0.033233	0.021668	-0.055256	-0.052043	0.017965	-0.02019	-0.010165	0.004661	-0.044904	0.010636	0.02674	0.004425	-0.029763	0.008635	0.004466	-0.028694	-0.018062	-0.004288	-0.042746	0.035927	-0.020945	-0.033801	-0.00864	-0.024958	0.001713	0.010224	-0.016343	0.025872	-0.060895	-0.023033	-0.024475	-0.011949	0.014275	-0.009075	0.050885
y283	-0.029403	0.015737	-0.009623	-0.009071	-0.034507	-0.006614	0.020273	0.004019	-0.017615	0.00434	-0.006055	0.023501	-0.015211	-0.013998	-0.003665	0.002736	-0.006508	-0.00422	0.000997	0.027337	-0.014176	0.001102	-0.012126	0.042419	0.016377	-0.023276	-0.042713	0.017795	-0.037968	-0.019716	-0.028769	0.068229	-0.007806	0.043551	0.021128	-0.034427	0.039183	0.017997	-0.004577	-0.025879	-0.027043	-0.003254	-0.062944	-0.056666	0.048282	-0.006418	0.038275	-0.024329	0.017985
z283	-0.017018	0.039875	0.00351	0.048192	0.005535	-0.019369	-0.027078	-0.079226	-0.008983	-0.006964	0.038109	-0.018594	0.013336	0.011112	-0.021105	0.020321	0.035395	-0.010298	0.016101	0.066852	-0.031732	0.003296	-0.042751	-0.010257	0.033422	-0.014563	0.02074	0.00573	0.015205	-0.041065	-0.002743	0.043643	-0.025231	0.057978	-0.002912	-0.00585	0.042408	-0.059343	-0.026991	0.042192	-0.008598	0.002548	-0.003967	0.031232	0.032639	-0.001859	-0.00726	0.01507	-0.063919
x284	0.006486	0.02535	0.042694	0.008309	-0.045933	0.024879	-0.017664	-0.006482	0.000428	0.01481	0.01462	0.004623	-0.021951	-0.00311	-0.015324	-0.052945	-0.011179	0.008177	-0.0019	-0.022798	-0.009962	-0.010841	0.004063	0.026567	-0.001909	-0.030518	0.001816	-0.011078	0.012006	-0.036296	-0.025128	-0.02515	0.013734	-0.006602	0.014005	-0.011926	0.001249	0.007227	-0.006042	0.005659	0.002568	0.03173	-0.007926	0.022741	0.006986	-0.008237	-0.010765	0.000984	0.009387
y284	0.021665	-0.016884	0.042479	0.040415	0.009497	-0.002717	-0.014188	-0.006391	-0.023285	-0.042585	0.001698	-0.01539	-0.006617	0.009328	-0.005395	-0.004621	-0.00058	0.017545	-0.043967	0.008513	0.003792	0.015655	0.016529	0.009783	0.008901	0.023407	-0.046881	0.002437	-0.011248	-0.014161	-0.010806	0.004333	-0.000335	0.01005	-0.009455	0.012068	0.004911	0.023104	0.041835	-0.000886	-0.015558	-0.010614	0.043094	-0.00072	-0.017857	0.007505	0.043245	0.003043	0.063709
[truncated: 649 more rows]
[truncated: 2 more columns]

## Sheet: Stirling
Dim	PC1	PC2	PC3	PC4	PC5	PC6	PC7	PC8	PC9	PC10	PC11	PC12	PC13	PC14	PC15	PC16	PC17	PC18	PC19	PC20	PC21	PC22	PC23	PC24	PC25	PC26	PC27	PC28	PC29	PC30	PC31	PC32	PC33	PC34	PC35	PC36	PC37	PC38	PC39	PC40	PC41	PC42	PC43	PC44	PC45	PC46	PC47	PC48	PC49
[truncated: 1,500 more rows]
[truncated: 8 more columns]

## Sheet: FRGC
Dim	PC1	PC2	PC3	PC4	PC5	PC6	PC7	PC8	PC9	PC10	PC11	PC12	PC13	PC14	PC15	PC16	PC17	PC18	PC19	PC20	PC21	PC22	PC23	PC24	PC25	PC26	PC27	PC28	PC29	PC30	PC31	PC32	PC33	PC34	PC35	PC36	PC37	PC38	PC39	PC40	PC41	PC42	PC43	PC44	PC45	PC46	PC47	PC48	PC49
[truncated: 1,500 more rows]
[truncated: 10 more columns]

[truncated: 1 more sheets: All-Combined]
